# Supplementary material for: Genetic models of fibrillinopathies
Source: Genetics. 2023 Nov 16;226(1):iyad189. doi: 10.1093/genetics/iyad189 (PMC11021029; doi:10.1093/genetics/iyad189)
Supplement: iyad189_Supplementary_Data [file iyad189_supplementary_data.zip]

Archive with 3 entries (3 files):
- Table_S2_GENETICS-2023-306535.xlsx
- Supplemental_Material_Legends_GENETICS-2023-306535.docx
- Table_S1_GENETICS-2023-306535.xlsx
