# Supplementary material for: Genetic models of fibrillinopathies
Source: Genetics. 2023 Nov 16;226(1):iyad189. doi: 10.1093/genetics/iyad189 (PMC11021029; doi:10.1093/genetics/iyad189)
Supplement: iyad189_Supplementary_Data [file iyad189_supplementary_data.zip › Table_S2_GENETICS-2023-306535.xlsx]

## Sheet: FBN1
Expression of FBN1 in human primary cells and cell lines
Data derived from FANTOM5 Zenbu Genome Browser https://fantom.gsc.riken.jp/zenbu/
experiment_name	neg_strand_value	pos_strand_value
Fibroblast - Aortic Adventitial, donor3 (nuclear fraction) : CNhs12400 ctss	1728.97	4.645
Smooth Muscle Cells - Aortic, donor0 (nuclear fraction) : CNhs12402 ctss	1623.61	2.239
Sertoli Cells, donor1 : CNhs10851 ctss	1567.91	12.131
Lens Epithelial Cells, donor3 : CNhs12572 ctss	1363.08	2.037
Preadipocyte - breast, donor2 (nuclear fraction) : CNhs12584 ctss	1245.92	1.684
Fibroblast - skin normal, donor1 (nuclear fraction) : CNhs12403 ctss	1142.22	3.471
Fibroblast - skin normal, donor2 (nuclear fraction) : CNhs12582 ctss	1107.72	2.788
Fibroblast - skin spinal muscular atrophy, donor3 (nuclear fraction) : CNhs12398 ctss	1090.15	3.519
Fibroblast - skin dystrophia myotonica, donor3 (nuclear fraction) : CNhs12399 ctss	1027.52	6.559
Fibroblast - skin dystrophia myotonica, donor1 (nuclear fraction) : CNhs12405 ctss	1013.92	3.119
Ewing's sarcoma cell line:Hs 863.T : CNhs11836 ctss	993.648	6.992
Chondrocyte - de diff, donor2 : CNhs11372 ctss	979.198	4.251
mesenchymal stem cells (adipose derived), adipogenic induction, 12hr00min, biol rep1 : CNhs13612 ctss	894.108	5.216
Preadipocyte - breast, donor1 : CNhs11052 ctss	891.858	0.575
Fibroblast - skin spinal muscular atrophy, donor1 : CNhs11074 ctss	882.677	1.823
Fibroblast - skin spinal muscular atrophy, donor1 (nuclear fraction) : CNhs12404 ctss	877.049	2.233
hepatic mesenchymal tumor cell line:LI90 : CNhs11868 ctss	870.109	4.664
Fibroblast - Gingival, donor10 (periodontitis) : CNhs14135 ctss	849.668	1.279
Fibroblast - skin dystrophia myotonica, donor1 : CNhs11353 ctss	846.076	1.584
Sertoli Cells, donor2 : CNhs11974 ctss	838.973	3.995
osteoclastoma cell line:Hs 706.T : CNhs11835 ctss	838.869	2.941
Fibroblast - Aortic Adventitial, donor2 (nuclear fraction) : CNhs12581 ctss	784.686	2.452
neurofibroma cell line:Hs 53.T : CNhs11854 ctss	782.697	4.63
Smooth Muscle Cells - Subclavian Artery, donor1 : CNhs11090 ctss	771.194	5.393
Fibroblast - Gingival, donor9 (control) : CNhs14134 ctss	763.034	2.367
mesenchymal stem cells (adipose derived), adipogenic induction, day01, biol rep2 : CNhs13616 ctss	756.099	3.564
Mesenchymal Stem Cells - umbilical, donor1 : CNhs11347 ctss	729.218	1.225
Chondrocyte - de diff, donor1 : CNhs11923 ctss	723.775	2.319
mesenchymal stem cells (adipose derived), adipogenic induction, day01, biol rep3 : CNhs13617 ctss	699.159	4.528
Preadipocyte - omental, donor1 : CNhs11065 ctss	695.853	2.115
Smooth Muscle Cells - Carotid, donor1 : CNhs11087 ctss	695.282	4.066
mesenchymal stem cells (adipose derived), adipogenic induction, 12hr00min, biol rep2 : CNhs13613 ctss	681.602	6.771
Synoviocyte, donor3 : CNhs12050 ctss	677.802	4.86
Fibroblast - Choroid Plexus, donor2 : CNhs12344 ctss	674.2	4.678
basal cell carcinoma cell line:TE 354.T : CNhs11932 ctss	670.814	2.478
mesodermal tumor cell line:HIRS-BM : CNhs12191 ctss	663.51	1.932
Smooth muscle cells - airway, asthmatic, donor1 : CNhs14183 ctss	642.596	1.272
mesenchymal stem cells (adipose derived), adipogenic induction, 00hr45min, biol rep2 : CNhs13429 ctss	641.548	1.398
amniotic membrane cells, donor1 : CNhs12502 ctss	636.126	2.817
chorionic membrane cells, donor1 : CNhs12504 ctss	626.364	3.243
Fibroblast - skin normal, donor1 : CNhs11351 ctss	626.035	0.904
spindle cell sarcoma cell line:Hs 132.T : CNhs11857 ctss	619.18	2.458
mesenchymal stem cells (adipose derived), adipogenic induction, 01hr00min, biol rep3 : CNhs13433 ctss	616.343	0.487
mesenchymal stem cells (adipose derived), adipogenic induction, 00hr45min, biol rep3 : CNhs13430 ctss	615.413	2.253
mesenchymal stem cells (adipose derived), adipogenic induction, 01hr20min, biol rep1 : CNhs13434 ctss	614.496	1.512
mesenchymal stem cells (adipose derived), adipogenic induction, 01hr00min, biol rep1 : CNhs13431 ctss	611.808	0.883
mesenchymal stem cells (adipose derived), adipogenic induction, day01, biol rep1 : CNhs13615 ctss	611.151	14.482
Fibroblast - skin dystrophia myotonica, donor3 : CNhs11913 ctss	611.138	1.204
Preadipocyte - breast, donor2 : CNhs11971 ctss	602.678	3.012
Fibroblast - Choroid Plexus, donor1 : CNhs11319 ctss	602.382	1.005
mesenchymal precursor cell - bone marrow, donor3 : CNhs13098 ctss	600.999	1.385
mesenchymal stem cells (adipose derived), adipogenic induction, 00hr45min, biol rep1 : CNhs13428 ctss	585.816	0.62
mesenchymal stem cells (adipose derived), adipogenic induction, 01hr00min, biol rep2 : CNhs13432 ctss	585.095	2.972
Fibroblast - Aortic Adventitial, donor1 : CNhs10874 ctss	580.557	2.794
Smooth Muscle Cells - Pulmonary Artery, donor3 : CNhs12047 ctss	579.145	4.059
Fibroblast - skin dystrophia myotonica, donor2 : CNhs11354 ctss	575.043	1.69
normal embryonic palatal mesenchymal cell line:HEPM : CNhs11894 ctss	574.239	5.803
Fibroblast - Gingival, donor7 (aggressive periodontitis) : CNhs14130 ctss	572.715	3.422
mesenchymal stem cells (adipose derived), adipogenic induction, 03hr00min, biol rep1 : CNhs13609 ctss	566.811	4.02
mesenchymal stem cells (adipose derived), adipogenic induction, 01hr40min, biol rep1 : CNhs13600 ctss	565.598	1.553
mesenchymal stem cells (adipose derived), adipogenic induction, 00hr15min, biol rep1 : CNhs13422 ctss	564.606	2.195
Synoviocyte, donor1 : CNhs11068 ctss	563.647	0.945
Perineurial Cells, donor1 : CNhs12587 ctss	561.225	0.523
Fibroblast - skin normal, donor2 : CNhs11914 ctss	558.534	0.846
Smooth Muscle Cells - Pulmonary Artery, donor1 : CNhs11089 ctss	558.468	2.285
mesenchymal stem cells (adipose derived), adipogenic induction, 03hr00min, biol rep3 : CNhs13611 ctss	557.874	2.129
mesenchymal stem cells (adipose derived), adipogenic induction, 00hr30min, biol rep1 : CNhs13425 ctss	555.355	1.9
mesenchymal stem cells (adipose derived), adipogenic induction, 00hr00min, biol rep1 : CNhs13337 ctss	552.913	3.075
mesenchymal stem cells (adipose derived), adipogenic induction, 00hr00min, biol rep3 : CNhs13421 ctss	549.566	1.953
Fibroblast - skin spinal muscular atrophy, donor2 : CNhs11911 ctss	548.798	0.841
Synoviocyte, donor2 : CNhs11992 ctss	545.049	1.088
mesenchymal stem cells (adipose derived), adipogenic induction, 00hr30min, biol rep2 : CNhs13426 ctss	544.673	1.149
mesenchymal stem cells (adipose derived), adipogenic induction, 12hr00min, biol rep3 : CNhs13614 ctss	543.21	7.195
mesenchymal stem cells (adipose derived), adipogenic induction, 00hr15min, biol rep3 : CNhs13424 ctss	540.731	2.492
mesenchymal stem cells (adipose derived), adipogenic induction, 02hr00min, biol rep2 : CNhs13604 ctss	538.443	3.638
Smooth Muscle Cells - Umbilical Vein, donor2 : CNhs12569 ctss	537.891	0.643
leiomyosarcoma cell line:Hs 5.T : CNhs12192 ctss	532.715	3.649
Multipotent Cord Blood Unrestricted Somatic Stem Cells, donor1 : CNhs11350 ctss	526.191	1.271
mesenchymal precursor cell - ovarian cancer right ovary, donor2 : CNhs12375 ctss	521.779	2.514
Olfactory epithelial cells, donor4 : CNhs13819 ctss	521.464	2.391
mesenchymal stem cells (adipose derived), adipogenic induction, 00hr00min, biol rep2 : CNhs13420 ctss	511.848	0.966
mesenchymal stem cells (adipose derived), adipogenic induction, 01hr40min, biol rep2 : CNhs13601 ctss	511.04	3.194
Myoblast, donor1 : CNhs10870 ctss	508.965	0.844
mesenchymal stem cells (adipose derived), adipogenic induction, 00hr15min, biol rep2 : CNhs13423 ctss	507.244	1.467
mesenchymal stem cells (adipose derived), adipogenic induction, day02, biol rep2 : CNhs13620 ctss	502.604	1.637
mesenchymal stem cells (adipose derived), adipogenic induction, 02hr30min, biol rep3 : CNhs13608 ctss	500.498	3.466
Fibroblast - skin spinal muscular atrophy, donor3 : CNhs11912 ctss	497.933	1.129
Myoblast differentiation to myotubes, day10, control donor1 : CNhs13854 ctss	494.279	1.223
Preadipocyte - omental, donor3 : CNhs12013 ctss	493.485	1.805
Fibroblast - Periodontal Ligament, donor6 (PLH3) : CNhs11996 ctss	492.794	2.691
glioblastoma cell line:A172, tech rep1 : CNhs11185 ctss	491.726	1.934
chorionic membrane cells, donor3 : CNhs12380 ctss	486.633	1.382
Fibroblast - Aortic Adventitial, donor2 : CNhs11968 ctss	484.839	1.549
mesenchymal stem cells (adipose derived), adipogenic induction, 02hr30min, biol rep1 : CNhs13606 ctss	483.682	3.313
mesenchymal stem cells (adipose derived), adipogenic induction, 02hr00min, biol rep1 : CNhs13603 ctss	478.461	0.965
Osteoblast - differentiated, donor1 : CNhs11311 ctss	477.493	0.917
Fibroblast - Aortic Adventitial, donor3 : CNhs12011 ctss	471.449	2.178
Fibroblast - Gingival, donor5 (GFH3) : CNhs11952 ctss	468.683	1.976
Fibroblast - Gingival, donor7 (control) : CNhs14131 ctss	468.25	1.756
Smooth Muscle Cells - Brain Vascular, donor2 : CNhs11900 ctss	467.18	1.441
Adipocyte - omental, donor1 : CNhs11054 ctss	466.506	1.174
mesenchymal precursor cell - adipose, donor1 : CNhs12363 ctss	466.278	1.351
mesenchymal stem cells (adipose derived), adipogenic induction, 01hr40min, biol rep3 : CNhs13602 ctss	460.085	2.861
mesenchymal stem cells (adipose derived), adipogenic induction, 01hr20min, biol rep2 : CNhs13598 ctss	459.672	9.577
amniotic membrane cells, donor3 : CNhs12379 ctss	459.199	1.422
liposarcoma cell line:KMLS-1 : CNhs11870 ctss	456.858	1.433
Fibroblast - Gingival, donor8 (chronic periodontitis) : CNhs14132 ctss	455.498	1.172
Adipocyte - breast, donor1 : CNhs11051 ctss	451.232	1.434
Fibroblast - Gingival, donor4 (GFH2) : CNhs10848 ctss	446.647	7.108
Smooth Muscle Cells - Esophageal, donor2 : CNhs12727 ctss	438.495	0.675
glioblastoma cell line:A172, tech rep2 : CNhs11248 ctss	436.975	1.131
Myoblast differentiation to myotubes, day08, control donor1 : CNhs13853 ctss	436.297	0.594
Chondrocyte - de diff, donor3 : CNhs12020 ctss	435.73	2.074
mesenchymal stem cells (adipose derived), adipogenic induction, 01hr20min, biol rep3 : CNhs13599 ctss	427.553	8.302
Smooth muscle cells - airway, control, donor4 : CNhs14193 ctss	426.585	1.095
mesenchymal stem cells (adipose derived), adipogenic induction, day02, biol rep3 : CNhs13621 ctss	423.743	6.726
Smooth Muscle Cells - Internal Thoracic Artery, donor1 : CNhs11067 ctss	423.087	0.616
Smooth Muscle Cells - Aortic, donor0 : CNhs10838 ctss	422.163	4.36
Fibroblast - Cardiac, donor3 : CNhs12027 ctss	419.808	1.767
mesenchymal stem cells (adipose derived), adipogenic induction, 02hr00min, biol rep3 : CNhs13605 ctss	418.097	6.399
cholangiocellular carcinoma cell line:HuH-28 : CNhs11283 ctss	413.086	1.37
Smooth Muscle Cells - Brain Vascular, donor3 : CNhs12004 ctss	411.392	1.835
Smooth Muscle Cells - Aortic, donor3 : CNhs11309 ctss	410.649	1.707
Fibroblast - Periodontal Ligament, donor5 (PL30) : CNhs11953 ctss	409.173	3.247
mesenchymal stem cells (adipose derived), adipogenic induction, day02, biol rep1 : CNhs13619 ctss	408.354	4.269
mesenchymal stem cells (adipose derived), adipogenic induction, 02hr30min, biol rep2 : CNhs13607 ctss	405.078	4.133
mesenchymal stem cells (adipose derived), adipogenic induction, 03hr00min, biol rep2 : CNhs13610 ctss	397.693	24.856
Smooth Muscle Cells - Bronchial, donor2 : CNhs12348 ctss	392.691	2.252
mesenchymal precursor cell - adipose, donor2 : CNhs12364 ctss	391.005	0.984
mesenchymal precursor cell - cardiac, donor3 : CNhs12370 ctss	386.703	0.355
Fibroblast - Cardiac, donor4 : CNhs11909 ctss	385.501	0
mesenchymal precursor cell - adipose, donor3 : CNhs12365 ctss	385.257	0.476
Myoblast differentiation to myotubes, day12, Duchenne Muscular Dystrophy donor2 : CNhs14604 ctss	384.852	2.018
Smooth Muscle Cells - Aortic, donor1 : CNhs11085 ctss	378.945	2.036
bone marrow stromal cell line:StromaNKtert : CNhs11931 ctss	378.274	1.014
Adipocyte differentiation, day04, donor4 : CNhs13417 ctss	377.747	3.403
Cardiac Myocyte, donor1 : CNhs12341 ctss	377.235	3.798
Skeletal Muscle Satellite Cells, donor1 : CNhs10869 ctss	367.636	1.824
Adipocyte differentiation, day04, donor2 : CNhs13410 ctss	367.214	2.027
Preadipocyte - visceral, donor1 : CNhs11082 ctss	366.368	0.623
Preadipocyte - omental, donor2 : CNhs11902 ctss	358.261	0.585
tenocyte, donor3 : CNhs12641 ctss	355.627	2.538
sacrococcigeal teratoma cell line:HTST : CNhs11829 ctss	349.9	1.449
Placental Epithelial Cells, donor2 : CNhs11386 ctss	348.539	9.682
Ciliary Epithelial Cells, donor2 : CNhs11966 ctss	347.67	2.158
Osteoblast, donor2 : CNhs11385 ctss	346.392	1.567
Mesenchymal stem cells - hepatic, donor0 : CNhs10845 ctss	345.788	1.301
Ciliary Epithelial Cells, donor3 : CNhs12009 ctss	345.646	1.405
mesenchymal precursor cell - cardiac, donor2 : CNhs12369 ctss	345.456	1.245
Mesenchymal Stem Cells - Wharton's Jelly, donor1 : CNhs11057 ctss	342.778	1.416
Amniotic Epithelial Cells, donor1 : CNhs11341 ctss	342.593	0.488
Skeletal muscle cells differentiated into Myotubes - multinucleated, donor1 : CNhs11084 ctss	339.142	0.277
mesenchymal stem cells (adipose derived), undifferentiated control, biol rep1 : CNhs13692 ctss	335.88	3.465
mesenchymal precursor cell - ovarian cancer left ovary, donor4 : CNhs13094 ctss	334.323	0.714
Smooth Muscle Cells - Pulmonary Artery, donor2 : CNhs11989 ctss	331.534	3.855
Preadipocyte - visceral, donor2 : CNhs11982 ctss	330.196	0.423
Osteoblast, donor3 : CNhs12036 ctss	329.809	2.018
Myoblast differentiation to myotubes, day06, control donor1 : CNhs13852 ctss	325.119	1.184
Fibroblast - Periodontal Ligament, donor4 (PL29) : CNhs12493 ctss	319.855	0
Fibroblast - skin walker warburg, donor1 : CNhs11352 ctss	314.673	1.334
Smooth muscle cells - airway, control, donor2 : CNhs14191 ctss	311.458	1.536
Adipocyte - omental, donor3 : CNhs12068 ctss	311.047	2.934
Preadipocyte - perirenal, donor1 : CNhs12065 ctss	310.239	10.13
Fibroblast - Gingival, donor6 (aggressive periodontitis) : CNhs14128 ctss	309.869	1.076
Adipocyte - omental, donor2 : CNhs12067 ctss	308.174	2.395
Fibroblast - Cardiac, donor5 : CNhs12057 ctss	307.761	3.033
Smooth Muscle Cells - Brachiocephalic, donor1 : CNhs11086 ctss	307.329	1.732
Placental Epithelial Cells, donor3 : CNhs12037 ctss	306.996	1.718
Mesenchymal Stem Cells - umbilical, donor2 : CNhs12102 ctss	304.02	0
Preadipocyte - subcutaneous, donor3 : CNhs12038 ctss	302.671	1.377
mesenchymal precursor cell - ovarian cancer metastasis, donor1 : CNhs12374 ctss	301.729	0.509
Olfactory epithelial cells, donor3 : CNhs13818 ctss	297.798	0.415
Smooth muscle cells - airway, control, donor1 : CNhs14190 ctss	297.187	1.042
Adipocyte - breast, donor2 : CNhs11969 ctss	294.75	0.319
Adipocyte differentiation, day04, donor1 : CNhs12516 ctss	293.905	2.06
Fibroblast - Cardiac, donor2 : CNhs11378 ctss	292.644	0.881
mesenchymal precursor cell - ovarian cancer left ovary, donor3 : CNhs12376 ctss	292.599	1.389
Nucleus Pulposus Cell, donor1 : CNhs10881 ctss	289.679	0.413
Fibroblast - Mammary, donor3 : CNhs12128 ctss	286.31	0
Mesenchymal Stem Cells - hepatic, donor2 : CNhs12730 ctss	285.333	0.449
Mesenchymal Stem Cells - hepatic, donor1 : CNhs11346 ctss	284.791	0
normal intestinal epithelial cell line:FHs 74 Int : CNhs11950 ctss	280.837	1.985
Fibroblast - Gingival, donor6 (control) : CNhs14129 ctss	276.957	0.29
Fibroblast - Conjunctival, donor3 : CNhs12734 ctss	275.686	0.329
Myoblast differentiation to myotubes, day10, Duchenne Muscular Dystrophy donor2 : CNhs14603 ctss	275.555	0
mesenchymal precursor cell - bone marrow, donor2 : CNhs12367 ctss	274.257	0.754
Preadipocyte - subcutaneous, donor1 : CNhs11081 ctss	271.439	1.549
Amniotic Epithelial Cells, donor3 : CNhs12125 ctss	270.122	2.029
Smooth muscle cells - airway, control, donor3 : CNhs14192 ctss	270.043	0.438
Smooth Muscle Cells - Brachiocephalic, donor2 : CNhs11985 ctss	269.644	1.517
transitional cell carcinoma cell line:Hs 769.T : CNhs11837 ctss	264.965	1.848
mesenchymal precursor cell - ovarian cancer left ovary, donor1 : CNhs12372 ctss	264.233	0.373
Chondrocyte - re diff, donor3 : CNhs12021 ctss	264.037	1.911
Olfactory epithelial cells, donor2 : CNhs13817 ctss	263.727	0.698
Fibroblast - Gingival, donor8 (control) : CNhs14133 ctss	263.112	1.71
Smooth Muscle Cells - Brain Vascular, donor1 : CNhs10863 ctss	261.45	1.8
Smooth Muscle Cells - Prostate, donor2 : CNhs11976 ctss	260.039	0.411
Adipocyte - perirenal, donor1 : CNhs12069 ctss	259.654	1.947
mesenchymal precursor cell - cardiac, donor1 : CNhs12368 ctss	259.037	1.136
mesenchymal precursor cell - ovarian cancer right ovary, donor4 : CNhs13096 ctss	257.606	2.154
Adipocyte differentiation, day04, donor3 : CNhs13413 ctss	255.653	0
Chondrocyte - re diff, donor2 : CNhs11373 ctss	254.887	0
Fibroblast - Gingival, donor1 : CNhs10866 ctss	254.604	0
Smooth Muscle Cells - Prostate, donor1 : CNhs11920 ctss	253.964	1.375
mesenchymal stem cells (adipose derived), undifferentiated control, biol rep3 : CNhs13634 ctss	248.75	6.067
chorionic membrane cells, donor2 : CNhs12506 ctss	244.617	1.062
Skeletal Muscle Cells, donor1 : CNhs11083 ctss	244.115	0.76
Fibroblast - Cardiac, donor6 : CNhs12061 ctss	243.947	1.828
Perineurial Cells, donor2 : CNhs12590 ctss	243.678	0.229
Skeletal Muscle Cells, donor5 : CNhs12056 ctss	243.13	1.824
Smooth Muscle Cells - Subclavian Artery, donor3 : CNhs12048 ctss	241.325	2.492
Smooth Muscle Cells - Tracheal, donor3 : CNhs12894 ctss	241.31	0.638
Fibroblast - Gingival, donor3 : CNhs12006 ctss	240.579	0.638
Smooth Muscle Cells - Colonic, donor1 : CNhs10868 ctss	239.059	1.147
Smooth Muscle Cells - Coronary Artery, donor2 : CNhs11987 ctss	238.722	4.704
tenocyte, donor1 : CNhs12639 ctss	238.207	0.277
Ciliary Epithelial Cells, donor1 : CNhs10871 ctss	237.254	1.275
Myoblast differentiation to myotubes, day12, control donor1 : CNhs14566 ctss	237.164	2.578
Skeletal Muscle Cells, donor4 : CNhs12053 ctss	236.477	1.298
Preadipocyte - visceral, donor3 : CNhs12039 ctss	236.238	0.659
Skeletal Muscle Satellite Cells, donor3 : CNhs12008 ctss	235.93	1.525
Pancreatic stromal cells, donor1 : CNhs10877 ctss	235.272	0.946
Smooth Muscle Cells - Colonic, donor2 : CNhs11963 ctss	234.855	1.427
Smooth Muscle Cells - Bladder, donor1 : CNhs12893 ctss	233.318	3.196
Preadipocyte - breast donor2 (cytoplasmic fraction) : CNhs14562 ctss	232.726	0.714
Smooth Muscle Cells - Brachiocephalic, donor3 : CNhs12043 ctss	231.142	0.831
mesenchymal stem cells (adipose derived), undifferentiated control, biol rep2 : CNhs13633 ctss	228.457	2.051
Pericytes, donor3 : CNhs12116 ctss	225.512	0.973
tenocyte, donor2 : CNhs12640 ctss	225.284	1.446
Myoblast differentiation to myotubes, day10, Duchenne Muscular Dystrophy donor3 : CNhs14612 ctss	225.044	1.56
Mesenchymal Stem Cells - amniotic membrane, donor1 : CNhs11349 ctss	224.232	0.273
Myoblast, donor3 : CNhs11908 ctss	223.93	0.196
Skeletal Muscle Satellite Cells, donor2 : CNhs11964 ctss	223.455	1.071
Anulus Pulposus Cell, donor2 : CNhs12064 ctss	222.394	1.137
Smooth muscle cells - airway, asthmatic, donor2 : CNhs14184 ctss	221.426	2.233
tridermal teratoma cell line:HGRT : CNhs11828 ctss	220.877	0
Preadipocyte - subcutaneous, donor2 : CNhs11981 ctss	219.993	1.308
Myoblast differentiation to myotubes, day04, control donor1 : CNhs13851 ctss	218.396	1.657
Fibroblast - Cardiac, donor1 : CNhs12498 ctss	218.02	0.542
Smooth Muscle Cells - Colonic, donor3 : CNhs12007 ctss	217.349	1.102
Olfactory epithelial cells, donor1 : CNhs13816 ctss	215.864	0.826
Multipotent Cord Blood Unrestricted Somatic Stem Cells, donor2 : CNhs12105 ctss	215.33	0
Myoblast differentiation to myotubes, day06, Duchenne Muscular Dystrophy donor3 : CNhs14610 ctss	215.095	0.432
chondrosarcoma cell line:SW 1353 : CNhs11833 ctss	214.748	6.255
Meningeal Cells, donor2 : CNhs12080 ctss	214.148	1.167
mesenchymal precursor cell - bone marrow, donor1 : CNhs12366 ctss	213.606	1.415
Smooth Muscle Cells - Subclavian Artery, donor2 : CNhs11990 ctss	213.351	1.506
Smooth Muscle Cells - Internal Thoracic Artery, donor3 : CNhs12046 ctss	212.561	0.728
mesenchymal precursor cell - cardiac, donor4 : CNhs12371 ctss	212.034	0.791
myxofibrosarcoma cell line:MFH-ino : CNhs11729 ctss	211.834	1.232
Smooth Muscle Cells - Coronary Artery, donor3 : CNhs12045 ctss	209.78	2.3
Smooth Muscle Cells - Carotid, donor3 : CNhs12044 ctss	209.327	3.172
mesenchymal precursor cell - ovarian cancer right ovary, donor1 : CNhs12373 ctss	208.444	1.224
Fibroblast - Villous Mesenchymal, donor3 : CNhs12920 ctss	208.175	0.569
Smooth Muscle Cells - Uterine, donor1 : CNhs11921 ctss	208.129	1.457
Smooth Muscle Cells - Umbilical Artery, donor1 : CNhs11091 ctss	204.041	0.789
granulosa cell tumor cell line:KGN : CNhs11740 ctss	203.373	1.66
Smooth Muscle Cells - Internal Thoracic Artery, donor2 : CNhs11988 ctss	202.561	0.409
Smooth Muscle Cells - Tracheal, donor2 : CNhs12567 ctss	201.732	0.718
amniotic membrane cells, donor2 : CNhs12503 ctss	201.051	0.989
Smooth Muscle Cells - Aortic, donor2 : CNhs11305 ctss	200.249	0.521
Fibroblast - Periodontal Ligament, donor3 : CNhs11907 ctss	199.658	0.352
Smooth Muscle Cells - Coronary Artery, donor1 : CNhs11088 ctss	196.221	1.426
Adipocyte differentiation, day08, donor3 : CNhs13415 ctss	196.104	0.716
Cardiac Myocyte, donor3 : CNhs12571 ctss	195.398	0.977
Skeletal muscle cells differentiated into Myotubes - multinucleated, donor3 : CNhs12041 ctss	194.776	1.574
Myoblast differentiation to myotubes, day08, Duchenne Muscular Dystrophy donor3 : CNhs14611 ctss	194.168	2.481
Hair Follicle Dermal Papilla Cells, donor2 : CNhs11979 ctss	192.416	1.599
Myoblast differentiation to myotubes, day08, control donor2 : CNhs14574 ctss	191.758	2.474
Fibroblast - Lymphatic, donor2 : CNhs12082 ctss	191.369	0
Prostate Stromal Cells, donor1 : CNhs10883 ctss	190.393	0.247
Fibroblast - Periodontal Ligament, donor1 : CNhs10867 ctss	188.607	1.235
Myoblast differentiation to myotubes, day06, Duchenne Muscular Dystrophy donor1 : CNhs14591 ctss	187.826	0
Smooth muscle cells - airway, asthmatic, donor4 : CNhs14187 ctss	184.386	0.677
Fibroblast - Dermal, donor5 : CNhs12055 ctss	183.147	2.814
Fibroblast - Dermal, donor6 : CNhs12059 ctss	182.63	1.667
mesenchymal precursor cell - ovarian cancer right ovary, donor3 (SOC-57-02-G) : CNhs13507 ctss	181.923	0.85
mesenchymal stem cell line:Hu5/E18 : CNhs11718 ctss	181.747	0.648
Smooth Muscle Cells - Umbilical Vein, donor1 : CNhs12597 ctss	181.496	0.669
Myoblast differentiation to myotubes, day03, control donor1 : CNhs13850 ctss	180.695	0.234
Fibroblast - Choroid Plexus, donor3 : CNhs12620 ctss	180.215	0
Hair Follicle Outer Root Sheath Cells, donor1 : CNhs12339 ctss	179.511	0
Melanocyte - dark, donor2 : CNhs12346 ctss	178.696	1.368
myxofibrosarcoma cell line:NMFH-1 : CNhs11821 ctss	177.274	2.39
Mesenchymal Stem Cells - umbilical, donor3 : CNhs12127 ctss	176.137	0.831
mature adipocyte, donor1 : CNhs12558 ctss	175.933	0.702
Hepatic Stellate Cells (lipocyte), donor3 : CNhs12627 ctss	175.897	0.693
Aortic smooth muscle cell response to IL1b, 04hr, biol rep2 (LK53) : CNhs13376 ctss	175.889	0.551
Smooth Muscle Cells - Umbilical artery, donor0 : CNhs10839 ctss	173.334	0
Aortic smooth muscle cell response to FGF2, 01hr, biol rep1 (LK13) : CNhs12741 ctss	172.312	0.664
Hair Follicle Dermal Papilla Cells, donor1 : CNhs12501 ctss	171.64	3.038
Cardiac Myocyte, donor2 : CNhs12350 ctss	171.616	0
Myoblast differentiation to myotubes, day04, control donor3 : CNhs14581 ctss	169.315	0.634
Aortic smooth muscle cell response to FGF2, 02hr, biol rep2 (LK17) : CNhs13363 ctss	168.649	1.086
Myoblast differentiation to myotubes, day01, control donor1 : CNhs13848 ctss	167.469	0.628
Myoblast differentiation to myotubes, day06, control donor3 : CNhs14582 ctss	166.772	6.223
Fibroblast - Periodontal Ligament, donor2 : CNhs11962 ctss	166.717	0.79
Skeletal Muscle Cells, donor3 : CNhs12040 ctss	166.453	4.127
Aortic smooth muscle cell response to FGF2, 06hr, biol rep2 (LK29) : CNhs13368 ctss	166.332	0.319
Adipocyte differentiation, day08, donor2 : CNhs13411 ctss	165.532	0.744
Adipocyte differentiation, day08, donor4 : CNhs13418 ctss	163.443	0
Myoblast differentiation to myotubes, day02, control donor1 : CNhs13849 ctss	163.136	0.258
Aortic smooth muscle cell response to IL1b, 06hr, biol rep2 (LK59) : CNhs13378 ctss	160.61	0.749
Myoblast differentiation to myotubes, day12, Duchenne Muscular Dystrophy donor1 : CNhs14595 ctss	160.422	0.736
Aortic smooth muscle cell response to FGF2, 03hr, biol rep1 (LK19) : CNhs13345 ctss	160.224	4.93
Fibroblast - skin, normal donor1 (cytoplasmic fraction) : CNhs14560 ctss	159.768	0.78
Myoblast differentiation to myotubes, day08, control donor3 : CNhs14583 ctss	159.462	2.053
mesenchymal stem cells (adipose derived), adipogenic induction, day04, biol rep3 : CNhs13624 ctss	158.962	0
Mesenchymal Stem Cells - adipose, donor1 : CNhs11345 ctss	157.847	1.283
mesenchymal precursor cell - ovarian cancer metastasis, donor2 : CNhs13093 ctss	157.678	0.437
Myoblast, donor2 : CNhs11965 ctss	157.6	1.195
Amniotic Epithelial Cells, donor2 : CNhs12098 ctss	157.356	8.622
Adipocyte differentiation, day12, donor3 : CNhs13416 ctss	157.076	0
Aortic smooth muscle cell response to FGF2, 02hr, biol rep3 (LK18) : CNhs13572 ctss	155.989	0
Fibroblast - Pulmonary Artery, donor1 : CNhs10878 ctss	155.93	0.487
Aortic smooth muscle cell response to FGF2, 02hr, biol rep1 (LK16) : CNhs13344 ctss	155.095	0.725
mesenchymal precursor cell - ovarian cancer metastasis, donor4 : CNhs13097 ctss	154.8	0.552
Aortic smooth muscle cell response to IL1b, 02hr, biol rep2 (LK47) : CNhs13374 ctss	154.558	0.321
Aortic smooth muscle cell response to IL1b, 00hr15min, biol rep2 (LK35) : CNhs13370 ctss	154.185	1.762
Prostate Stromal Cells, donor2 : CNhs11973 ctss	153.048	0.882
Aortic smooth muscle cell response to FGF2, 03hr, biol rep2 (LK20) : CNhs13364 ctss	152.748	0.51
anaplastic carcinoma cell line:8305C : CNhs10745 ctss	152.677	0.863
Fibroblast - Aortic Adventitial donor2 (cytoplasmic fraction) : CNhs14558 ctss	151.615	0.758
mesenchymal precursor cell - ovarian cancer right ovary, donor3 (SOC-57-02) : CNhs12377 ctss	151.32	0.482
Hair Follicle Outer Root Sheath Cells, donor2 : CNhs12347 ctss	150.075	0.591
Myoblast differentiation to myotubes, day12, Duchenne Muscular Dystrophy donor3 : CNhs14613 ctss	150.068	1.179
Osteoblast - differentiated, donor2 : CNhs11980 ctss	149.482	1.699
Aortic smooth muscle cell response to FGF2, 05hr, biol rep2 (LK26) : CNhs13367 ctss	148.623	0
Keratocytes, donor3 : CNhs12921 ctss	148.538	2.348
leiomyoma cell line:15425 : CNhs11724 ctss	148.144	0.805
Aortic smooth muscle cell response to FGF2, 00hr00min, biol rep2 (LK2) : CNhs13358 ctss	147.944	0
Aortic smooth muscle cell response to IL1b, 05hr, biol rep2 (LK56) : CNhs13377 ctss	146.927	0.924
Anulus Pulposus Cell, donor1 : CNhs10876 ctss	146.76	0.698
Aortic smooth muscle cell response to FGF2, 05hr, biol rep1 (LK25) : CNhs13347 ctss	146.486	0.621
Aortic smooth muscle cell response to FGF2, 04hr, biol rep2 (LK23) : CNhs13365 ctss	146.422	1.251
Adipocyte - subcutaneous, donor1 : CNhs12494 ctss	146.092	1.739
Placental Epithelial Cells, donor1 : CNhs11079 ctss	145.876	3.13
Aortic smooth muscle cell response to FGF2, 06hr, biol rep3 (LK30) : CNhs13576 ctss	145.711	0.38
Aortic smooth muscle cell response to IL1b, 04hr, biol rep3 (LK54) : CNhs13584 ctss	145.537	0
Aortic smooth muscle cell response to IL1b, 02hr, biol rep1 (LK46) : CNhs13354 ctss	145.297	2.235
mesenchymal stem cells (adipose derived), adipogenic induction, day04, biol rep2 : CNhs13623 ctss	144.77	2.039
Smooth Muscle Cells - Prostate, donor3 : CNhs11910 ctss	144.176	0.353
Aortic smooth muscle cell response to IL1b, 01hr, biol rep1 (LK43) : CNhs13353 ctss	143.734	0
Prostate Stromal Cells, donor3 : CNhs12015 ctss	143.527	0.659
Aortic smooth muscle cell response to IL1b, 06hr, biol rep1 (LK58) : CNhs13357 ctss	142.949	0
Myoblast differentiation to myotubes, day10, Duchenne Muscular Dystrophy donor1 : CNhs14594 ctss	141.843	0
Aortic smooth muscle cell response to FGF2, 01hr, biol rep3 (LK15) : CNhs13683 ctss	141.826	0.893
Schwann Cells, donor3 : CNhs12621 ctss	141.355	1.582
Myoblast differentiation to myotubes, day08, Duchenne Muscular Dystrophy donor1 : CNhs14592 ctss	141.234	0.568
Skeletal Muscle Cells, donor6 : CNhs12060 ctss	140.482	1.548
Aortic smooth muscle cell response to FGF2, 06hr, biol rep1 (LK28) : CNhs13348 ctss	139.78	0.76
Meningeal Cells, donor1 : CNhs11320 ctss	139.215	0.559
leiomyoma cell line:15242A : CNhs11723 ctss	138.924	0.629
Fibroblast - Villous Mesenchymal, donor2 : CNhs12099 ctss	138.784	0
Aortic smooth muscle cell response to FGF2, 00hr15min, biol rep1 (LK4) : CNhs13340 ctss	138.466	0
Aortic smooth muscle cell response to IL1b, 04hr, biol rep1 (LK52) : CNhs13682 ctss	138.42	1.225
Smooth muscle cells - airway, asthmatic, donor6 : CNhs14189 ctss	138.139	1.337
Aortic smooth muscle cell response to IL1b, 03hr, biol rep2 (LK50) : CNhs13375 ctss	138.099	0.321
Adipocyte - subcutaneous, donor2 : CNhs11371 ctss	138.097	0.642
thyroid carcinoma cell line:TCO-1 : CNhs11872 ctss	137.685	0.962
Aortic smooth muscle cell response to IL1b, 00hr45min, biol rep1 (LK40) : CNhs13352 ctss	136.796	0
Aortic smooth muscle cell response to IL1b, 00hr45min, biol rep2 (LK41) : CNhs13372 ctss	136.608	0
Aortic smooth muscle cell response to FGF2, 00hr30min, biol rep1 (LK7) : CNhs13341 ctss	135.662	0.945
Aortic smooth muscle cell response to IL1b, 00hr00min, biol rep1 (LK31) : CNhs13349 ctss	135.614	0.646
Aortic smooth muscle cell response to FGF2, 00hr45min, biol rep1 (LK10) : CNhs13343 ctss	135.571	1.004
Hepatic Stellate Cells (lipocyte), donor2 : CNhs12093 ctss	134.778	0.881
Fibroblast - Dermal, donor4 : CNhs12052 ctss	134.043	1.251
Aortic smooth muscle cell response to IL1b, 01hr, biol rep2 (LK44) : CNhs13373 ctss	133.567	1.037
Aortic smooth muscle cell response to FGF2, 04hr, biol rep1 (LK22) : CNhs13346 ctss	132.576	0
Myoblast differentiation to myotubes, day04, Duchenne Muscular Dystrophy donor3 : CNhs14609 ctss	132.143	0
Aortic smooth muscle cell response to FGF2, 00hr00min, biol rep1 (LK1) : CNhs13339 ctss	131.87	0.571
Adipocyte differentiation, day12, donor2 : CNhs13412 ctss	131.584	0
Aortic smooth muscle cell response to IL1b, 00hr15min, biol rep1 (LK34) : CNhs13350 ctss	130.876	1.711
Aortic smooth muscle cell response to FGF2, 00hr30min, biol rep2 (LK8) : CNhs13360 ctss	130.07	0.638
Aortic smooth muscle cell response to IL1b, 00hr00min, biol rep2 (LK32) : CNhs13369 ctss	130.046	0.932
Renal Glomerular Endothelial Cells, donor3 : CNhs12624 ctss	129.74	0.477
mesenchymal precursor cell - ovarian cancer left ovary, donor2 : CNhs13092 ctss	129.156	0
mature adipocyte, donor2 : CNhs12559 ctss	128.777	1.001
Smooth Muscle Cells - Esophageal, donor1 : CNhs11324 ctss	128.752	0.94
Aortic smooth muscle cell response to IL1b, 02hr, biol rep3 (LK48) : CNhs13582 ctss	127.631	1.459
Myoblast differentiation to myotubes, day02, control donor3 : CNhs14579 ctss	127.021	2.823
Aortic smooth muscle cell response to IL1b, 05hr, biol rep1 (LK55) : CNhs13356 ctss	126.581	0.575
Smooth Muscle Cells - Umbilical Artery, donor3 : CNhs12049 ctss	126.286	1.626
Adipocyte - subcutaneous, donor3 : CNhs12017 ctss	125.961	1.27
Lens Epithelial Cells, donor1 : CNhs12342 ctss	125.707	0
Fibroblast - Conjunctival, donor1 : CNhs11339 ctss	125.651	0.898
Iris Pigment Epithelial Cells, donor1 : CNhs12596 ctss	125.586	0.585
Mesenchymal Stem Cells - amniotic membrane, donor2 : CNhs12104 ctss	125.077	2.028
astrocytoma cell line:TM-31 : CNhs10742 ctss	124.92	0.51
mesenchymal stem cells (adipose derived), adipogenic induction, day04, biol rep1 : CNhs13622 ctss	124.6	1.246
Aortic smooth muscle cell response to IL1b, 00hr00min, biol rep3 (LK33) : CNhs13577 ctss	124.211	6.059
Fibroblast - Mammary, donor1 : CNhs11348 ctss	124.056	1.208
Myoblast differentiation to myotubes, day04, Duchenne Muscular Dystrophy donor1 : CNhs14590 ctss	123.819	0.43
Aortic smooth muscle cell response to IL1b, 03hr, biol rep1 (LK49) : CNhs13355 ctss	123.232	0
Myoblast differentiation to myotubes, day00, control donor1 : CNhs13847 ctss	122.835	1.428
Aortic smooth muscle cell response to IL1b, 06hr, biol rep3 (LK60) : CNhs13586 ctss	121.238	0.499
Myoblast differentiation to myotubes, day10, control donor3 : CNhs14584 ctss	120.354	0
Meningeal Cells, donor3 : CNhs12731 ctss	120.13	0.719
Aortic smooth muscle cell response to IL1b, 00hr30min, biol rep2 (LK38) : CNhs13371 ctss	120.073	0.883
Aortic smooth muscle cell response to FGF2, 01hr, biol rep2 (LK14) : CNhs13362 ctss	119.973	0
Aortic smooth muscle cell response to FGF2, 00hr15min, biol rep3 (LK6) : CNhs13568 ctss	119.908	2.665
Osteoblast, donor1 : CNhs11078 ctss	119.632	0.204
Aortic smooth muscle cell response to IL1b, 00hr30min, biol rep1 (LK37) : CNhs13351 ctss	119.314	1.904
Myoblast differentiation to myotubes, day04, control donor2 : CNhs14572 ctss	118.185	0.565
Aortic smooth muscle cell response to FGF2, 03hr, biol rep3 (LK21) : CNhs13573 ctss	115.765	6.891
Myoblast differentiation to myotubes, day01, control donor3 : CNhs14578 ctss	113.966	2.814
Mesenchymal stem cells - umbilical, donor0 : CNhs12492 ctss	113.631	0
Aortic smooth muscle cell response to FGF2, 05hr, biol rep3 (LK27) : CNhs13575 ctss	113.097	5.26
Aortic smooth muscle cell response to IL1b, 00hr45min, biol rep3 (LK42) : CNhs13580 ctss	112.987	0
Hepatic Stellate Cells (lipocyte), donor1 : CNhs11335 ctss	112.946	0
Myoblast differentiation to myotubes, day01, Duchenne Muscular Dystrophy donor3 : CNhs14606 ctss	112.906	0
Aortic smooth muscle cell response to FGF2, 00hr15min, biol rep2 (LK5) : CNhs13359 ctss	111.988	2.835
Aortic smooth muscle cell response to FGF2, 00hr30min, biol rep3 (LK9) : CNhs13569 ctss	111.046	1.338
Mesenchymal Stem Cells - bone marrow, donor4 : CNhs11316 ctss	110.947	0.629
Adipocyte differentiation, day08, donor1 : CNhs12517 ctss	109.088	0.328
mesenchymal precursor cell - ovarian cancer metastasis, donor3 : CNhs12378 ctss	108.816	0.586
Mesenchymal stem cells - adipose, donor0 : CNhs10844 ctss	107.49	0
Myoblast differentiation to myotubes, day03, control donor3 : CNhs14580 ctss	106.445	0.825
Aortic smooth muscle cell response to FGF2, 00hr45min, biol rep2 (LK11) : CNhs13361 ctss	106.425	2.851
Aortic smooth muscle cell response to IL1b, 00hr30min, biol rep3 (LK39) : CNhs13579 ctss	106.294	1.865
Renal Epithelial Cells, donor3 : CNhs12732 ctss	105.474	0.428
Fibroblast - Lymphatic, donor1 : CNhs11322 ctss	105.103	0.745
Myoblast differentiation to myotubes, day12, control donor2 : CNhs14576 ctss	103.644	0
Smooth muscle cells - airway, asthmatic, donor3 : CNhs14186 ctss	101.989	0.716
Osteoblast - differentiated, donor3 : CNhs12035 ctss	101.809	1.945
Aortic smooth muscle cell response to FGF2, 00hr45min, biol rep3 (LK12) : CNhs13571 ctss	100.925	2.803
Smooth Muscle Cells - Uterine, donor3 : CNhs11927 ctss	100.778	0.71
mature adipocyte, donor3 : CNhs12560 ctss	100.299	0.195
Myoblast differentiation to myotubes, day08, Duchenne Muscular Dystrophy donor2 : CNhs14602 ctss	99.935	0.438
Myoblast differentiation to myotubes, day02, Duchenne Muscular Dystrophy donor1 : CNhs14588 ctss	99.521	0.74
tubular adenocarcinoma cell line:SUIT-2 : CNhs11883 ctss	98.663	0.664
Fibroblast - Dermal, donor1 : CNhs12499 ctss	97.678	0.339
Skeletal Muscle Cells, donor2 : CNhs11983 ctss	97.232	4.862
mature adipocyte, donor4 : CNhs12562 ctss	96.288	0.607
Fibroblast - Mammary, donor2 : CNhs12103 ctss	96.186	0
synovial sarcoma cell line:HS-SY-II : CNhs11244 ctss	96.171	0.522
Nucleus Pulposus Cell, donor3 : CNhs12063 ctss	93.554	0.338
H9 Embryoid body cells, melanocytic induction, day34, biol rep2 (H9EB-2 d34) : CNhs12906 ctss	93.298	0.246
Mesenchymal Stem Cells - adipose, donor2 : CNhs12101 ctss	92.678	3.565
Schwann Cells, donor1 : CNhs12073 ctss	92.458	1.26
glioma cell line:GI-1 : CNhs10731 ctss	91.774	1.138
Myoblast differentiation to myotubes, day00, Duchenne Muscular Dystrophy donor3 : CNhs14605 ctss	91.719	0.567
leiomyoma cell line:10964C : CNhs11722 ctss	91.702	0
mesothelioma cell line:Mero-14, tech rep1 : CNhs13065 ctss	90.685	8.244
Endothelial Cells - Lymphatic, donor2 : CNhs11901 ctss	90.361	0
Smooth Muscle Cells - Umbilical Artery, donor2 : CNhs11991 ctss	89.907	1.142
H9 Embryoid body cells, melanocytic induction, day41, biol rep1 (H9EB-1 d41) : CNhs12905 ctss	89.428	0.511
Aortic smooth muscle cell response to IL1b, 00hr15min, biol rep3 (LK36) : CNhs13578 ctss	87.617	3.651
Aortic smooth muscle cell response to IL1b, 01hr, biol rep3 (LK45) : CNhs13581 ctss	87.41	0
Aortic smooth muscle cell response to IL1b, 05hr, biol rep3 (LK57) : CNhs13585 ctss	87.334	3.425
ARPE-19 EMT induced with TGF-beta and TNF-alpha, 07hr00min, biol rep1 : CNhs14523 ctss	87.16	0.965
Aortic smooth muscle cell response to FGF2, 00hr00min, biol rep3 (LK3) : CNhs13567 ctss	85.951	0
mesothelioma cell line:Mero-41 : CNhs13067 ctss	85.527	0.975
Smooth muscle cells - airway, asthmatic, donor5 : CNhs14188 ctss	84.596	0.405
Myoblast differentiation to myotubes, day12, control donor3 : CNhs14585 ctss	84.131	0
Sebocyte, donor3 : CNhs11995 ctss	83.9	1.514
Fibroblast - Dermal, donor3 : CNhs12028 ctss	83.415	0.121
Mesenchymal Stem Cells - adipose, donor3 : CNhs12922 ctss	82.501	1.341
Hair Follicle Dermal Papilla Cells, donor3 : CNhs12030 ctss	82.232	4.061
H9 Embryoid body cells, melanocytic induction, day41, biol rep2 (H9EB-2 d41) : CNhs12907 ctss	80.697	0.259
Myoblast differentiation to myotubes, day02, control donor2 : CNhs14570 ctss	80.024	1.356
Adipocyte differentiation, day12, donor1 : CNhs13336 ctss	79.276	0.48
ARPE-19 EMT induced with TGF-beta and TNF-alpha, 42hr00min, biol rep1 : CNhs14538 ctss	79.146	0.989
Mesothelial Cells, donor2 : CNhs12197 ctss	78.624	0
Fibroblast - Lymphatic, donor3 : CNhs12118 ctss	78.423	0
Retinal Pigment Epithelial Cells, donor3 : CNhs12733 ctss	77.732	0.656
Astrocyte - cerebellum, donor2 : CNhs12081 ctss	77.671	0.675
Myoblast differentiation to myotubes, day03, Duchenne Muscular Dystrophy donor2 : CNhs14599 ctss	77.416	0.251
Adipocyte differentiation, day12, donor4 : CNhs13419 ctss	75.709	0.451
ARPE-19 EMT induced with TGF-beta and TNF-alpha, 08hr00min, biol rep1 : CNhs14526 ctss	75.57	1.53
ARPE-19 EMT induced with TGF-beta and TNF-alpha, 12hr00min, biol rep3 : CNhs14531 ctss	75.456	0
Aortic smooth muscle cell response to FGF2, 04hr, biol rep3 (LK24) : CNhs13574 ctss	75.416	0
Myoblast differentiation to myotubes, day03, control donor2 : CNhs14571 ctss	74.593	2.696
lens epithelial cell line:SRA 01/04 : CNhs11750 ctss	73.783	0
ARPE-19 EMT induced with TGF-beta and TNF-alpha, 08hr00min, biol rep2 : CNhs14527 ctss	73.401	0.617
ARPE-19 EMT induced with TGF-beta and TNF-alpha, 06hr00min, biol rep1 : CNhs14519 ctss	73.183	0.82
Mesothelial Cells, donor1 : CNhs10850 ctss	72.583	0
ARPE-19 EMT induced with TGF-beta and TNF-alpha, 03hr00min, biol rep1 : CNhs14491 ctss	72.451	0.771
Nucleus Pulposus Cell, donor2 : CNhs12019 ctss	72.341	0
ARPE-19 EMT induced with TGF-beta and TNF-alpha, 42hr00min, biol rep2 : CNhs14539 ctss	72.266	0.52
Skeletal muscle cells differentiated into Myotubes - multinucleated, donor2 : CNhs11984 ctss	70.705	0
Myoblast differentiation to myotubes, day10, control donor2 : CNhs14575 ctss	70.145	0.317
Keratocytes, donor2 : CNhs12095 ctss	69.806	1.745
Mesothelial Cells, donor3 : CNhs12012 ctss	68.754	0.375
ARPE-19 EMT induced with TGF-beta and TNF-alpha, 05hr00min, biol rep1 : CNhs14500 ctss	68.58	0.237
ARPE-19 EMT induced with TGF-beta and TNF-alpha, 08hr00min, biol rep3 : CNhs14528 ctss	67.827	0.983
ARPE-19 EMT induced with TGF-beta and TNF-alpha, 06hr00min, biol rep3 : CNhs14522 ctss	67.738	0.321
ARPE-19 EMT induced with TGF-beta and TNF-alpha, 04hr00min, biol rep2 : CNhs14498 ctss	67.68	1.692
Endothelial Cells - Umbilical vein, donor1 : CNhs10872 ctss	67.678	0.892
Pericytes, donor2 : CNhs12079 ctss	67.667	1.675
ARPE-19 EMT induced with TGF-beta and TNF-alpha, 24hr00min, biol rep1 : CNhs14535 ctss	67.126	0.658
ARPE-19 EMT induced with TGF-beta and TNF-alpha, 02hr30min, biol rep2 : CNhs14489 ctss	66.9	1.115
ARPE-19 EMT induced with TGF-beta and TNF-alpha, 05hr00min, biol rep2 : CNhs14501 ctss	66.819	0.6
Renal Glomerular Endothelial Cells, donor4 : CNhs13080 ctss	66.489	0.992
Lens Epithelial Cells, donor2 : CNhs12568 ctss	66.441	0.755
Fibroblast - Gingival, donor2 : CNhs11961 ctss	66.323	0.817
Hepatic Sinusoidal Endothelial Cells, donor2 : CNhs12092 ctss	66.238	1.967
ARPE-19 EMT induced with TGF-beta and TNF-alpha, 03hr00min, biol rep2 : CNhs14492 ctss	66.184	1.803
ARPE-19 EMT induced with TGF-beta and TNF-alpha, 03hr00min, biol rep3 : CNhs14493 ctss	66.152	1.013
Aortic smooth muscle cell response to IL1b, 03hr, biol rep3 (LK51) : CNhs13583 ctss	65.952	1.94
Myoblast differentiation to myotubes, day01, Duchenne Muscular Dystrophy donor1 : CNhs14587 ctss	65.485	0
Pericytes, donor1 : CNhs11317 ctss	65.48	0.687
mesothelioma cell line:NCI-H2452 : CNhs13064 ctss	65.456	0.757
mesothelioma cell line:ACC-MESO-4 : CNhs11264 ctss	65.25	0.96
mesothelioma cell line:Mero-14, tech rep2 : CNhs14376 ctss	65.214	0.259
Smooth Muscle Cells - Carotid, donor2 : CNhs11986 ctss	64.862	7.207
ARPE-19 EMT induced with TGF-beta and TNF-alpha, 03hr30min, biol rep3 : CNhs14496 ctss	64.741	0.563
Astrocyte - cerebral cortex, donor3 : CNhs12005 ctss	64.389	0.284
ARPE-19 EMT induced with TGF-beta and TNF-alpha, 01hr20min, biol rep1 : CNhs14478 ctss	64.129	0.663
Myoblast differentiation to myotubes, day04, Duchenne Muscular Dystrophy donor2 : CNhs14600 ctss	64.089	0
Myoblast differentiation to myotubes, day00, control donor3 : CNhs14577 ctss	63.978	0
H9 Embryoid body cells, melanocytic induction, day41, biol rep3 (H9EB-3 d41) : CNhs12950 ctss	63.264	0.23
ARPE-19 EMT induced with TGF-beta and TNF-alpha, 00hr00min, biol rep2 : CNhs14464 ctss	63.131	0.835
ARPE-19 EMT induced with TGF-beta and TNF-alpha, 02hr00min, biol rep3 : CNhs14487 ctss	62.698	0.382
Astrocyte - cerebellum, donor3 : CNhs12117 ctss	62.496	0.665
Fibroblast - skin, normal donor2 (cytoplasmic fraction) : CNhs14561 ctss	62.429	0
mesenchymal stem cells (adipose derived), adipogenic induction, day08, biol rep1 : CNhs13625 ctss	61.853	0
ARPE-19 EMT induced with TGF-beta and TNF-alpha, 00hr00min, biol rep1 : CNhs14463 ctss	61.461	0.983
mesothelioma cell line:Mero-48a : CNhs13068 ctss	61.277	0
ARPE-19 EMT induced with TGF-beta and TNF-alpha, 03hr30min, biol rep1 : CNhs14494 ctss	61.259	1.327
ARPE-19 EMT induced with TGF-beta and TNF-alpha, 60hr00min, biol rep3 : CNhs14543 ctss	61.225	0.615
Endothelial Cells - Umbilical vein, donor2 : CNhs11967 ctss	61.163	0.583
ARPE-19 EMT induced with TGF-beta and TNF-alpha, 00hr45min, biol rep2 : CNhs14473 ctss	60.85	1.075
ARPE-19 EMT induced with TGF-beta and TNF-alpha, 01hr40min, biol rep1 : CNhs14482 ctss	60.845	1.007
Fibroblast - Dermal, donor2 : CNhs11379 ctss	60.671	0
Trabecular Meshwork Cells, donor1 : CNhs11340 ctss	59.968	0.435
ARPE-19 EMT induced with TGF-beta and TNF-alpha, 02hr30min, biol rep3 : CNhs14490 ctss	59.937	0.734
ARPE-19 EMT induced with TGF-beta and TNF-alpha, 01hr20min, biol rep3 : CNhs14480 ctss	59.893	1.659
ARPE-19 EMT induced with TGF-beta and TNF-alpha, 00hr00min, biol rep3 : CNhs14465 ctss	59.746	1
ARPE-19 EMT induced with TGF-beta and TNF-alpha, 04hr00min, biol rep3 : CNhs14499 ctss	59.504	0.793
Renal Glomerular Endothelial Cells, donor1 : CNhs12074 ctss	58.936	0
mesothelioma cell line:NCI-H2052 : CNhs13063 ctss	58.459	0.735
H9 Embryoid body cells, melanocytic induction, day34, biol rep1 (H9EB-1 d34) : CNhs12904 ctss	58.392	0.674
mesenchymal stem cells (adipose derived), adipogenic induction, day08, biol rep3 : CNhs13627 ctss	58.187	0.559
ARPE-19 EMT induced with TGF-beta and TNF-alpha, 03hr30min, biol rep2 : CNhs14495 ctss	57.98	1.103
ARPE-19 EMT induced with TGF-beta and TNF-alpha, 05hr00min, biol rep3 : CNhs14518 ctss	57.974	0.763
Smooth Muscle Cells - Tracheal, donor1 : CNhs11329 ctss	57.803	0
ARPE-19 EMT induced with TGF-beta and TNF-alpha, 60hr00min, biol rep2 : CNhs14542 ctss	57.26	0.308
ARPE-19 EMT induced with TGF-beta and TNF-alpha, 04hr00min, biol rep1 : CNhs14497 ctss	56.538	1.142
Mesenchymal Stem Cells - Vertebral, donor1 : CNhs10846 ctss	56.144	0
Endothelial Cells - Aortic, donor3 : CNhs12022 ctss	55.35	0.548
Retinal Pigment Epithelial Cells, donor1 : CNhs11338 ctss	54.964	0.774
hereditary spherocytic anemia cell line:WIL2-NS : CNhs11891 ctss	54.935	0.306
ARPE-19 EMT induced with TGF-beta and TNF-alpha, 60hr00min, biol rep1 : CNhs14541 ctss	54.447	0.241
mucinous adenocarcinoma cell line:JHOM-1 : CNhs11752 ctss	54.256	0.73
ARPE-19 EMT induced with TGF-beta and TNF-alpha, 02hr00min, biol rep1 : CNhs14485 ctss	54.118	0.725
ARPE-19 EMT induced with TGF-beta and TNF-alpha, 02hr30min, biol rep1 : CNhs14488 ctss	54.109	0.588
Hepatic Sinusoidal Endothelial Cells, donor1 : CNhs12075 ctss	53.647	0
ARPE-19 EMT induced with TGF-beta and TNF-alpha, 00hr30min, biol rep3 : CNhs14471 ctss	53.55	0.478
Schwann Cells, donor2 : CNhs12345 ctss	53.548	0
ARPE-19 EMT induced with TGF-beta and TNF-alpha, 16hr00min, biol rep2 : CNhs14533 ctss	53.534	0.611
mesothelioma cell line:Mero-84 : CNhs13072 ctss	53.497	0.917
Lymphatic Endothelial cells response to VEGFC, 07hr, biol rep2 (MM XIV - 15) : CNhs13172 ctss	52.592	0.482
Wilms' tumor cell line:HFWT : CNhs11728 ctss	52.584	0
Myoblast differentiation to myotubes, day06, Duchenne Muscular Dystrophy donor2 : CNhs14601 ctss	52.497	0
ARPE-19 EMT induced with TGF-beta and TNF-alpha, 00hr15min, biol rep2 : CNhs14467 ctss	51.837	1.994
salivary acinar cells, donor2 : CNhs12811 ctss	51.779	0.144
Mallassez-derived cells, donor2 : CNhs13550 ctss	51.728	0
ARPE-19 EMT induced with TGF-beta and TNF-alpha, 01hr00min, biol rep2 : CNhs14476 ctss	50.808	0.62
Myoblast differentiation to myotubes, day00, Duchenne Muscular Dystrophy donor1 : CNhs14586 ctss	50.777	0
Myoblast differentiation to myotubes, day02, Duchenne Muscular Dystrophy donor2 : CNhs14598 ctss	50.496	0.647
ARPE-19 EMT induced with TGF-beta and TNF-alpha, 01hr20min, biol rep2 : CNhs14479 ctss	50.419	0.659
ARPE-19 EMT induced with TGF-beta and TNF-alpha, 01hr40min, biol rep2 : CNhs14483 ctss	50.415	1.104
ARPE-19 EMT induced with TGF-beta and TNF-alpha, 00hr15min, biol rep3 : CNhs14468 ctss	50.117	1.453
mesenchymal stem cells (adipose derived), adipogenic induction, day14, biol rep3 : CNhs13632 ctss	49.82	0
ARPE-19 EMT induced with TGF-beta and TNF-alpha, 16hr00min, biol rep3 : CNhs14534 ctss	49.796	0.866
mesenchymal stem cells (adipose derived), adipogenic induction, day14, biol rep1 : CNhs13338 ctss	49.775	0.711
Trabecular Meshwork Cells, donor3 : CNhs12124 ctss	49.514	0.669
ARPE-19 EMT induced with TGF-beta and TNF-alpha, 02hr00min, biol rep2 : CNhs14486 ctss	49.09	0.73
Renal Epithelial Cells, donor2 : CNhs12088 ctss	49.011	0
Endothelial Cells - Artery, donor1 : CNhs12496 ctss	48.558	0
Myoblast differentiation to myotubes, day02, Duchenne Muscular Dystrophy donor3 : CNhs14607 ctss	48.475	0.407
ARPE-19 EMT induced with TGF-beta and TNF-alpha, 00hr30min, biol rep1 : CNhs14469 ctss	47.956	0.564
ARPE-19 EMT induced with TGF-beta and TNF-alpha, 00hr45min, biol rep1 : CNhs14472 ctss	47.81	0.621
Lymphatic Endothelial cells response to VEGFC, 00hr00min, biol rep1 (MM XIX - 1) : CNhs11936 ctss	47.511	0.298
ARPE-19 EMT induced with TGF-beta and TNF-alpha, 12hr00min, biol rep2 : CNhs14530 ctss	47.379	0.456
iPS differentiation to neuron, down-syndrome donor C18-CCL54, day06, rep1 : CNhs13836 ctss	47.162	1.497
Mesenchymal Stem Cells - bone marrow, donor3 : CNhs12126 ctss	46.714	1.399
leiomyoblastoma cell line:G-402 : CNhs11848 ctss	46.171	0.917
iPS differentiation to neuron, control donor C32-CRL1502, day06, rep2 : CNhs13840 ctss	45.603	1.392
Renal Cortical Epithelial Cells, donor2 : CNhs12728 ctss	44.119	1.244
Lymphatic Endothelial cells response to VEGFC, 05hr, biol rep3 (MM XXII - 13) : CNhs13288 ctss	44.108	0.345
mesenchymal stem cells (adipose derived), adipogenic induction, day08, biol rep2 : CNhs13626 ctss	43.941	0
Trabecular Meshwork Cells, donor2 : CNhs12097 ctss	43.88	0
acute myeloid leukemia (FAB M6) cell line:F-36E : CNhs13060 ctss	43.335	0
ARPE-19 EMT induced with TGF-beta and TNF-alpha, 01hr00min, biol rep1 : CNhs14475 ctss	43.333	0.99
Smooth Muscle Cells - Bronchial, donor1 : CNhs11328 ctss	43.212	0.251
Renal Mesangial Cells, donor1 : CNhs11333 ctss	43.178	1.225
Myoblast differentiation to myotubes, day01, control donor2 : CNhs14568 ctss	43.042	0
ARPE-19 EMT induced with TGF-beta and TNF-alpha, 07hr00min, biol rep3 : CNhs14525 ctss	43.017	0.592
Renal Mesangial Cells, donor2 : CNhs12089 ctss	42.896	2.523
Mesenchymal Stem Cells - bone marrow, donor1 : CNhs11344 ctss	42.291	0.575
Smooth Muscle Cells - Umbilical Vein, donor3 : CNhs13076 ctss	42.176	0
Lymphatic Endothelial cells response to VEGFC, 01hr20min, biol rep1 (MM XIX - 6) : CNhs13104 ctss	41.881	0.805
ARPE-19 EMT induced with TGF-beta and TNF-alpha, 00hr15min, biol rep1 : CNhs14466 ctss	41.691	0.942
Myoblast differentiation to myotubes, day00, control donor2 : CNhs14567 ctss	41.69	0.993
Lymphatic Endothelial cells response to VEGFC, 02hr30min, biol rep3 (MM XXII - 9) : CNhs13284 ctss	41.245	0.415
iPS differentiation to neuron, control donor C32-CRL1502, day06, rep1 : CNhs13827 ctss	40.593	1.618
ARPE-19 EMT induced with TGF-beta and TNF-alpha, 00hr45min, biol rep3 : CNhs14474 ctss	40.248	0.925
Lymphatic Endothelial cells response to VEGFC, 00hr00min, biol rep3 (MM XXII - 1 ) : CNhs13276 ctss	40.057	0.331
Keratocytes, donor1 : CNhs11337 ctss	39.992	1.739
ARPE-19 EMT induced with TGF-beta and TNF-alpha, 00hr30min, biol rep2 : CNhs14470 ctss	39.87	0.873
Endothelial Cells - Umbilical vein, donor3 : CNhs12010 ctss	39.74	0.44
Myoblast differentiation to myotubes, day03, Duchenne Muscular Dystrophy donor1 : CNhs14589 ctss	39.702	0
Astrocyte - cerebellum, donor1 : CNhs11321 ctss	39.662	0.423
Lymphatic Endothelial cells response to VEGFC, 00hr00min, biol rep2 (MM XIV - 1) : CNhs13157 ctss	39.538	0.746
Endothelial Cells - Thoracic, donor1 : CNhs11926 ctss	39.35	0.447
Myoblast differentiation to myotubes, day06, control donor2 : CNhs14573 ctss	39.177	0.574
schwannoma cell line:HS-PSS, tech rep1 : CNhs11183 ctss	39.162	0.759
mesothelioma cell line:ACC-MESO-1 : CNhs11263 ctss	38.812	0.243
Endothelial Cells - Lymphatic, donor3 : CNhs11906 ctss	38.769	0.366
ARPE-19 EMT induced with TGF-beta and TNF-alpha, 42hr00min, biol rep3 : CNhs14540 ctss	38.484	0.606
Myoblast differentiation to myotubes, day01, Duchenne Muscular Dystrophy donor2 : CNhs14597 ctss	38.378	0
Fibroblast - Lung, donor1 : CNhs12500 ctss	38.306	2.128
Lymphatic Endothelial cells response to VEGFC, 05hr, biol rep2 (MM XIV - 13) : CNhs13170 ctss	38.146	0.35
H9 Embryoid body cells, melanocytic induction, day34, biol rep3 (H9EB-3 d34) : CNhs12919 ctss	38.142	1.059
Endothelial Cells - Microvascular, donor1 : CNhs11925 ctss	38.112	0
Lymphatic Endothelial cells response to VEGFC, 08hr, biol rep1 (MM XIX - 16) : CNhs11937 ctss	38.005	0.16
iPS differentiation to neuron, down-syndrome donor C18-CCL54, day06, rep3 : CNhs14064 ctss	37.954	2.624
Lymphatic Endothelial cells response to VEGFC, 03hr30min, biol rep2 (MM XIV - 11) : CNhs13168 ctss	37.923	0
Lymphatic Endothelial cells response to VEGFC, 02hr00min, biol rep3 (MM XXII - 8) : CNhs13283 ctss	37.762	0.968
Lymphatic Endothelial cells response to VEGFC, 02hr30min, biol rep2 (MM XIV - 9) : CNhs13165 ctss	37.569	0
Lymphatic Endothelial cells response to VEGFC, 01hr00min, biol rep2 (MM XIV - 5) : CNhs13161 ctss	37.445	0.952
H9 Embryoid body cells, melanocytic induction, day15, biol rep2 (H9EB-2 d15) : CNhs12831 ctss	37.394	0.262
Lymphatic Endothelial cells response to VEGFC, 01hr20min, biol rep3 (MM XXII - 6) : CNhs13281 ctss	36.851	0.458
Fibroblast - Villous Mesenchymal, donor1 : CNhs11343 ctss	36.767	0
Renal Glomerular Endothelial Cells, donor2 : CNhs12086 ctss	36.494	1.037
Lymphatic Endothelial cells response to VEGFC, 00hr30min, biol rep1 (MM XIX - 3) : CNhs13101 ctss	36.202	0
Renal Mesangial Cells, donor3 : CNhs12121 ctss	36.089	0.902
Lymphatic Endothelial cells response to VEGFC, 02hr00min, biol rep2 (MM XIV - 8) : CNhs13164 ctss	36.074	0
iPS differentiation to neuron, control donor C11-CRL2429, day06, rep1 : CNhs14046 ctss	35.881	3.377
ARPE-19 EMT induced with TGF-beta and TNF-alpha, 01hr40min, biol rep3 : CNhs14484 ctss	35.809	0.273
Lymphatic Endothelial cells response to VEGFC, 00hr15min, biol rep1 (MM XIX - 2) : CNhs13100 ctss	35.469	0
giant cell carcinoma cell line:Lu99B : CNhs10751 ctss	35.455	0.617
medulloblastoma cell line:ONS-76 : CNhs11861 ctss	35.453	0.319
Endothelial Cells - Lymphatic, donor1 : CNhs10865 ctss	35.421	0
Lymphatic Endothelial cells response to VEGFC, 00hr30min, biol rep3 (MM XXII - 3) : CNhs13278 ctss	35.401	0
mesenchymal stem cells (adipose derived), adipogenic induction, 00hr30min, biol rep3 : CNhs13427 ctss	35.172	0
Smooth Muscle Cells - Aortic, donor0 (cytoplasmic fraction) : CNhs12401 ctss	35.094	0.789
ARPE-19 EMT induced with TGF-beta and TNF-alpha, 01hr00min, biol rep3 : CNhs14477 ctss	34.853	0.436
Lymphatic Endothelial cells response to VEGFC, 00hr45min, biol rep1 (MM XIX - 4) : CNhs13102 ctss	34.725	0.56
Fibroblast - Lung, donor3 : CNhs12029 ctss	34.53	0.262
common myeloid progenitor CMP, donor1 : CNhs12518 ctss	34.521	5.451
Lymphatic Endothelial cells response to VEGFC, 06hr, biol rep3 (MM XXII - 14) : CNhs13289 ctss	34.217	0
Melanocyte - light, donor3 : CNhs12033 ctss	34.141	0
Lymphatic Endothelial cells response to VEGFC, 01hr00min, biol rep1 (MM XIX - 5) : CNhs13103 ctss	33.787	0
Lymphatic Endothelial cells response to VEGFC, 00hr45min, biol rep2 (MM XIV - 4) : CNhs13160 ctss	33.718	0
fibrosarcoma cell line:HT-1080 : CNhs11860 ctss	33.593	0.328
Astrocyte - cerebral cortex, donor1 : CNhs10864 ctss	33.439	0.334
Lymphatic Endothelial cells response to VEGFC, 03hr00min, biol rep2 (MM XIV - 10) : CNhs13166 ctss	33.397	0.53
Smooth Muscle Cells - Intestinal, donor1 : CNhs12595 ctss	33.171	0.164
Lymphatic Endothelial cells response to VEGFC, 04hr, biol rep3 (MM XXII - 12) : CNhs13287 ctss	33.121	0.2
ARPE-19 EMT induced with TGF-beta and TNF-alpha, 16hr00min, biol rep1 : CNhs14532 ctss	32.992	0.268
Lymphatic Endothelial cells response to VEGFC, 03hr30min, biol rep1 (MM XIX - 11) : CNhs13109 ctss	32.836	0
Lymphatic Endothelial cells response to VEGFC, 02hr00min, biol rep1 (MM XIX - 8) : CNhs13106 ctss	32.765	0
hepatoma cell line:Li-7 : CNhs11271 ctss	32.509	0.825
pagetoid sarcoma cell line:Hs 925.T : CNhs11856 ctss	32.287	0.207
Lymphatic Endothelial cells response to VEGFC, 03hr00min, biol rep3 (MM XXII - 10) : CNhs13285 ctss	31.943	0.454
Lymphatic Endothelial cells response to VEGFC, 08hr, biol rep3 (MM XXII - 16) : CNhs13291 ctss	31.824	0
iPS differentiation to neuron, down-syndrome donor C11-CCL54, day06, rep1 : CNhs13831 ctss	31.759	2.552
carcinosarcoma cell line:JHUCS-1 : CNhs11747 ctss	31.564	0.186
mesothelioma cell line:Mero-83 : CNhs13070 ctss	31.491	0.197
Lymphatic Endothelial cells response to VEGFC, 01hr00min, biol rep3 (MM XXII - 5) : CNhs13280 ctss	31.459	0.727
mesenchymal stem cells (adipose derived), adipogenic induction, day12, biol rep3 : CNhs13630 ctss	31.374	1.046
Lymphatic Endothelial cells response to VEGFC, 03hr30min, biol rep3 (MM XXII - 11) : CNhs13286 ctss	31.286	0.494
iPS differentiation to neuron, control donor C11-CRL2429, day06, rep3 : CNhs14050 ctss	31.266	2.866
Lymphatic Endothelial cells response to VEGFC, 04hr, biol rep2 (MM XIV - 12) : CNhs13169 ctss	31.127	0.346
mesenchymal stem cells (adipose derived), adipogenic induction, day12, biol rep1 : CNhs13628 ctss	31.055	0.357
Lymphatic Endothelial cells response to VEGFC, 02hr30min, biol rep1 (MM XIX - 9) : CNhs13107 ctss	30.907	0
Lymphatic Endothelial cells response to VEGFC, 06hr, biol rep2 (MM XIV - 14) : CNhs13171 ctss	30.682	0
ARPE-19 EMT induced with TGF-beta and TNF-alpha, 24hr00min, biol rep3 : CNhs14537 ctss	30.64	0
Lymphatic Endothelial cells response to VEGFC, 00hr15min, biol rep2 (MM XIV - 2) : CNhs13158 ctss	30.552	0.351
Lymphatic Endothelial cells response to VEGFC, 00hr15min, biol rep3 (MM XXII - 2) : CNhs13277 ctss	30.451	0.147
Lymphatic Endothelial cells response to VEGFC, 05hr, biol rep1 (MM XIX - 13) : CNhs13111 ctss	30.407	1.285
ARPE-19 EMT induced with TGF-beta and TNF-alpha, 07hr00min, biol rep2 : CNhs14524 ctss	30.381	0.247
Lymphatic Endothelial cells response to VEGFC, 04hr, biol rep1 (MM XIX - 12) : CNhs13110 ctss	30.28	0
Astrocyte - cerebral cortex, donor2 : CNhs11960 ctss	30.006	0.725
mesothelioma cell line:Mero-82 : CNhs13069 ctss	29.457	0
iPS differentiation to neuron, down-syndrome donor C11-CCL54, day18, rep2 : CNhs13846 ctss	29.198	1.864
iPS differentiation to neuron, down-syndrome donor C11-CCL54, day06, rep2 : CNhs13844 ctss	29.02	1.138
mesothelioma cell line:Mero-95 : CNhs13073 ctss	28.978	0.467
iPS differentiation to neuron, down-syndrome donor C11-CCL54, day18, rep1 : CNhs13833 ctss	28.801	0.985
Lymphatic Endothelial cells response to VEGFC, 01hr40min, biol rep3 (MM XXII - 7) : CNhs13282 ctss	28.758	0.618
Lymphatic Endothelial cells response to VEGFC, 01hr20min, biol rep2 (MM XIV - 6) : CNhs13162 ctss	28.713	0.429
Lymphatic Endothelial cells response to VEGFC, 07hr, biol rep3 (MM XXII - 15) : CNhs13290 ctss	28.705	0.66
iPS differentiation to neuron, control donor C32-CRL1502, day06, rep3 : CNhs14053 ctss	28.274	1.504
mesothelioma cell line:ONE58 : CNhs13075 ctss	28.031	0.319
Lymphatic Endothelial cells response to VEGFC, 00hr45min, biol rep3 (MM XXII - 4) : CNhs13279 ctss	27.93	0.582
Fibroblast - Lung, donor2 : CNhs11380 ctss	27.918	0
nasal epithelial cells, donor2 : CNhs12574 ctss	27.74	0
Lymphatic Endothelial cells response to VEGFC, 08hr, biol rep2 (MM XIV - 16) : CNhs13173 ctss	27.538	0.393
iPS differentiation to neuron, control donor C32-CRL1502, day18, rep3 : CNhs14055 ctss	27.439	2.308
Endothelial Cells - Microvascular, donor3 : CNhs12024 ctss	27.209	1.384
Renal Proximal Tubular Epithelial Cell, donor3 : CNhs12120 ctss	26.821	1.277
iPS differentiation to neuron, down-syndrome donor C11-CCL54, day12, rep3 : CNhs14058 ctss	26.744	1.543
schwannoma cell line:HS-PSS, tech rep2 : CNhs11245 ctss	26.714	0.292
Sebocyte, donor1 : CNhs10847 ctss	26.645	0
iPS differentiation to neuron, down-syndrome donor C11-CCL54, day06, rep3 : CNhs14057 ctss	26.632	2.159
Endothelial Cells - Thoracic, donor2 : CNhs11978 ctss	26.527	2.211
H9 Embryoid body cells, melanocytic induction, day27, biol rep2 (H9EB-2 d27) : CNhs12835 ctss	26.396	0
iPS differentiation to neuron, control donor C11-CRL2429, day18, rep3 : CNhs13917 ctss	26.357	1.098
ARPE-19 EMT induced with TGF-beta and TNF-alpha, 24hr00min, biol rep2 : CNhs14536 ctss	26.331	0
iPS differentiation to neuron, down-syndrome donor C11-CCL54, day12, rep1 : CNhs13832 ctss	26.324	1.012
Endothelial Cells - Aortic, donor1 : CNhs12495 ctss	25.945	0
ARPE-19 EMT induced with TGF-beta and TNF-alpha, 06hr00min, biol rep2 : CNhs14520 ctss	25.367	3.903
Endothelial Cells - Aortic, donor0 : CNhs10837 ctss	25.363	0.474
Lymphatic Endothelial cells response to VEGFC, 00hr30min, biol rep2 (MM XIV - 3) : CNhs13159 ctss	25.233	0.36
iPS differentiation to neuron, down-syndrome donor C18-CCL54, day06, rep2 : CNhs14061 ctss	24.839	0.606
H9 Embryoid body cells, melanocytic induction, day09, biol rep3 (H9EB-3 d9) : CNhs12951 ctss	24.812	0.348
leukemia, chronic megakaryoblastic cell line:MEG-01 : CNhs11859 ctss	24.75	0.092
Lymphatic Endothelial cells response to VEGFC, 01hr40min, biol rep1 (MM XIX - 7) : CNhs13105 ctss	24.659	0.457
iPS differentiation to neuron, control donor C11-CRL2429, day06, rep2 : CNhs13823 ctss	24.615	1.287
H9 Embryoid body cells, melanocytic induction, day12, biol rep3, tech rep1 (H9EB-3 d12) : CNhs12949 ctss	24.416	0.61
iPS differentiation to neuron, down-syndrome donor C18-CCL54, day18, rep2 : CNhs13922 ctss	24.295	1.449
Oligodendrocyte - precursors, donor1 : CNhs12586 ctss	24.288	0
Lymphatic Endothelial cells response to VEGFC, 03hr00min, biol rep1 (MM XIX - 10) : CNhs13108 ctss	24.243	0
H9 Embryoid body cells, melanocytic induction, day30, biol rep3 (H9EB-3 d30) : CNhs12918 ctss	24	0
iPS differentiation to neuron, control donor C32-CRL1502, day18, rep2 : CNhs13842 ctss	23.819	3.012
iPS differentiation to neuron, control donor C32-CRL1502, day18, rep1 : CNhs13829 ctss	23.45	1.582
Endothelial Cells - Aortic, donor2 : CNhs11375 ctss	23.447	0
serous adenocarcinoma cell line:JHOS-2 : CNhs11746 ctss	23.38	0.681
rhabdomyosarcoma cell line:KYM-1 : CNhs11877 ctss	23.204	0.265
H9 Embryoid body cells, melanocytic induction, day24, biol rep1 (H9EB-1 d24) : CNhs12901 ctss	23.106	0.355
iPS differentiation to neuron, control donor C32-CRL1502, day12, rep1 : CNhs13828 ctss	22.621	2.407
serous adenocarcinoma cell line:SK-OV-3-R, biol rep1 : CNhs13099 ctss	22.488	0
H9 Embryoid body cells, melanocytic induction, day18, biol rep3 (H9EB-3 d18) : CNhs12914 ctss	22.466	0.557
H9 Embryoid body cells, melanocytic induction, day15, biol rep1 (H9EB-1 d15) : CNhs12898 ctss	22.44	0.701
Lymphatic Endothelial cells response to VEGFC, 06hr, biol rep1 (MM XIX - 14) : CNhs13112 ctss	22.341	0.465
H9 Embryoid body cells, melanocytic induction, day15, biol rep3 (H9EB-3 d15) : CNhs12912 ctss	22.313	0.395
Prostate Epithelial Cells, donor2 : CNhs11972 ctss	22.306	0
mixed mullerian tumor cell line:HTMMT : CNhs11944 ctss	22.286	0.751
H9 Embryoid body cells, melanocytic induction, day24, biol rep2 (H9EB-2 d24) : CNhs12834 ctss	22.197	0.844
Endothelial Cells - Artery, donor3 : CNhs12023 ctss	22.087	0.697
iPS differentiation to neuron, control donor C11-CRL2429, day18, rep1 : CNhs13916 ctss	21.943	1.176
Wilms' tumor cell line:G-401 : CNhs11892 ctss	21.841	0.662
langerhans cells, migratory, donor3 : CNhs13547 ctss	21.774	0
H9 Embryoid body cells, melanocytic induction, day30, biol rep2 (H9EB-2 d30) : CNhs12836 ctss	21.711	0.862
Retinal Pigment Epithelial Cells, donor0 : CNhs10842 ctss	21.701	0.306
mesenchymal stem cells (adipose derived), adipogenic induction, day12, biol rep2 : CNhs13629 ctss	21.655	0
H9 Embryoid body cells, melanocytic induction, day12, biol rep1, tech rep1 (H9EB-1 d12) : CNhs12948 ctss	21.279	0.799
H9 Embryoid body cells, melanocytic induction, day12, biol rep1, tech rep2 (H9EB-1 d12) : CNhs12994 ctss	20.772	0.175
glioblastoma cell line:T98G : CNhs11272 ctss	20.722	0
H9 Embryoid body cells, melanocytic induction, day18, biol rep1 (H9EB-1 d18) : CNhs12899 ctss	20.597	0.275
mesothelioma cell line:Mero-25 : CNhs13066 ctss	20.522	0.289
H9 Embryoid body cells, melanocytic induction, day27, biol rep1 (H9EB-1 d27) : CNhs12902 ctss	20.516	0.331
Lymphatic Endothelial cells response to VEGFC, 07hr, biol rep1 (MM XIX - 15) : CNhs13113 ctss	20.514	0.477
H9 Embryoid body cells, melanocytic induction, day18, biol rep2 (H9EB-2 d18) : CNhs12832 ctss	20.503	0.506
H9 Embryoid body cells, melanocytic induction, day21, biol rep2 (H9EB-2 d21) : CNhs12833 ctss	20.449	0.351
H9 Embryoid body cells, melanocytic induction, day12, biol rep2 (H9EB-2 d12) : CNhs12830 ctss	20.244	0.241
acute lymphoblastic leukemia (T-ALL) cell line:HPB-ALL : CNhs10746 ctss	20.083	0.517
choriocarcinoma cell line:SCH : CNhs11875 ctss	19.999	1.146
Lymphatic Endothelial cells response to VEGFC, 01hr40min, biol rep2 (MM XIV - 7) : CNhs13163 ctss	19.955	0
iPS differentiation to neuron, down-syndrome donor C11-CCL54, day18, rep3 : CNhs14059 ctss	19.895	1.463
iPS differentiation to neuron, control donor C32-CRL1502, day12, rep2 : CNhs13841 ctss	19.825	1.496
H9 Embryoid body cells, melanocytic induction, day21, biol rep1 (H9EB-1 d21) : CNhs12900 ctss	19.808	0.348
iPS differentiation to neuron, control donor C11-CRL2429, day12, rep3 : CNhs14051 ctss	19.549	4.045
Fibroblast - Aortic Adventitial donor3 (cytoplasmic fraction) : CNhs14559 ctss	19.32	0
fibrous histiocytoma cell line:GCT TIB-223 : CNhs11842 ctss	19.286	0
salivary acinar cells, donor3 : CNhs12812 ctss	19.085	0.53
H9 Embryoid body cells, melanocytic induction, day27, biol rep3 (H9EB-3 d27) : CNhs12917 ctss	18.877	0
Renal Epithelial Cells, donor1 : CNhs11332 ctss	18.845	0
teratocarcinoma cell line:NCR-G1 : CNhs11884 ctss	18.618	0.402
mesothelioma cell line:NCI-H226 : CNhs13062 ctss	18.587	0.391
iPS differentiation to neuron, down-syndrome donor C11-CCL54, day12, rep2 : CNhs13845 ctss	18.571	2.476
H9 Embryoid body cells, melanocytic induction, day06, biol rep2 (H9EB-2 d6) : CNhs12828 ctss	18.243	0.502
renal cell carcinoma cell line:TUHR10TKB : CNhs11257 ctss	18.214	0
iPS differentiation to neuron, down-syndrome donor C18-CCL54, day12, rep2 : CNhs14062 ctss	18.184	3.031
Endothelial Cells - Microvascular, donor2 : CNhs11376 ctss	18.052	0
mesenchymal stem cells (adipose derived), adipogenic induction, day14, biol rep2 : CNhs13631 ctss	17.94	0
Endothelial Cells - Artery, donor2 : CNhs11977 ctss	17.921	0.294
iPS differentiation to neuron, control donor C32-CRL1502, day12, rep3 : CNhs14054 ctss	17.916	3.28
iPS differentiation to neuron, control donor C11-CRL2429, day12, rep2 : CNhs13824 ctss	17.866	1.423
meningioma cell line:HKBMM : CNhs11945 ctss	17.722	1.181
H9 Embryoid body cells, melanocytic induction, day24, biol rep3 (H9EB-3 d24) : CNhs12916 ctss	17.583	0
Saos-2 osteosarcoma treated with ascorbic acid and BGP to induce calcification, 24hr, biol rep1 (A1 T12) : CNhs12393 ctss	17.511	0.649
papillary adenocarcinoma cell line:8505C : CNhs11716 ctss	17.45	0
iPS differentiation to neuron, down-syndrome donor C18-CCL54, day12, rep1 : CNhs13837 ctss	17.249	2.654
H9 Embryoid body cells, melanocytic induction, day30, biol rep1 (H9EB-1 d30) : CNhs12903 ctss	17.246	0.205
serous adenocarcinoma cell line:SK-OV-3-R after co-culture with SOC-57-02-G, biol rep1 : CNhs13508 ctss	17.213	0
iPS differentiation to neuron, down-syndrome donor C18-CCL54, day18, rep3 : CNhs14066 ctss	17.134	2.732
H9 Embryoid body cells, melanocytic induction, day12, biol rep3, tech rep2 (H9EB-3 d12) : CNhs12995 ctss	16.967	0
H9 Embryoid body cells, melanocytic induction, day06, biol rep3 (H9EB-3 d6) : CNhs12911 ctss	16.848	0.543
gall bladder carcinoma cell line:TGBC2TKB : CNhs10733 ctss	16.658	0
Retinal Pigment Epithelial Cells, donor2 : CNhs12096 ctss	16.578	1.507
osteosarcoma cell line:143B/TK^(-)neo^(R) : CNhs11279 ctss	16.36	0
Saos-2 osteosarcoma treated with ascorbic acid and BGP to induce calcification, day04, biol rep1 (A1 T13) : CNhs12394 ctss	16.12	0.181
Melanocyte - dark, donor1 : CNhs12591 ctss	16.107	0
rhabdomyosarcoma cell line:RMS-YM : CNhs11269 ctss	16.064	0
Hep-2 cells mock treated, biol rep2 : CNhs13500 ctss	16.037	0
Saos-2 osteosarcoma treated with ascorbic acid and BGP to induce calcification, 00hr00min, biol rep1 (A1 T0) : CNhs11918 ctss	16.018	0
H9 Embryoid body cells, melanocytic induction, day09, biol rep1 (H9EB-1 d9) : CNhs12897 ctss	15.972	0.222
H9 Embryoid body cells, melanocytic induction, day09, biol rep2 (H9EB-2 d9) : CNhs12829 ctss	15.902	0.492
gastric adenocarcinoma cell line:MKN1 : CNhs11737 ctss	15.655	0.206
Saos-2 osteosarcoma treated with ascorbic acid and BGP to induce calcification, 03hr, biol rep1 (A1 T9) : CNhs12390 ctss	15.613	0
iPS differentiation to neuron, down-syndrome donor C18-CCL54, day12, rep3 : CNhs14065 ctss	15.611	3.434
iPS differentiation to neuron, control donor C11-CRL2429, day12, rep1 : CNhs14047 ctss	15.531	1.277
Saos-2 osteosarcoma treated with ascorbic acid and BGP to induce calcification, 01hr00min, biol rep1 (A1 T4) : CNhs12384 ctss	15.527	0.25
Saos-2 osteosarcoma treated with ascorbic acid and BGP to induce calcification, 00hr15min, biol rep1 (A1 T1) : CNhs12381 ctss	15.478	0.122
Saos-2 osteosarcoma treated with ascorbic acid and BGP to induce calcification, 01hr20min, biol rep1 (A1 T5) : CNhs12386 ctss	15.3	0.176
Saos-2 osteosarcoma treated with ascorbic acid and BGP to induce calcification, 04hr, biol rep1 (A1 T10) : CNhs12391 ctss	14.948	0.308
Hep-2 cells treated with Streptococci strain 5448, biol rep3 : CNhs13497 ctss	14.8	0
Saos-2 osteosarcoma treated with ascorbic acid and BGP to induce calcification, 02hr30min, biol rep1 (A1 T8) : CNhs12389 ctss	14.765	0.264
Saos-2 osteosarcoma treated with ascorbic acid and BGP to induce calcification, 02hr00min, biol rep1 (A1 T7) : CNhs12388 ctss	14.487	0.724
Saos-2 osteosarcoma treated with ascorbic acid and BGP to induce calcification, 08hr, biol rep2 (A2 T11) : CNhs12871 ctss	14.485	0.165
liposarcoma cell line:SW 872 : CNhs11851 ctss	14.408	0.594
squamous cell carcinoma cell line:JHUS-nk1 : CNhs11749 ctss	14.406	0
Saos-2 osteosarcoma treated with ascorbic acid and BGP to induce calcification, 24hr, biol rep2 (A2 T12) : CNhs12872 ctss	14.369	0.316
Hep-2 cells treated with Streptococci strain 5448, biol rep1 : CNhs13477 ctss	14.354	0
H9 Embryoid body cells, melanocytic induction, day03, biol rep1 (H9EB-1 d3) : CNhs12895 ctss	14.332	0.768
H9 Embryoid body cells, melanocytic induction, day21, biol rep3 (H9EB-3 d21) : CNhs12915 ctss	14.282	0
Saos-2 osteosarcoma treated with ascorbic acid and BGP to induce calcification, 01hr40min, biol rep1 (A1 T6) : CNhs12387 ctss	14.253	0.14
hairy cell leukemia cell line:Mo : CNhs11843 ctss	14.149	0
Mesenchymal Stem Cells - bone marrow, donor2 : CNhs12100 ctss	14.076	0
Hep-2 cells mock treated, biol rep1 : CNhs13479 ctss	14.063	0.253
neuroblastoma cell line:NH-12 : CNhs11811 ctss	13.995	0
Endothelial Cells - Vein, donor3 : CNhs12026 ctss	13.985	0.424
Saos-2 osteosarcoma treated with ascorbic acid and BGP to induce calcification, 04hr, biol rep2 (A2 T10) : CNhs12870 ctss	13.982	0
Saos-2 osteosarcoma treated with ascorbic acid and BGP to induce calcification, 00hr30min, biol rep3 (A3 T2) : CNhs12954 ctss	13.969	0.378
Saos-2 osteosarcoma treated with ascorbic acid and BGP to induce calcification, day14, biol rep2 (A2 T15) : CNhs12953 ctss	13.775	0
Hep-2 cells treated with Streptococci strain JRS4, biol rep2 : CNhs13498 ctss	13.651	0.867
Saos-2 osteosarcoma treated with ascorbic acid and BGP to induce calcification, 00hr30min, biol rep1 (A1 T2) : CNhs12382 ctss	13.642	0
Renal Cortical Epithelial Cells, donor1 : CNhs11331 ctss	13.581	0
Saos-2 osteosarcoma treated with ascorbic acid and BGP to induce calcification, day04, biol rep2 (A2 T13) : CNhs12873 ctss	13.338	0.485
langerhans cells, migratory, donor1 : CNhs13535 ctss	13.328	0
xeroderma pigentosum b cell line:XPL 17 : CNhs11813 ctss	13.32	0.65
Hep-2 cells mock treated, biol rep3 : CNhs13501 ctss	13.189	0
mesothelioma cell line:No36 : CNhs13074 ctss	13.108	0.41
Saos-2 osteosarcoma treated with ascorbic acid and BGP to induce calcification, 00hr45min, biol rep1 (A1 T3) : CNhs12383 ctss	13.004	0.507
Saos-2 osteosarcoma treated with ascorbic acid and BGP to induce calcification, day28, biol rep1 (A1 T17) : CNhs11919 ctss	12.912	0
Myoblast differentiation to myotubes, day00, Duchenne Muscular Dystrophy donor2 : CNhs14596 ctss	12.883	0
iPS differentiation to neuron, control donor C11-CRL2429, day18, rep2 : CNhs13825 ctss	12.88	1.595
Saos-2 osteosarcoma treated with ascorbic acid and BGP to induce calcification, 08hr, biol rep1 (A1 T11) : CNhs12392 ctss	12.854	0
transitional-cell carcinoma cell line:JMSU1 : CNhs11261 ctss	12.85	0.24
Hep-2 cells treated with Streptococci strain 5448, biol rep2 : CNhs13496 ctss	12.813	0.493
Saos-2 osteosarcoma treated with ascorbic acid and BGP to induce calcification, 24hr, biol rep3 (A3 T12) : CNhs12886 ctss	12.698	0.591
Saos-2 osteosarcoma treated with ascorbic acid and BGP to induce calcification, 01hr00min, biol rep2 (A2 T4) : CNhs12863 ctss	12.557	0.114
large cell lung carcinoma cell line:IA-LM : CNhs11277 ctss	12.426	0
Saos-2 osteosarcoma treated with ascorbic acid and BGP to induce calcification, 00hr30min, biol rep2 (A2 T2) : CNhs12861 ctss	12.335	0
Saos-2 osteosarcoma treated with ascorbic acid and BGP to induce calcification, 03hr, biol rep2 (A2 T9) : CNhs12869 ctss	12.294	0
Mammary Epithelial Cell, donor1 : CNhs11077 ctss	12.151	0.259
Endothelial Cells - Vein, donor2 : CNhs11377 ctss	12.018	0
Saos-2 osteosarcoma treated with ascorbic acid and BGP to induce calcification, 01hr20min, biol rep2 (A2 T5) : CNhs12864 ctss	11.87	0.115
H9 Embryoid body cells, melanocytic induction, day06, biol rep1 (H9EB-1 d6) : CNhs12896 ctss	11.852	0.32
Melanocyte, donor1 (MC+1) : CNhs12816 ctss	11.829	0.538
Sebocyte, donor2 : CNhs11951 ctss	11.785	0
Saos-2 osteosarcoma treated with ascorbic acid and BGP to induce calcification, day28, biol rep2 (A2 T17) : CNhs12876 ctss	11.643	0.592
Saos-2 osteosarcoma treated with ascorbic acid and BGP to induce calcification, 03hr, biol rep3 (A3 T9) : CNhs12883 ctss	11.011	0
Saos-2 osteosarcoma treated with ascorbic acid and BGP to induce calcification, 00hr45min, biol rep2 (A2 T3) : CNhs12862 ctss	10.949	0.369
HES3-GFP Embryonic Stem cells, cardiomyocytic induction, day08, biol rep3 : CNhs13732 ctss	10.947	0.215
Endothelial Cells - Vein, donor1 : CNhs12497 ctss	10.913	1.213
langerhans cells, migratory, donor2 : CNhs13536 ctss	10.873	0.113
salivary acinar cells, donor1 : CNhs12810 ctss	10.816	0
Alveolar Epithelial Cells, donor1 : CNhs11325 ctss	10.72	0
Saos-2 osteosarcoma treated with ascorbic acid and BGP to induce calcification, 00hr00min, biol rep2 (A2 T0) : CNhs12859 ctss	10.719	0
olfactory region, adult : CNhs12611 ctss	10.416	0
Saos-2 osteosarcoma treated with ascorbic acid and BGP to induce calcification, 02hr00min, biol rep2 (A2 T7) : CNhs12867 ctss	10.362	0
bronchioalveolar carcinoma cell line:NCI-H358 : CNhs11840 ctss	10.223	0
Saos-2 osteosarcoma treated with ascorbic acid and BGP to induce calcification, 01hr40min, biol rep2 (A2 T6) : CNhs12866 ctss	10.217	0
Tracheal Epithelial Cells, donor2 : CNhs11993 ctss	10.191	0.536
Saos-2 osteosarcoma treated with ascorbic acid and BGP to induce calcification, 08hr, biol rep3 (A3 T11) : CNhs12885 ctss	10.156	0.147
Saos-2 osteosarcoma treated with ascorbic acid and BGP to induce calcification, 00hr15min, biol rep2 (A2 T1) : CNhs12860 ctss	10.115	0.123
Saos-2 osteosarcoma treated with ascorbic acid and BGP to induce calcification, day04, biol rep3 (A3 T13) : CNhs12887 ctss	10.05	0.705
Saos-2 osteosarcoma treated with ascorbic acid and BGP to induce calcification, day21, biol rep3 (A3 T16) : CNhs12891 ctss	10.038	0.201
Saos-2 osteosarcoma treated with ascorbic acid and BGP to induce calcification, 00hr00min, biol rep3 (A3 T0) : CNhs12952 ctss	9.906	0
HES3-GFP Embryonic Stem cells, cardiomyocytic induction, day05, biol rep1 : CNhs13657 ctss	9.899	0
Saos-2 osteosarcoma treated with ascorbic acid and BGP to induce calcification, 02hr30min, biol rep2 (A2 T8) : CNhs12868 ctss	9.882	0.215
endometrial stromal sarcoma cell line:OMC-9 : CNhs11249 ctss	9.707	0
H9 Embryoid body cells, melanocytic induction, day03, biol rep2 (H9EB-2 d3) : CNhs12827 ctss	9.668	0.272
HES3-GFP Embryonic Stem cells, cardiomyocytic induction, day07, biol rep2 : CNhs13719 ctss	9.668	0.879
small cell lung carcinoma cell line:DMS 144 : CNhs12808 ctss	9.663	0.153
epithelioid sarcoma cell line:HS-ES-1 : CNhs11247 ctss	9.62	0.506
teratocarcinoma cell line:PA-1 : CNhs11890 ctss	9.612	0.465
HES3-GFP Embryonic Stem cells, cardiomyocytic induction, day04, biol rep2 : CNhs13716 ctss	9.587	0.234
Hep-2 cells treated with Streptococci strain JRS4, biol rep1 : CNhs13478 ctss	9.582	0
non T non B acute lymphoblastic leukemia (ALL) cell line:P30/OHK : CNhs10747 ctss	9.553	0.284
Basophils, donor3 : CNhs12575 ctss	9.466	0.533
HES3-GFP Embryonic Stem cells, cardiomyocytic induction, day12, biol rep3 : CNhs13736 ctss	9.325	0
CD34+ stem cells - adult bone marrow derived, donor1, tech rep1 : CNhs12588 ctss	9.288	0.29
Saos-2 osteosarcoma treated with ascorbic acid and BGP to induce calcification, 01hr40min, biol rep3 (A3 T6) : CNhs12880 ctss	9.262	0.175
H9 Embryoid body cells, melanocytic induction, day00, biol rep2 (H9EB-2 d0) : CNhs12825 ctss	9.098	0
Hep-2 cells treated with Streptococci strain JRS4, biol rep3 : CNhs13499 ctss	8.966	0.427
Saos-2 osteosarcoma treated with ascorbic acid and BGP to induce calcification, day07, biol rep1 (A1 T14) : CNhs12395 ctss	8.953	0.115
Hepatic Sinusoidal Endothelial Cells, donor3 : CNhs12625 ctss	8.918	0
HES3-GFP Embryonic Stem cells, cardiomyocytic induction, day06, biol rep3 : CNhs13730 ctss	8.877	0.906
CD14+ Monocytes, donor1 : CNhs10852 ctss	8.856	0
peripheral neuroectodermal tumor cell line:KU-SN : CNhs11830 ctss	8.843	0.51
mycosis fungoides, T cell lymphoma cell line:HuT 102 TIB-162 : CNhs11858 ctss	8.835	0
Saos-2 osteosarcoma treated with ascorbic acid and BGP to induce calcification, 00hr15min, biol rep3 (A3 T1) : CNhs12877 ctss	8.75	0
H9 Embryoid body cells, melanocytic induction, day03, biol rep3 (H9EB-3 d3) : CNhs12910 ctss	8.695	0.511
CD34+ stem cells - adult bone marrow derived, donor1, tech rep2 : CNhs12553 ctss	8.526	0.483
thyroid carcinoma cell line:KHM-5M : CNhs14140 ctss	8.5	0.131
Saos-2 osteosarcoma treated with ascorbic acid and BGP to induce calcification, 00hr45min, biol rep3 (A3 T3) : CNhs12878 ctss	8.384	0
embryonic pancreas cell line:1B2C6 : CNhs11731 ctss	8.327	0.757
Saos-2 osteosarcoma treated with ascorbic acid and BGP to induce calcification, 01hr00min, biol rep3 (A3 T4) : CNhs12955 ctss	8.325	0.121
H9 Embryoid body cells, melanocytic induction, day01, biol rep1 (H9EB-1 d1) : CNhs12823 ctss	8.287	0.371
Saos-2 osteosarcoma treated with ascorbic acid and BGP to induce calcification, 02hr00min, biol rep3 (A3 T7) : CNhs12881 ctss	8.227	0.261
Saos-2 osteosarcoma treated with ascorbic acid and BGP to induce calcification, day14, biol rep1 (A1 T15) : CNhs12396 ctss	8.192	0.139
squamous cell lung carcinoma cell line:RERF-LC-AI : CNhs14240 ctss	8.187	0
Hepatocyte, donor3 : CNhs12626 ctss	8.05	0
Saos-2 osteosarcoma treated with ascorbic acid and BGP to induce calcification, day28, biol rep3 (A3 T17) : CNhs12892 ctss	7.814	0.301
cervical cancer cell line:D98-AH2 : CNhs11288 ctss	7.769	0.139
promyelocytes/myelocytes PMC, donor1 : CNhs12520 ctss	7.737	0
Saos-2 osteosarcoma treated with ascorbic acid and BGP to induce calcification, day14, biol rep3 (A3 T15) : CNhs12890 ctss	7.598	0
HES3-GFP Embryonic Stem cells, cardiomyocytic induction, day08, biol rep2 : CNhs13720 ctss	7.592	0.271
Saos-2 osteosarcoma treated with ascorbic acid and BGP to induce calcification, day21, biol rep1 (A1 T16) : CNhs12397 ctss	7.53	0.342
Monocyte-derived macrophages response to LPS, 00hr15min, donor1 (t2 Subject1) : CNhs13145 ctss	7.51	0
Mallassez-derived cells, donor1 : CNhs12538 ctss	7.497	0
CD133+ stem cells - adult bone marrow derived, pool1 : CNhs12552 ctss	7.426	0
Gingival epithelial cells, donor2 (GEA14) : CNhs11896 ctss	7.417	0.265
Saos-2 osteosarcoma treated with ascorbic acid and BGP to induce calcification, 02hr30min, biol rep3 (A3 T8) : CNhs12882 ctss	7.357	0.199
H9 Embryoid body cells, melanocytic induction, day01, biol rep2 (H9EB-2 d1) : CNhs12826 ctss	7.329	0.282
Mallassez-derived cells, donor3 : CNhs13551 ctss	7.221	0.136
HES3-GFP Embryonic Stem cells, cardiomyocytic induction, day05, biol rep3 : CNhs13729 ctss	7.098	0
iPS differentiation to neuron, down-syndrome donor C18-CCL54, day18, rep1 : CNhs13838 ctss	7.088	0
MCF7 breast cancer cell line response to HRG, 05hr, biol rep1 : CNhs12446 ctss	7.016	0
embryonic pancreas cell line:1C3IKEI : CNhs11733 ctss	6.976	0.388
large cell lung carcinoma cell line:NCI-H460 : CNhs12806 ctss	6.9	0.168
HES3-GFP Embryonic Stem cells, cardiomyocytic induction, day06, biol rep2 : CNhs13718 ctss	6.782	0
promyelocytes/myelocytes PMC, donor3 : CNhs12529 ctss	6.695	0
HES3-GFP Embryonic Stem cells, cardiomyocytic induction, day11, biol rep2 : CNhs13723 ctss	6.484	0
MCF7 breast cancer cell line response to HRG, 01hr00min, biol rep1 : CNhs12438 ctss	6.475	0
Saos-2 osteosarcoma treated with ascorbic acid and BGP to induce calcification, 04hr, biol rep3 (A3 T10) : CNhs12884 ctss	6.434	0
HES3-GFP Embryonic Stem cells, cardiomyocytic induction, day04, biol rep3 : CNhs13728 ctss	6.423	0.279
Neural stem cells, donor1 : CNhs11063 ctss	6.411	0.687
Melanocyte - light, donor1 : CNhs11303 ctss	6.399	0
Saos-2 osteosarcoma treated with ascorbic acid and BGP to induce calcification, day21, biol rep2 (A2 T16) : CNhs12875 ctss	6.398	0.256
HES3-GFP Embryonic Stem cells, cardiomyocytic induction, day10, biol rep1 : CNhs13662 ctss	6.352	0
Saos-2 osteosarcoma treated with ascorbic acid and BGP to induce calcification, day07, biol rep3 (A3 T14) : CNhs12888 ctss	6.273	0
Alveolar Epithelial Cells, donor3 : CNhs12119 ctss	6.264	0
HES3-GFP Embryonic Stem cells, cardiomyocytic induction, day11, biol rep1 : CNhs13710 ctss	6.262	0
mesothelioma cell line:NCI-H28 : CNhs13061 ctss	6.245	0
HES3-GFP Embryonic Stem cells, cardiomyocytic induction, day09, biol rep2 : CNhs13721 ctss	6.103	0.642
CD34+ Progenitors, donor2 : CNhs12205 ctss	6.002	0
HES3-GFP Embryonic Stem cells, cardiomyocytic induction, day07, biol rep3 : CNhs13731 ctss	5.979	0.26
CD34+ Progenitors, donor1 : CNhs13227 ctss	5.948	0
embryonic kidney cell line: HEK293/SLAM untreated : CNhs11046 ctss	5.926	0.119
Mammary Epithelial Cell, donor2 : CNhs11382 ctss	5.923	0
HES3-GFP Embryonic Stem cells, cardiomyocytic induction, day10, biol rep3 : CNhs13734 ctss	5.878	0
anaplastic large cell lymphoma cell line:Ki-JK : CNhs11881 ctss	5.84	0.162
H9 Embryoid body cells, melanocytic induction, day00, biol rep3 (H9EB-3 d0) : CNhs12908 ctss	5.8	0
Neurons, donor2 : CNhs12726 ctss	5.536	0.158
H9 Embryoid body cells, melanocytic induction, day01, biol rep3 (H9EB-3 d1) : CNhs12909 ctss	5.533	0.221
Saos-2 osteosarcoma treated with ascorbic acid and BGP to induce calcification, day07, biol rep2 (A2 T14) : CNhs12874 ctss	5.377	0
acute myeloid leukemia (FAB M6) cell line:EEB : CNhs13059 ctss	5.178	0
Eosinophils, donor3 : CNhs12549 ctss	5.167	0
anaplastic squamous cell carcinoma cell line:RPMI 2650 : CNhs11889 ctss	5.156	0.156
epitheloid carcinoma cell line: HelaS3 ENCODE, biol rep2 : CNhs12326 ctss	5.126	0
plasma cell leukemia cell line:ARH-77 : CNhs12807 ctss	4.976	0
K562 erythroblastic leukemia response to hemin, 00hr00min, biol rep2 : CNhs12684 ctss	4.855	0
Melanocyte, donor3 (MC+3) : CNhs13406 ctss	4.853	0
b cell line:RPMI1788 : CNhs10744 ctss	4.792	0.133
Melanocyte - dark, donor3 : CNhs12570 ctss	4.722	0.172
HES3-GFP Embryonic Stem cells, cardiomyocytic induction, day03, biol rep1 : CNhs13655 ctss	4.643	0
Renal Proximal Tubular Epithelial Cell, donor1 : CNhs11330 ctss	4.627	0
Melanocyte - light, donor2 : CNhs11383 ctss	4.624	0
HES3-GFP Embryonic Stem cells, cardiomyocytic induction, day10, biol rep2 : CNhs13722 ctss	4.623	0
embryonic pancreas cell line:1C3D3 : CNhs11732 ctss	4.606	0
granulocyte macrophage progenitor, donor1 : CNhs12519 ctss	4.605	2.303
epitheloid carcinoma cell line: HelaS3 ENCODE, biol rep1 : CNhs12325 ctss	4.54	0.111
chronic myelogenous leukemia cell line:KU812 : CNhs10727 ctss	4.53	0.197
teratocarcinoma cell line:NCC-IT-A3 : CNhs11878 ctss	4.515	0
HES3-GFP Embryonic Stem cells, cardiomyocytic induction, day04, biol rep1 : CNhs13656 ctss	4.512	0.902
hIPS, biol rep3 : CNhs14216 ctss	4.495	0
HES3-GFP Embryonic Stem cells, cardiomyocytic induction, day03, biol rep2 : CNhs13715 ctss	4.473	0.213
renal cell carcinoma cell line:OS-RC-2 : CNhs10729 ctss	4.457	0
COBL-a rinderpest infection, 48hr, biol rep1 : CNhs14431 ctss	4.355	1.005
neuroectodermal tumor cell line:FU-RPNT-1 : CNhs11744 ctss	4.351	0.15
HES3-GFP Embryonic Stem cells, cardiomyocytic induction, day12, biol rep1 : CNhs13711 ctss	4.321	0
CD133+ stem cells - cord blood derived, pool1 : CNhs12545 ctss	4.295	4.295
prostate cancer cell line:PC-3 : CNhs11243 ctss	4.265	0.129
HES3-GFP Embryonic Stem cells, cardiomyocytic induction, day08, biol rep1 : CNhs13660 ctss	4.225	0
HES3-GFP Embryonic Stem cells, cardiomyocytic induction, day05, biol rep2 : CNhs13717 ctss	4.124	0
HES3-GFP Embryonic Stem cells, cardiomyocytic induction, day06, biol rep1 : CNhs13658 ctss	4.088	0
COBL-a rinderpest infection, 48hr, biol rep2 : CNhs14432 ctss	4.082	0.628
COBL-a rinderpest infection, 48hr, biol rep3 : CNhs14434 ctss	4.054	0.901
CD4+CD25-CD45RA+ naive conventional T cells expanded, donor1 : CNhs13202 ctss	4.022	0
Saos-2 osteosarcoma treated with ascorbic acid and BGP to induce calcification, 01hr20min, biol rep3 (A3 T5) : CNhs12879 ctss	3.941	0.207
HES3-GFP Embryonic Stem cells, cardiomyocytic induction, day09, biol rep3 : CNhs13733 ctss	3.925	0.785
B lymphoblastoid cell line: GM12878 ENCODE, biol rep3 : CNhs12333 ctss	3.91	0.085
HES3-GFP Embryonic Stem cells, cardiomyocytic induction, day11, biol rep3 : CNhs13735 ctss	3.9	0
testicular germ cell embryonal carcinoma cell line:NEC8 : CNhs11726 ctss	3.787	0.21
HES3-GFP Embryonic Stem cells, cardiomyocytic induction, day03, biol rep3 : CNhs13727 ctss	3.717	0
B lymphoblastoid cell line: GM12878 ENCODE, biol rep1 : CNhs12331 ctss	3.678	0.084
B lymphoblastoid cell line: GM12878 ENCODE, biol rep2 : CNhs12332 ctss	3.669	0
large cell non-keratinizing squamous carcinoma cell line:SKG-II-SF : CNhs11825 ctss	3.668	0.229
COBL-a rinderpest infection, 06hr, biol rep3 : CNhs14424 ctss	3.664	0
HES3-GFP Embryonic Stem cells, cardiomyocytic induction, day00, biol rep2 (UH-2) : CNhs13695 ctss	3.618	0.226
H9 Embryoid body cells, melanocytic induction, day00, biol rep1 (H9EB-1 d0) : CNhs12822 ctss	3.582	0.265
COBL-a rinderpest(-C) infection, 48hr, biol rep2 : CNhs14445 ctss	3.58	0.826
Urothelial cells, donor0 : CNhs10843 ctss	3.578	0
Keratinocyte - epidermal, donor1 : CNhs11064 ctss	3.571	0.188
Hodgkin's lymphoma cell line:HD-Mar2 : CNhs11715 ctss	3.511	0.351
Small Airway Epithelial Cells donor2 (cytoplasmic fraction) : CNhs14564 ctss	3.49	0
Gingival epithelial cells, donor3 (GEA15) : CNhs11903 ctss	3.487	0
HES3-GFP Embryonic Stem cells, cardiomyocytic induction, day12, biol rep2 : CNhs13724 ctss	3.47	0.386
Gingival epithelial cells, donor1 (GEA11) : CNhs11061 ctss	3.423	0
Renal Proximal Tubular Epithelial Cell, donor2 : CNhs12087 ctss	3.417	0
COBL-a rinderpest(-C) infection, 48hr, biol rep1 : CNhs14444 ctss	3.348	0.67
colon carcinoma cell line:COLO-320 : CNhs10737 ctss	3.338	0
Keratinocyte - oral, donor1 : CNhs10879 ctss	3.273	0.211
cord blood derived cell line:COBL-a untreated : CNhs11045 ctss	3.237	0
common myeloid progenitor CMP, donor2 : CNhs12523 ctss	3.211	16.054
embryonic pancreas cell line:2C6 : CNhs11814 ctss	3.181	0
HES3-GFP Embryonic Stem cells, cardiomyocytic induction, day00, biol rep1 (UH-1) : CNhs13694 ctss	3.137	0.483
epitheloid carcinoma cell line: HelaS3 ENCODE, biol rep3 : CNhs12327 ctss	3.1	0.194
iPS differentiation to neuron, down-syndrome donor C11-CCL54, day00, rep2 : CNhs13843 ctss	3.089	0
extraskeletal myxoid chondrosarcoma cell line:H-EMC-SS : CNhs10728 ctss	3.063	0
HES3-GFP Embryonic Stem cells, cardiomyocytic induction, day01, biol rep2 : CNhs13712 ctss	3.029	0
neuroblastoma cell line:NBsusSR : CNhs11818 ctss	2.992	0
pleomorphic hepatocellular carcinoma cell line:SNU-387 : CNhs11933 ctss	2.991	0
COBL-a rinderpest infection, 06hr, biol rep1 : CNhs14422 ctss	2.801	0
HES3-GFP Embryonic Stem cells, cardiomyocytic induction, day01, biol rep1 : CNhs13653 ctss	2.779	1.39
hIPS, biol rep1 : CNhs14214 ctss	2.719	0
Eosinophils, donor2 : CNhs12548 ctss	2.707	0.387
granulocyte macrophage progenitor, donor2 : CNhs12524 ctss	2.678	5.355
Saos-2 osteosarcoma cell line, untreated control, day28, biol rep3 (B3 T17) : CNhs14196 ctss	2.676	0
iPS differentiation to neuron, down-syndrome donor C18-CCL54, day00, rep1 : CNhs13835 ctss	2.67	0.191
COBL-a rinderpest(-C) infection, 12hr, biol rep3 : CNhs14440 ctss	2.66	0
acute myeloid leukemia (FAB M5) cell line:P31/FUJ : CNhs13051 ctss	2.624	0
glassy cell carcinoma cell line:HOKUG : CNhs11824 ctss	2.606	0.237
carcinoid cell line:NCI-H1770 : CNhs11834 ctss	2.597	0
iPS differentiation to neuron, down-syndrome donor C11-CCL54, day00, rep3 : CNhs14056 ctss	2.592	0.236
acute lymphoblastic leukemia (T-ALL) cell line:Jurkat : CNhs11253 ctss	2.559	0
H9 Embryonic Stem cells, biol rep3 (H9ES-3) : CNhs12837 ctss	2.557	0
CD4+CD25-CD45RA+ naive conventional T cells expanded, donor3 : CNhs13814 ctss	2.548	0
CD4+CD25-CD45RA+ naive conventional T cells expanded, donor2 : CNhs13813 ctss	2.531	0.149
iPS differentiation to neuron, down-syndrome donor C11-CCL54, day00, rep1 : CNhs13830 ctss	2.501	0.132
iPS differentiation to neuron, control donor C11-CRL2429, day00, rep2 : CNhs13822 ctss	2.47	0.154
transitional-cell carcinoma cell line:5637 : CNhs10735 ctss	2.464	0.103
MCF7 breast cancer cell line response to EGF1, 08hr, biol rep3 : CNhs12753 ctss	2.457	0
Mammary Epithelial Cell, donor3 : CNhs12032 ctss	2.437	0
serous cystadenocarcinoma cell line:HTOA : CNhs11827 ctss	2.434	0
Small Airway Epithelial Cells, donor3 (nuclear fraction) : CNhs12583 ctss	2.362	0
HES3-GFP Embryonic Stem cells, cardiomyocytic induction, day07, biol rep1 : CNhs13659 ctss	2.338	2.338
COBL-a rinderpest infection, 24hr, biol rep3 : CNhs14430 ctss	2.333	0.518
neutrophil PMN, donor1 : CNhs12522 ctss	2.263	2.263
HES3-GFP Embryonic Stem cells, cardiomyocytic induction, day02, biol rep3 : CNhs13726 ctss	2.211	0
hIPS +CCl2, biol rep2 : CNhs14218 ctss	2.186	0.625
CD14+ monocytes - treated with lipopolysaccharide, donor1 : CNhs13470 ctss	2.102	0
Urothelial Cells, donor1 : CNhs11334 ctss	2.086	0
ductal cell carcinoma cell line:MIA Paca2 : CNhs11259 ctss	2.085	0.261
iPS differentiation to neuron, control donor C32-CRL1502, day00, rep1 : CNhs13826 ctss	2.079	0
COBL-a rinderpest infection, 00hr, biol rep2 : CNhs14420 ctss	2.057	0.457
MCF7 breast cancer cell line response to EGF1, 07hr, biol rep3 : CNhs12752 ctss	2.056	0
K562 erythroblastic leukemia response to hemin, day03, biol rep2 : CNhs12701 ctss	2.053	2.053
HES3-GFP Embryonic Stem cells, cardiomyocytic induction, day02, biol rep1 : CNhs13654 ctss	2.036	0
COBL-a rinderpest(-C) infection, 12hr, biol rep1 : CNhs14438 ctss	2.018	0.288
Keratinocyte - epidermal, donor2 : CNhs11381 ctss	2.01	0
hIPS, biol rep2 : CNhs14215 ctss	1.996	1.996
Saos-2 osteosarcoma cell line, untreated control, day28, biol rep1 (B1 T17) : CNhs14194 ctss	1.993	0
COBL-a rinderpest infection, 00hr, biol rep3 : CNhs14421 ctss	1.963	0.491
COBL-a rinderpest infection, 12hr, biol rep3 : CNhs14427 ctss	1.962	0
HES3-GFP Embryonic Stem cells, cardiomyocytic induction, day02, biol rep2 : CNhs13714 ctss	1.954	0
COBL-a rinderpest(-C) infection, 06hr, biol rep3 : CNhs14437 ctss	1.946	0
Mast cell, donor4 : CNhs12592 ctss	1.935	0.538
HES3-GFP Embryonic Stem cells, cardiomyocytic induction, day09, biol rep1 : CNhs13661 ctss	1.918	0
MCF7 breast cancer cell line response to HRG, 02hr30min, biol rep3 : CNhs12761 ctss	1.91	0.239
Small Airway Epithelial Cells, donor1 : CNhs10884 ctss	1.9	0.317
small cell cervical cancer cell line:HCSC-1 : CNhs11885 ctss	1.895	0
MCF7 breast cancer cell line response to EGF1, 00hr00min, biol rep1 : CNhs12564 ctss	1.889	0
COBL-a rinderpest infection, 06hr, biol rep2 : CNhs14423 ctss	1.846	0.205
oral squamous cell carcinoma cell line:HSC-3 : CNhs11717 ctss	1.843	0
acute myeloid leukemia (FAB M6) cell line:F-36P : CNhs13505 ctss	1.811	0
adrenal cortex adenocarcinoma cell line:SW-13 : CNhs11893 ctss	1.791	0
cord blood derived cell line:COBL-a 24h infection : CNhs11050 ctss	1.786	0.105
iPS differentiation to neuron, control donor C32-CRL1502, day00, rep2 : CNhs13839 ctss	1.769	0.354
Small Airway Epithelial Cells donor2 (nuclear fraction) : CNhs14565 ctss	1.755	0
iPS differentiation to neuron, control donor C11-CRL2429, day00, rep1 : CNhs14045 ctss	1.744	0.581
embryonic kidney cell line: HEK293/SLAM infection, 24hr : CNhs11047 ctss	1.735	0.248
Tracheal Epithelial Cells, donor3 : CNhs12051 ctss	1.707	0.854
lung adenocarcinoma cell line:PC-14 : CNhs10726 ctss	1.691	0
Neurons, donor1 : CNhs12338 ctss	1.675	0
iPS differentiation to neuron, down-syndrome donor C18-CCL54, day00, rep3 : CNhs14063 ctss	1.672	0.669
COBL-a rinderpest infection, 24hr, biol rep1 : CNhs14428 ctss	1.669	0
iPS differentiation to neuron, control donor C11-CRL2429, day00, rep3 : CNhs14049 ctss	1.657	0.184
COBL-a rinderpest infection, 12hr, biol rep1 : CNhs14425 ctss	1.652	0.207
lymphangiectasia cell line:DS-1 : CNhs11852 ctss	1.633	0.204
lymphoma, malignant, hairy B-cell cell line:MLMA : CNhs11935 ctss	1.632	0.251
melanoma cell line:G-361 : CNhs11254 ctss	1.585	0.264
bile duct carcinoma cell line:TFK-1 : CNhs11265 ctss	1.581	0.198
Neurons, donor3 : CNhs13815 ctss	1.576	0.197
lung adenocarcinoma cell line:A549 : CNhs11275 ctss	1.575	0
COBL-a rinderpest infection, 00hr, biol rep1 : CNhs14419 ctss	1.569	0
MCF7 breast cancer cell line response to HRG, 03hr30min, biol rep3 : CNhs12763 ctss	1.543	0
medulloblastoma cell line:D283 Med : CNhs12805 ctss	1.533	0
COBL-a rinderpest infection, 12hr, biol rep2 : CNhs14426 ctss	1.523	0
gastrointestinal carcinoma cell line:ECC12 : CNhs11738 ctss	1.52	0
H9 Embryonic Stem cells, biol rep1 (H9ES-1) : CNhs11917 ctss	1.499	0.333
Neural stem cells, donor2 : CNhs11384 ctss	1.465	0
Mast cell, donor3 : CNhs12593 ctss	1.463	0.225
squamous cell carcinoma cell line:T3M-5 : CNhs11739 ctss	1.46	0.365
COBL-a rinderpest(-C) infection, 48hr, biol rep3 : CNhs14446 ctss	1.431	0
COBL-a rinderpest(-C) infection, 06hr, biol rep2 : CNhs14436 ctss	1.429	0
hIPS +CCl2, biol rep3 : CNhs14219 ctss	1.42	0.947
HES3-GFP Embryonic Stem cells, cardiomyocytic induction, day00, biol rep3 (UH-3) : CNhs13738 ctss	1.417	0.236
iPS differentiation to neuron, down-syndrome donor C18-CCL54, day00, rep2 : CNhs14060 ctss	1.408	0
Mast cell, donor2 : CNhs12594 ctss	1.405	0.117
MCF7 breast cancer cell line response to EGF1, 07hr, biol rep1 : CNhs12434 ctss	1.37	0
CD19+ B Cells (pluriselect), donor090612, donation3 : CNhs12188 ctss	1.35	0
COBL-a rinderpest(-C) infection, 06hr, biol rep1 : CNhs14435 ctss	1.336	1.002
Alveolar Epithelial Cells, donor2 : CNhs12084 ctss	1.316	0
neuroectodermal tumor cell line:TASK1 : CNhs11866 ctss	1.316	0
iPS differentiation to neuron, control donor C32-CRL1502, day00, rep3 : CNhs14052 ctss	1.312	0
neuroepithelioma cell line:SK-N-MC : CNhs11853 ctss	1.308	0
MCF7 breast cancer cell line response to EGF1, 02hr30min, biol rep3 : CNhs12746 ctss	1.303	0
H9 Embryonic Stem cells, biol rep2 (H9ES-2) : CNhs12824 ctss	1.302	0.434
MCF7 breast cancer cell line response to EGF1, 04hr, biol rep1 : CNhs12430 ctss	1.297	0
Melanocyte, donor2 (MC+2) : CNhs13156 ctss	1.288	0.322
COBL-a rinderpest(-C) infection, 24hr, biol rep1 : CNhs14441 ctss	1.262	0.631
Small Airway Epithelial Cells, donor2 : CNhs11975 ctss	1.251	0
Esophageal Epithelial Cells, donor1 : CNhs11323 ctss	1.206	0
CD19+ B Cells (pluriselect), donor090309, donation3 : CNhs12181 ctss	1.165	0
clear cell carcinoma cell line:JHOC-5 : CNhs11745 ctss	1.161	0
Saos-2 osteosarcoma cell line, untreated control, day28, biol rep2 (B2 T17) : CNhs14195 ctss	1.157	0
MCF7 breast cancer cell line response to EGF1, 02hr00min, biol rep3 : CNhs12744 ctss	1.155	0
K562 erythroblastic leukemia response to hemin, 02hr00min, biol rep3 : CNhs12794 ctss	1.14	0
Bronchial Epithelial Cell, donor5 : CNhs12058 ctss	1.129	0
Monocyte-derived macrophages response to udorn influenza infection, 24hr00min, donor4 (227 121:Ud 24h) : CNhs13643 ctss	1.128	0
pharyngeal carcinoma cell line:Detroit 562 : CNhs11849 ctss	1.12	0
MCF7 breast cancer cell line response to EGF1, 00hr30min, biol rep1 : CNhs12421 ctss	1.118	0
malignant trichilemmal cyst cell line:DJM-1 : CNhs10730 ctss	1.116	0
chronic myelogenous leukemia (CML) cell line:MEG-A2 : CNhs11865 ctss	1.113	0.185
293SLAM rinderpest infection, 00hr, biol rep3 : CNhs14408 ctss	1.11	0
K562 erythroblastic leukemia response to hemin, 00hr15min, biol rep1 : CNhs12459 ctss	1.102	1.102
Monocyte-derived macrophages response to LPS, 36hr, donor1 (t25 Subject1) : CNhs12933 ctss	1.093	0
HES3-GFP Embryonic Stem cells, cardiomyocytic induction, day01, biol rep3 : CNhs13725 ctss	1.078	0
MCF7 breast cancer cell line response to HRG, 04hr, biol rep1 : CNhs12445 ctss	1.072	0
endometrioid adenocarcinoma cell line:JHUEM-1 : CNhs11748 ctss	1.064	0
Bronchial Epithelial Cell, donor7 : CNhs12642 ctss	1.056	0
acute myeloid leukemia (FAB M5) cell line:THP-1 (thawed) : CNhs10724 ctss	1.045	0
K562 erythroblastic leukemia response to hemin, day03, biol rep1 : CNhs12473 ctss	1.039	0
Keratinocyte - epidermal, donor3 : CNhs12031 ctss	1.018	0.102
MCF7 breast cancer cell line response to EGF1, 08hr, biol rep2 : CNhs12491 ctss	1.003	0
MCF7 breast cancer cell line response to EGF1, 08hr, biol rep1 : CNhs12565 ctss	0.986	0
K562 erythroblastic leukemia response to hemin, 03hr30min, biol rep1 : CNhs12467 ctss	0.972	0
neuroblastoma cell line:NB-1 : CNhs11284 ctss	0.972	0.139
acute myeloid leukemia (FAB M0) cell line:Kasumi-3 : CNhs13241 ctss	0.955	0.159
Monocyte-derived macrophages response to mock influenza infection, 00hr00min, donor4 (227 121:MI 0h) : CNhs13638 ctss	0.955	0
COBL-a rinderpest(-C) infection, 24hr, biol rep2 : CNhs14442 ctss	0.94	0.313
hIPS +CCl2, biol rep1 : CNhs14217 ctss	0.927	0
CD4+CD25+CD45RA- memory regulatory T cells expanded, donor1 : CNhs13204 ctss	0.904	0.113
gall bladder carcinoma cell line:TGBC14TKB : CNhs11256 ctss	0.901	0
293SLAM rinderpest infection, 00hr, biol rep1 : CNhs14406 ctss	0.888	0.178
CD4+CD25+CD45RA- memory regulatory T cells expanded, donor3 : CNhs13812 ctss	0.887	0
MCF7 breast cancer cell line response to HRG, 02hr00min, biol rep3 : CNhs12760 ctss	0.858	0
MCF7 breast cancer cell line response to EGF1, 06hr, biol rep3 : CNhs12751 ctss	0.848	0
COBL-a rinderpest(-C) infection, 12hr, biol rep2 : CNhs14439 ctss	0.836	0
CD4+CD25-CD45RA- memory conventional T cells expanded, donor2 : CNhs13920 ctss	0.832	0
Monocyte-derived macrophages response to LPS, 00hr45min, donor3 (t4 Subject3) : CNhs13177 ctss	0.832	0
MCF7 breast cancer cell line response to EGF1, 04hr, biol rep1 : CNhs12430 ctss	0.795	0.795
clear cell carcinoma cell line:TEN : CNhs11930 ctss	0.789	0
Hepatocyte, donor2 : CNhs12349 ctss	0.785	0
acute myeloid leukemia (FAB M5) cell line:THP-1 (fresh) : CNhs10722 ctss	0.784	0
MCF7 breast cancer cell line response to HRG, 00hr30min, biol rep2 : CNhs12653 ctss	0.768	0
bronchogenic carcinoma cell line:ChaGo-K-1 : CNhs11841 ctss	0.767	0
MCF7 breast cancer cell line response to HRG, 04hr, biol rep1 : CNhs12445 ctss	0.76	1.52
Monocyte-derived macrophages response to LPS, 03hr30min, donor3 (t11 Subject3) : CNhs13184 ctss	0.76	0
Neutrophils, donor2 : CNhs11959 ctss	0.756	0
myelodysplastic syndrome cell line:SKM-1 : CNhs11934 ctss	0.751	0.125
Bronchial Epithelial Cell, donor6 : CNhs12062 ctss	0.747	0
squamous cell lung carcinoma cell line:EBC-1 : CNhs11273 ctss	0.745	0
293SLAM rinderpest infection, 12hr, biol rep2 : CNhs14414 ctss	0.744	0.186
MCF7 breast cancer cell line response to EGF1, 06hr, biol rep1 : CNhs12432 ctss	0.741	0
293SLAM rinderpest infection, 24hr, biol rep2 : CNhs14417 ctss	0.734	0
MCF7 breast cancer cell line response to HRG, 06hr, biol rep2 : CNhs12665 ctss	0.73	0.73
293SLAM rinderpest infection, 12hr, biol rep1 : CNhs14413 ctss	0.729	0.292
MCF7 breast cancer cell line response to HRG, 03hr30min, biol rep1 : CNhs12444 ctss	0.729	0
MCF7 breast cancer cell line response to HRG, 01hr20min, biol rep2 : CNhs12656 ctss	0.716	0
MCF7 breast cancer cell line response to HRG, 04hr, biol rep3 : CNhs12764 ctss	0.715	0.358
293SLAM rinderpest infection, 00hr, biol rep2 : CNhs14407 ctss	0.707	0.531
MCF7 breast cancer cell line response to HRG, 05hr, biol rep1 : CNhs12446 ctss	0.705	0
argyrophil small cell carcinoma cell line:TC-YIK : CNhs11725 ctss	0.701	0
Prostate Epithelial Cells (polarized), donor1 : CNhs10882 ctss	0.697	0
MCF7 breast cancer cell line response to HRG, 03hr00min, biol rep1 : CNhs12443 ctss	0.663	0
MCF7 breast cancer cell line response to HRG, 03hr00min, biol rep3 : CNhs12762 ctss	0.659	0
K562 erythroblastic leukemia response to hemin, 06hr, biol rep3 : CNhs12799 ctss	0.656	0
Urothelial Cells, donor2 : CNhs12091 ctss	0.646	0
bronchioalveolar carcinoma cell line:NCI-H650 : CNhs14138 ctss	0.643	0
MCF7 breast cancer cell line response to EGF1, 01hr40min, biol rep2 : CNhs12482 ctss	0.641	0
Corneal Epithelial Cells, donor1 : CNhs11336 ctss	0.64	0.64
CD4+CD25+CD45RA+ naive regulatory T cells expanded, donor3 : CNhs13919 ctss	0.638	0
endometrial carcinoma cell line:OMC-2 : CNhs11266 ctss	0.638	0
epithelioid sarcoma cell line:HS-ES-2R : CNhs14239 ctss	0.633	0
MCF7 breast cancer cell line response to EGF1, 07hr, biol rep2 : CNhs12490 ctss	0.621	0
Neutrophils, donor1 : CNhs10862 ctss	0.607	0
MCF7 breast cancer cell line response to EGF1, 03hr00min, biol rep3 : CNhs12747 ctss	0.599	0.299
MCF7 breast cancer cell line response to EGF1, 05hr, biol rep1 : CNhs12431 ctss	0.593	0
MCF7 breast cancer cell line response to EGF1, 04hr, biol rep3 : CNhs12749 ctss	0.592	0
Intestinal epithelial cells (polarized), donor1 : CNhs10875 ctss	0.582	0.146
MCF7 breast cancer cell line response to HRG, 01hr20min, biol rep3 : CNhs12758 ctss	0.578	0
MCF7 breast cancer cell line response to HRG, 02hr30min, biol rep2 : CNhs12659 ctss	0.577	0
hepatocellular carcinoma cell line: HepG2 ENCODE, biol rep3 : CNhs12330 ctss	0.571	0
293SLAM rinderpest infection, 06hr, biol rep1 : CNhs14410 ctss	0.57	0
Monocyte-derived macrophages response to LPS, 36hr, donor3 (t25 Subject3) : CNhs13335 ctss	0.566	0
Monocyte-derived macrophages response to mock influenza infection, 24hr00min, donor1 (868 121:MI 24h) : CNhs13693 ctss	0.559	0
CD14+ monocytes - treated with Candida, donor3 : CNhs13494 ctss	0.555	0.555
MCF7 breast cancer cell line response to EGF1, 01hr20min, biol rep3 : CNhs12742 ctss	0.533	0.178
MCF7 breast cancer cell line response to HRG, 00hr15min, biol rep2 : CNhs12652 ctss	0.531	0
merkel cell carcinoma cell line:MS-1 : CNhs12839 ctss	0.529	0.176
Prostate Epithelial Cells, donor3 : CNhs12014 ctss	0.522	0.174
MCF7 breast cancer cell line response to EGF1, 03hr00min, biol rep1 : CNhs12428 ctss	0.518	0
Monocyte-derived macrophages response to LPS, 00hr30min, donor2 (t3 Subject2) : CNhs13381 ctss	0.514	0
Monocyte-derived macrophages response to LPS, 00hr00min, donor2 (t1 Subject2) : CNhs13379 ctss	0.5	0
hepatocellular carcinoma cell line: HepG2 ENCODE, biol rep1 : CNhs12328 ctss	0.492	0
Dendritic Cells - plasmacytoid, donor1 : CNhs10857 ctss	0.486	0
COBL-a rinderpest infection, 24hr, biol rep2 : CNhs14429 ctss	0.485	0.242
MCF7 breast cancer cell line response to HRG, 05hr, biol rep2 : CNhs12664 ctss	0.485	0
Monocyte-derived macrophages response to LPS, 00hr30min, donor3 (t3 Subject3) : CNhs13176 ctss	0.484	0
MCF7 breast cancer cell line response to EGF1, 00hr30min, biol rep3 : CNhs12738 ctss	0.472	0
retinoblastoma cell line:Y79 : CNhs11267 ctss	0.46	0
CD4+CD25-CD45RA- memory conventional T cells expanded, donor1 : CNhs13215 ctss	0.457	0.114
CD34 cells differentiated to erythrocyte lineage, biol rep2 : CNhs13553 ctss	0.452	0
COBL-a rinderpest(-C) infection, 24hr, biol rep3 : CNhs14443 ctss	0.451	0
MCF7 breast cancer cell line response to EGF1, 02hr00min, biol rep1 : CNhs12426 ctss	0.447	0
Small Airway Epithelial Cells, donor3 : CNhs12016 ctss	0.444	0.111
MCF7 breast cancer cell line response to HRG, 08hr, biol rep1 : CNhs12740 ctss	0.438	0.219
squamous cell lung carcinoma cell line:LC-1F : CNhs14238 ctss	0.438	0
Monocyte-derived macrophages response to LPS, 07hr, donor2 (t15 Subject2) : CNhs13394 ctss	0.434	0
osteosarcoma cell line:HS-Os-1 : CNhs11290 ctss	0.433	0.433
Small Airway Epithelial Cells donor3 (cytoplasmic fraction) : CNhs14563 ctss	0.426	0
Mast cell - stimulated, donor1 : CNhs11073 ctss	0.42	0
MCF7 breast cancer cell line response to HRG, 06hr, biol rep3 : CNhs12766 ctss	0.416	0
MCF7 breast cancer cell line response to HRG, 01hr00min, biol rep2 : CNhs12655 ctss	0.411	0
prostate cancer cell line:DU145 : CNhs11260 ctss	0.408	0
CD4+CD25+CD45RA- memory regulatory T cells, donor2 : CNhs13206 ctss	0.402	0
Monocyte-derived macrophages response to LPS, 18hr, donor1 (t21 Subject1) : CNhs12814 ctss	0.399	0.2
Monocyte-derived macrophages response to LPS, 48hr, donor1 (t26 Subject1) : CNhs11942 ctss	0.398	0
cord blood derived cell line:COBL-a 24h infection(-C) : CNhs11049 ctss	0.397	0
oral squamous cell carcinoma cell line:SAS : CNhs11810 ctss	0.397	0.132
acute myeloid leukemia (FAB M5) cell line:THP-1 (cytoplasmic fraction) : CNhs14556 ctss	0.396	0
acute myeloid leukemia (FAB M7) cell line:M-MOK : CNhs13049 ctss	0.393	0
MCF7 breast cancer cell line response to HRG, 01hr40min, biol rep2 : CNhs12657 ctss	0.391	0
293SLAM rinderpest infection, 06hr, biol rep2 : CNhs14411 ctss	0.39	0
Dendritic Cells - plasmacytoid, donor3 : CNhs12200 ctss	0.383	0.383
CD4+CD25+CD45RA- memory regulatory T cells expanded, donor2 : CNhs13811 ctss	0.38	0.127
MCF7 breast cancer cell line response to EGF1, 01hr40min, biol rep3 : CNhs12743 ctss	0.38	0
Urothelial Cells, donor3 : CNhs12122 ctss	0.377	0
Hepatocyte, donor1 : CNhs12340 ctss	0.375	0.375
Monocyte-derived macrophages response to LPS, 00hr15min, donor2 (t2 Subject2) : CNhs13380 ctss	0.371	0
Monocyte-derived macrophages response to LPS, 04hr, donor3 (t12 Subject3) : CNhs13185 ctss	0.359	0
melanoma cell line:COLO 679 : CNhs11281 ctss	0.358	0.179
gamma delta positive T cells, donor1 : CNhs13914 ctss	0.357	0
MCF7 breast cancer cell line response to EGF1, 03hr30min, biol rep3 : CNhs12748 ctss	0.357	0
colon carcinoma cell line:CACO-2 : CNhs11280 ctss	0.347	0.174
293SLAM rinderpest infection, 12hr, biol rep3 : CNhs14415 ctss	0.346	0
MCF7 breast cancer cell line response to HRG, 00hr30min, biol rep3 : CNhs12755 ctss	0.333	0
Peripheral Blood Mononuclear Cells, donor2 : CNhs11958 ctss	0.332	0
acute myeloid leukemia (FAB M2) cell line:Kasumi-1 : CNhs13502 ctss	0.331	0
nasal epithelial cells, donor1, tech rep1 : CNhs12589 ctss	0.329	0
CD8+ T Cells (pluriselect), donor090325, donation1 : CNhs12201 ctss	0.328	0
CD19+ B Cells, donor3 : CNhs12354 ctss	0.319	0
Dendritic Cells - monocyte immature derived, donor1, tech rep2 : CNhs11062 ctss	0.319	0
gastric cancer cell line:AZ521 : CNhs11286 ctss	0.308	0
neuroblastoma cell line:CHP-134 : CNhs11276 ctss	0.305	0.152
MCF7 breast cancer cell line response to HRG, 01hr40min, biol rep3 : CNhs12759 ctss	0.303	0.303
Dendritic Cells - monocyte immature derived, donor1, tech rep1 : CNhs10855 ctss	0.299	0
Tracheal Epithelial Cells, donor1 : CNhs11092 ctss	0.297	0
acute myeloid leukemia (FAB M5) cell line:THP-1 (revived) : CNhs10723 ctss	0.291	0
langerhans cells, immature, donor1 : CNhs13537 ctss	0.291	0.146
MCF7 breast cancer cell line response to HRG, 00hr45min, biol rep3 : CNhs12756 ctss	0.289	0
CD19+ B Cells (pluriselect), donor090325, donation2 : CNhs12175 ctss	0.286	0
testicular germ cell embryonal carcinoma cell line:NEC15 : CNhs12362 ctss	0.285	0
oral squamous cell carcinoma cell line:HO-1-u-1 : CNhs11287 ctss	0.283	0
Monocyte-derived macrophages response to LPS, 02hr00min, donor3 (t8 Subject3) : CNhs13181 ctss	0.282	0
chronic myelogenous leukemia cell line:K562 ENCODE, biol rep1 : CNhs12334 ctss	0.281	0
293SLAM rinderpest infection, 24hr, biol rep1 : CNhs14416 ctss	0.278	0
signet ring carcinoma cell line:NUGC-4 : CNhs11270 ctss	0.277	0
CD4+CD25-CD45RA- memory conventional T cells, donor1 : CNhs13239 ctss	0.275	0.275
testicular germ cell embryonal carcinoma cell line:NEC14 : CNhs12351 ctss	0.27	0.27
hepatocellular carcinoma cell line: HepG2 ENCODE, biol rep2 : CNhs12329 ctss	0.269	0
MCF7 breast cancer cell line response to EGF1, 01hr20min, biol rep2 : CNhs12480 ctss	0.268	0
CD14+ monocytes - treated with IFN + N-hexane, donor2 : CNhs13476 ctss	0.266	0
gamma delta positive T cells, donor2 : CNhs13915 ctss	0.265	0
acantholytic squamous carcinoma cell line:HCC1806 : CNhs11844 ctss	0.261	0
MCF7 breast cancer cell line response to EGF1, 05hr, biol rep3 : CNhs12750 ctss	0.259	0
adult T-cell leukemia cell line:ATN-1 : CNhs10738 ctss	0.256	0
bronchial squamous cell carcinoma cell line:KNS-62 : CNhs11862 ctss	0.256	0
Monocyte-derived macrophages response to LPS, 02hr00min, donor2 (t8 Subject2) : CNhs13386 ctss	0.254	0
chronic myelogenous leukemia cell line:K562 ENCODE, biol rep2 : CNhs12335 ctss	0.25	0
Burkitt's lymphoma cell line:DAUDI : CNhs10739 ctss	0.245	0
Monocyte-derived macrophages response to LPS, 02hr30min, donor3 (t9 Subject3) : CNhs13182 ctss	0.245	0.245
adenocarcinoma cell line:IM95m : CNhs11882 ctss	0.244	0
Monocyte-derived macrophages response to LPS, 22hr, donor3 (t23 Subject3) : CNhs13333 ctss	0.242	0
Monocyte-derived macrophages response to LPS, 08hr, donor2 (t16 Subject2) : CNhs13395 ctss	0.233	0
Monocyte-derived macrophages response to LPS, 24hr, donor3 (t24 Subject3) : CNhs13334 ctss	0.233	0
Monocyte-derived macrophages response to LPS, 02hr30min, donor2 (t9 Subject2) : CNhs13387 ctss	0.231	0
Dendritic Cells - monocyte immature derived, donor3 : CNhs12000 ctss	0.224	0
Monocyte-derived macrophages response to LPS, 01hr20min, donor2 (t6 Subject2) : CNhs13384 ctss	0.223	0
breast carcinoma cell line:MDA-MB-453 : CNhs10736 ctss	0.222	0
CD14+ monocytes - treated with Group A streptococci, donor3 : CNhs13492 ctss	0.216	0
chronic myelogenous leukemia cell line:K562 ENCODE, biol rep3 : CNhs12336 ctss	0.213	0
carcinoid cell line:NCI-H727 : CNhs14244 ctss	0.21	0.105
nasal epithelial cells, donor1, tech rep2 : CNhs12554 ctss	0.209	0
small cell lung carcinoma cell line:NCI-H82 : CNhs12809 ctss	0.209	0
CD14+ monocytes - treated with Salmonella, donor1 : CNhs13471 ctss	0.207	0
Macrophage - monocyte derived, donor2 : CNhs11899 ctss	0.206	0
squamous cell carcinoma cell line:EC-GI-10 : CNhs11252 ctss	0.202	0
choriocarcinoma cell line:BeWo : CNhs10740 ctss	0.2	0
Natural Killer Cells, donor3 : CNhs12001 ctss	0.2	0
maxillary sinus tumor cell line:HSQ-89 : CNhs10732 ctss	0.193	0
Mast cell, donor1 : CNhs12566 ctss	0.19	0.285
CD14-CD16+ Monocytes, donor1 : CNhs13229 ctss	0.189	0.189
CD8+ T Cells, donor2 : CNhs11956 ctss	0.18	0
myeloma cell line:PCM6 : CNhs11258 ctss	0.18	0
CD4+CD25+CD45RA- memory regulatory T cells, donor3 : CNhs13538 ctss	0.179	0
chronic myeloblastic leukemia (CML) cell line:KCL-22 : CNhs11886 ctss	0.178	0
Mast cell, expanded and stimulated, donor5 : CNhs13925 ctss	0.175	0.175
neuroectodermal tumor cell line:FU-RPNT-2 : CNhs11753 ctss	0.174	0
acute lymphoblastic leukemia (B-ALL) cell line:NALM-6 : CNhs11282 ctss	0.171	0
acute myeloid leukemia (FAB M3) cell line:HL60 : CNhs13055 ctss	0.169	0
293SLAM rinderpest infection, 06hr, biol rep3 : CNhs14412 ctss	0.168	0
Neutrophils, donor3 : CNhs11905 ctss	0.166	0
CD4+CD25-CD45RA- memory conventional T cells expanded, donor3 : CNhs13921 ctss	0.165	0
small cell lung carcinoma cell line:WA-hT : CNhs11812 ctss	0.159	0
CD4+ T Cells, donor3 : CNhs11998 ctss	0.158	0
diffuse large B-cell lymphoma cell line:CTB-1 : CNhs11741 ctss	0.15	0
CD4+CD25-CD45RA- memory conventional T cells, donor3 : CNhs13539 ctss	0.14	0
CD34 cells differentiated to erythrocyte lineage, biol rep1 : CNhs13552 ctss	0.138	0
CD14+ Monocytes, donor3 : CNhs11997 ctss	0.13	0
CD14+ monocytes - treated with Trehalose dimycolate (TDM), donor1 : CNhs13467 ctss	0.129	0
small cell lung carcinoma cell line:LK-2 : CNhs11285 ctss	0.129	0
MCF7 breast cancer cell line response to EGF1, 00hr45min, biol rep3 : CNhs12739 ctss	0.127	0
CD8+ T Cells (pluriselect), donor090325, donation2 : CNhs12199 ctss	0.126	0.126
NK T cell leukemia cell line:KHYG-1 : CNhs11867 ctss	0.122	0
epidermoid carcinoma cell line:A431 : CNhs10743 ctss	0.118	0
testicular germ cell embryonal carcinoma cell line:ITO-II : CNhs11876 ctss	0.115	0
CD14+ monocytes - treated with BCG, donor3 : CNhs13543 ctss	0.112	0
Mast cell, expanded, donor8 : CNhs13926 ctss	0.109	0.109
CD14+ monocytes - treated with lipopolysaccharide, donor3 : CNhs13545 ctss	0.107	0
CD14+ monocytes - treated with Group A streptococci, donor1 : CNhs13469 ctss	0.103	0
CD14+CD16- Monocytes, donor1 : CNhs13224 ctss	0.086	0
293SLAM rinderpest infection, 24hr, biol rep3 : CNhs14418 ctss	0	0
acute lymphoblastic leukemia (B-ALL) cell line:BALL-1 : CNhs11251 ctss	0	0.173
acute myeloid leukemia (FAB M0) cell line:KG-1 : CNhs13053 ctss	0	0
acute myeloid leukemia (FAB M1) cell line:HYT-1 : CNhs13054 ctss	0	0
acute myeloid leukemia (FAB M2) cell line:Kasumi-6 : CNhs13052 ctss	0	0
acute myeloid leukemia (FAB M2) cell line:NKM-1 : CNhs11864 ctss	0	0
acute myeloid leukemia (FAB M4) cell line:FKH-1 : CNhs13503 ctss	0	0
acute myeloid leukemia (FAB M4) cell line:HNT-34 : CNhs13504 ctss	0	0
acute myeloid leukemia (FAB M4eo) cell line:EoL-1 : CNhs13056 ctss	0	0
acute myeloid leukemia (FAB M4eo) cell line:EoL-3 : CNhs13057 ctss	0	0
acute myeloid leukemia (FAB M5) cell line:NOMO-1 : CNhs13050 ctss	0	0
acute myeloid leukemia (FAB M5) cell line:U-937 DE-4 : CNhs13058 ctss	0	0
acute myeloid leukemia (FAB M7) cell line:MKPL-1 : CNhs11888 ctss	0	0
alveolar cell carcinoma cell line:SW 1573 : CNhs11838 ctss	0	0
Basophils, donor1 : CNhs12546 ctss	0	0
Basophils, donor2 : CNhs12563 ctss	0	0
bile duct carcinoma cell line:HuCCT1 : CNhs10750 ctss	0	0
biphenotypic B myelomonocytic leukemia cell line:MV-4-11 : CNhs11845 ctss	0	0
breast carcinoma cell line:MCF7 : CNhs11943 ctss	0	0
Bronchial Epithelial Cell, donor1 : CNhs11327 ctss	0	0.307
Bronchial Epithelial Cell, donor2 : CNhs12085 ctss	0	0.578
Bronchial Epithelial Cell, donor3 : CNhs12623 ctss	0	0
Bronchial Epithelial Cell, donor4 : CNhs12054 ctss	0	0
Burkitt's lymphoma cell line:RAJI : CNhs11268 ctss	0	0
carcinoid cell line:SK-PN-DW : CNhs11846 ctss	0	0
CD14+ monocyte derived endothelial progenitor cells, donor1 : CNhs10858 ctss	0	0
CD14+ monocyte derived endothelial progenitor cells, donor2 : CNhs11897 ctss	0	0
CD14+ monocyte derived endothelial progenitor cells, donor3 : CNhs11904 ctss	0	0
CD14+ monocytes - mock treated, donor1 : CNhs13468 ctss	0	0
CD14+ monocytes - mock treated, donor2 : CNhs13484 ctss	0	0
CD14+ monocytes - mock treated, donor3 : CNhs13491 ctss	0	0
CD14+ monocytes - treated with BCG, donor1 : CNhs13465 ctss	0	0
CD14+ monocytes - treated with BCG, donor2 : CNhs13475 ctss	0	0
CD14+ monocytes - treated with B-glucan, donor1 : CNhs13474 ctss	0	0.141
CD14+ monocytes - treated with B-glucan, donor2 : CNhs13489 ctss	0	0
CD14+ monocytes - treated with B-glucan, donor3 : CNhs13495 ctss	0	0
CD14+ monocytes - treated with Candida, donor1 : CNhs13473 ctss	0	0
CD14+ monocytes - treated with Candida, donor2 : CNhs13488 ctss	0	0
CD14+ monocytes - treated with Cryptococcus, donor1 : CNhs13472 ctss	0	0
CD14+ monocytes - treated with Cryptococcus, donor2 : CNhs13487 ctss	0	0
CD14+ monocytes - treated with Cryptococcus, donor3 : CNhs13546 ctss	0	0.152
CD14+ monocytes - treated with Group A streptococci, donor2 : CNhs13532 ctss	0	0
CD14+ monocytes - treated with IFN + N-hexane, donor1 : CNhs13466 ctss	0	0
CD14+ monocytes - treated with IFN + N-hexane, donor3 : CNhs13490 ctss	0	0
CD14+ monocytes - treated with lipopolysaccharide, donor2 : CNhs13533 ctss	0	0
CD14+ monocytes - treated with Salmonella, donor2 : CNhs13485 ctss	0	0.237
CD14+ monocytes - treated with Salmonella, donor3 : CNhs13493 ctss	0	0
CD14+ monocytes - treated with Trehalose dimycolate (TDM), donor2 : CNhs13483 ctss	0	0
CD14+ monocytes - treated with Trehalose dimycolate (TDM), donor3 : CNhs13544 ctss	0	0
CD14+ Monocytes, donor2 : CNhs11954 ctss	0	0
CD14+CD16- Monocytes, donor2 : CNhs13216 ctss	0	0.125
CD14+CD16- Monocytes, donor3 : CNhs13540 ctss	0	0
CD14+CD16+ Monocytes, donor1 : CNhs13541 ctss	0	0
CD14+CD16+ Monocytes, donor2 : CNhs13208 ctss	0	0
CD14+CD16+ Monocytes, donor3 : CNhs13549 ctss	0	0
CD14-CD16+ Monocytes, donor2 : CNhs13207 ctss	0	0
CD14-CD16+ Monocytes, donor3 : CNhs13548 ctss	0	0
CD19+ B Cells (pluriselect), donor090309, donation1 : CNhs12177 ctss	0	0
CD19+ B Cells (pluriselect), donor090309, donation2 : CNhs12179 ctss	0	0
CD19+ B Cells (pluriselect), donor090325, donation1 : CNhs12531 ctss	0	0
CD19+ B Cells (pluriselect), donor090612, donation1 : CNhs12183 ctss	0	0
CD19+ B Cells (pluriselect), donor090612, donation2 : CNhs12185 ctss	0	0
CD19+ B Cells, donor1 : CNhs12343 ctss	0	0
CD19+ B Cells, donor2 : CNhs12352 ctss	0	0.456
CD4+ T Cells, donor1 : CNhs10853 ctss	0	0
CD4+ T Cells, donor2 : CNhs11955 ctss	0	0
CD4+CD25+CD45RA- memory regulatory T cells, donor1 : CNhs13195 ctss	0	0.236
CD4+CD25+CD45RA+ naive regulatory T cells expanded, donor1 : CNhs13203 ctss	0	0.17
CD4+CD25+CD45RA+ naive regulatory T cells expanded, donor2 : CNhs13918 ctss	0	0
CD4+CD25+CD45RA+ naive regulatory T cells, donor1 : CNhs13238 ctss	0	0
CD4+CD25+CD45RA+ naive regulatory T cells, donor2 : CNhs13235 ctss	0	0
CD4+CD25+CD45RA+ naive regulatory T cells, donor3 : CNhs13513 ctss	0	0
CD4+CD25-CD45RA- memory conventional T cells, donor2 : CNhs13237 ctss	0	0.21
CD4+CD25-CD45RA+ naive conventional T cells, donor1 : CNhs13223 ctss	0	0.098
CD4+CD25-CD45RA+ naive conventional T cells, donor2 : CNhs13205 ctss	0	0
CD4+CD25-CD45RA+ naive conventional T cells, donor3 : CNhs13512 ctss	0	0
CD8+ T Cells (pluriselect), donor090309, donation1 : CNhs12176 ctss	0	0.255
CD8+ T Cells (pluriselect), donor090309, donation2 : CNhs12178 ctss	0	0
CD8+ T Cells (pluriselect), donor090309, donation3 : CNhs12180 ctss	0	0
CD8+ T Cells (pluriselect), donor090612, donation1 : CNhs12182 ctss	0	0
CD8+ T Cells (pluriselect), donor090612, donation2 : CNhs12184 ctss	0	0
CD8+ T Cells (pluriselect), donor090612, donation3 : CNhs12187 ctss	0	0
CD8+ T Cells, donor1 : CNhs10854 ctss	0	0
CD8+ T Cells, donor3 : CNhs11999 ctss	0	0
cervical cancer cell line:ME-180 : CNhs11289 ctss	0	0
choriocarcinoma cell line:T3M-3 : CNhs11820 ctss	0	0
chronic lymphocytic leukemia (T-CLL) cell line:SKW-3 : CNhs11714 ctss	0	0
chronic myelogenous leukemia cell line:K562 : CNhs11250 ctss	0	0
Corneal Epithelial Cells, donor2 : CNhs12094 ctss	0	0
Corneal Epithelial Cells, donor3 : CNhs12123 ctss	0	0
Dendritic Cells - monocyte immature derived, donor2 : CNhs12195 ctss	0	0
Dendritic Cells - plasmacytoid, donor2 : CNhs12196 ctss	0	0
ductal cell carcinoma cell line:KLM-1 : CNhs11100 ctss	0	0
Eosinophils, donor1 : CNhs12547 ctss	0	4.52
epidermoid carcinoma cell line:Ca Ski : CNhs10748 ctss	0	0.109
Esophageal Epithelial Cells, donor2 : CNhs12083 ctss	0	0
Esophageal Epithelial Cells, donor3 : CNhs12622 ctss	0	0
gastric adenocarcinoma cell line:MKN45 : CNhs11819 ctss	0	0.167
gastric cancer cell line:GSS : CNhs14241 ctss	0	0
giant cell carcinoma cell line:LU65 : CNhs11274 ctss	0	0.148
granulocyte macrophage progenitor, donor3 : CNhs12528 ctss	0	2.233
hepatoblastoma cell line:HuH-6 : CNhs11742 ctss	0	0
K562 erythroblastic leukemia response to hemin, 00hr00min, biol rep1 : CNhs12458 ctss	0	0
K562 erythroblastic leukemia response to hemin, 00hr00min, biol rep3 : CNhs12786 ctss	0	0
K562 erythroblastic leukemia response to hemin, 00hr15min, biol rep2 : CNhs12686 ctss	0	0
K562 erythroblastic leukemia response to hemin, 00hr15min, biol rep3 : CNhs12787 ctss	0	0
K562 erythroblastic leukemia response to hemin, 00hr30min, biol rep1 : CNhs12460 ctss	0	0
K562 erythroblastic leukemia response to hemin, 00hr30min, biol rep2 : CNhs12687 ctss	0	0
K562 erythroblastic leukemia response to hemin, 00hr30min, biol rep3 : CNhs12788 ctss	0	0
K562 erythroblastic leukemia response to hemin, 00hr45min, biol rep1 : CNhs12461 ctss	0	0
K562 erythroblastic leukemia response to hemin, 00hr45min, biol rep2 : CNhs12688 ctss	0	3.538
K562 erythroblastic leukemia response to hemin, 00hr45min, biol rep3 : CNhs12789 ctss	0	0
K562 erythroblastic leukemia response to hemin, 01hr00min, biol rep1 : CNhs12462 ctss	0	1.071
K562 erythroblastic leukemia response to hemin, 01hr00min, biol rep2 : CNhs12689 ctss	0	0
K562 erythroblastic leukemia response to hemin, 01hr00min, biol rep3 : CNhs12790 ctss	0	0
K562 erythroblastic leukemia response to hemin, 01hr20min, biol rep1 : CNhs12463 ctss	0	0
K562 erythroblastic leukemia response to hemin, 01hr20min, biol rep2 : CNhs12690 ctss	0	0
K562 erythroblastic leukemia response to hemin, 01hr20min, biol rep3 : CNhs12791 ctss	0	0
K562 erythroblastic leukemia response to hemin, 01hr40min, biol rep1 : CNhs12464 ctss	0	0
K562 erythroblastic leukemia response to hemin, 01hr40min, biol rep2 : CNhs12691 ctss	0	0
K562 erythroblastic leukemia response to hemin, 01hr40min, biol rep3 : CNhs12792 ctss	0	0
K562 erythroblastic leukemia response to hemin, 02hr00min, biol rep1 : CNhs12737 ctss	0	0
K562 erythroblastic leukemia response to hemin, 02hr00min, biol rep2 : CNhs12692 ctss	0	0
K562 erythroblastic leukemia response to hemin, 02hr30min, biol rep1 : CNhs12465 ctss	0	0
K562 erythroblastic leukemia response to hemin, 02hr30min, biol rep2 : CNhs12693 ctss	0	0
K562 erythroblastic leukemia response to hemin, 02hr30min, biol rep3 : CNhs12795 ctss	0	0
K562 erythroblastic leukemia response to hemin, 03hr00min, biol rep1 : CNhs12466 ctss	0	0
K562 erythroblastic leukemia response to hemin, 03hr00min, biol rep2 : CNhs12694 ctss	0	0
K562 erythroblastic leukemia response to hemin, 03hr00min, biol rep3 : CNhs12796 ctss	0	0
K562 erythroblastic leukemia response to hemin, 03hr30min, biol rep2 : CNhs12695 ctss	0	0
K562 erythroblastic leukemia response to hemin, 03hr30min, biol rep3 : CNhs12797 ctss	0	0
K562 erythroblastic leukemia response to hemin, 04hr, biol rep1 : CNhs12468 ctss	0	0
K562 erythroblastic leukemia response to hemin, 04hr, biol rep2 : CNhs12696 ctss	0	0
K562 erythroblastic leukemia response to hemin, 04hr, biol rep3 : CNhs12798 ctss	0	0
K562 erythroblastic leukemia response to hemin, 06hr, biol rep1 : CNhs12469 ctss	0	0
K562 erythroblastic leukemia response to hemin, 06hr, biol rep2 : CNhs12697 ctss	0	0
K562 erythroblastic leukemia response to hemin, 12hr, biol rep1 : CNhs12470 ctss	0	2.696
K562 erythroblastic leukemia response to hemin, 12hr, biol rep2 : CNhs12698 ctss	0	2.289
K562 erythroblastic leukemia response to hemin, 12hr, biol rep3 : CNhs12800 ctss	0	0
K562 erythroblastic leukemia response to hemin, 24hr, biol rep1 : CNhs12471 ctss	0	0
K562 erythroblastic leukemia response to hemin, 24hr, biol rep2 : CNhs12699 ctss	0	0
K562 erythroblastic leukemia response to hemin, 24hr, biol rep3 : CNhs12801 ctss	0	0.599
K562 erythroblastic leukemia response to hemin, day02, biol rep1 : CNhs12472 ctss	0	0
K562 erythroblastic leukemia response to hemin, day02, biol rep2 : CNhs12700 ctss	0	0
K562 erythroblastic leukemia response to hemin, day02, biol rep3 : CNhs12802 ctss	0	0
K562 erythroblastic leukemia response to hemin, day03, biol rep3 : CNhs12803 ctss	0	0
K562 erythroblastic leukemia response to hemin, day04, biol rep1 : CNhs12474 ctss	0	0
K562 erythroblastic leukemia response to hemin, day04, biol rep2 : CNhs12702 ctss	0	0
K562 erythroblastic leukemia response to hemin, day04, biol rep3 : CNhs12804 ctss	0	0
keratoacanthoma cell line:HKA-1 : CNhs11880 ctss	0	0.359
Krukenberg tumor cell line:HSKTC : CNhs11822 ctss	0	0
langerhans cells, immature, donor2 : CNhs13480 ctss	0	0.364
lung adenocarcinoma, papillary cell line:NCI-H441 : CNhs14245 ctss	0	0
Macrophage - monocyte derived, donor1 : CNhs10861 ctss	0	0
Macrophage - monocyte derived, donor3 : CNhs12003 ctss	0	0
Mast cell, expanded and stimulated, donor8 : CNhs13927 ctss	0	0
Mast cell, expanded, donor5 : CNhs13924 ctss	0	0.211
MCF7 breast cancer cell line response to EGF1, 00hr00min, biol rep2 : CNhs12475 ctss	0	0
MCF7 breast cancer cell line response to EGF1, 00hr00min, biol rep3 : CNhs12703 ctss	0	0
MCF7 breast cancer cell line response to EGF1, 00hr15min, biol rep1 : CNhs12420 ctss	0	0.84
MCF7 breast cancer cell line response to EGF1, 00hr15min, biol rep1 : CNhs12420 ctss	0	0
MCF7 breast cancer cell line response to EGF1, 00hr15min, biol rep1 : CNhs12420 ctss	0	0
MCF7 breast cancer cell line response to EGF1, 00hr15min, biol rep2 : CNhs12476 ctss	0	0
MCF7 breast cancer cell line response to EGF1, 00hr15min, biol rep3 : CNhs12704 ctss	0	0
MCF7 breast cancer cell line response to EGF1, 00hr30min, biol rep1 : CNhs12421 ctss	0	2.275
MCF7 breast cancer cell line response to EGF1, 00hr30min, biol rep1 : CNhs12421 ctss	0	0
MCF7 breast cancer cell line response to EGF1, 00hr30min, biol rep2 : CNhs12477 ctss	0	0
MCF7 breast cancer cell line response to EGF1, 00hr45min, biol rep1 : CNhs12422 ctss	0	0.425
MCF7 breast cancer cell line response to EGF1, 00hr45min, biol rep1 : CNhs12422 ctss	0	0
MCF7 breast cancer cell line response to EGF1, 00hr45min, biol rep1 : CNhs12422 ctss	0	0
MCF7 breast cancer cell line response to EGF1, 00hr45min, biol rep2 : CNhs12478 ctss	0	0
MCF7 breast cancer cell line response to EGF1, 01hr00min, biol rep1 : CNhs12423 ctss	0	0
MCF7 breast cancer cell line response to EGF1, 01hr00min, biol rep1 : CNhs12423 ctss	0	0
MCF7 breast cancer cell line response to EGF1, 01hr00min, biol rep1 : CNhs12423 ctss	0	0
MCF7 breast cancer cell line response to EGF1, 01hr00min, biol rep2 : CNhs12479 ctss	0	0
MCF7 breast cancer cell line response to EGF1, 01hr00min, biol rep3 : CNhs12705 ctss	0	0
MCF7 breast cancer cell line response to EGF1, 01hr20min, biol rep1 : CNhs12424 ctss	0	0
MCF7 breast cancer cell line response to EGF1, 01hr20min, biol rep1 : CNhs12424 ctss	0	0
MCF7 breast cancer cell line response to EGF1, 01hr20min, biol rep1 : CNhs12424 ctss	0	0
MCF7 breast cancer cell line response to EGF1, 01hr40min, biol rep1 : CNhs12425 ctss	0	1.319
MCF7 breast cancer cell line response to EGF1, 01hr40min, biol rep1 : CNhs12425 ctss	0	0.802
MCF7 breast cancer cell line response to EGF1, 01hr40min, biol rep1 : CNhs12425 ctss	0	0
MCF7 breast cancer cell line response to EGF1, 02hr00min, biol rep1 : CNhs12426 ctss	0	0
MCF7 breast cancer cell line response to EGF1, 02hr00min, biol rep1 : CNhs12426 ctss	0	0
MCF7 breast cancer cell line response to EGF1, 02hr00min, biol rep2 : CNhs12483 ctss	0	0
MCF7 breast cancer cell line response to EGF1, 02hr30min, biol rep1 : CNhs12427 ctss	0	3.184
MCF7 breast cancer cell line response to EGF1, 02hr30min, biol rep1 : CNhs12427 ctss	0	0
MCF7 breast cancer cell line response to EGF1, 02hr30min, biol rep1 : CNhs12427 ctss	0	0
MCF7 breast cancer cell line response to EGF1, 02hr30min, biol rep2 : CNhs12484 ctss	0	0
MCF7 breast cancer cell line response to EGF1, 03hr00min, biol rep1 : CNhs12428 ctss	0	2.308
MCF7 breast cancer cell line response to EGF1, 03hr00min, biol rep1 : CNhs12428 ctss	0	0
MCF7 breast cancer cell line response to EGF1, 03hr00min, biol rep2 : CNhs12485 ctss	0	0
MCF7 breast cancer cell line response to EGF1, 03hr30min, biol rep1 : CNhs12429 ctss	0	0
MCF7 breast cancer cell line response to EGF1, 03hr30min, biol rep1 : CNhs12429 ctss	0	0
MCF7 breast cancer cell line response to EGF1, 03hr30min, biol rep1 : CNhs12429 ctss	0	0
MCF7 breast cancer cell line response to EGF1, 03hr30min, biol rep2 : CNhs12486 ctss	0	0
MCF7 breast cancer cell line response to EGF1, 04hr, biol rep1 : CNhs12430 ctss	0	0
MCF7 breast cancer cell line response to EGF1, 04hr, biol rep2 : CNhs12487 ctss	0	0
MCF7 breast cancer cell line response to EGF1, 05hr, biol rep1 : CNhs12431 ctss	0	0
MCF7 breast cancer cell line response to EGF1, 05hr, biol rep1 : CNhs12431 ctss	0	0
MCF7 breast cancer cell line response to EGF1, 05hr, biol rep2 : CNhs12488 ctss	0	0
MCF7 breast cancer cell line response to EGF1, 06hr, biol rep1 : CNhs12432 ctss	0	1.104
MCF7 breast cancer cell line response to EGF1, 06hr, biol rep1 : CNhs12432 ctss	0	0
MCF7 breast cancer cell line response to EGF1, 06hr, biol rep2 : CNhs12489 ctss	0	0
MCF7 breast cancer cell line response to EGF1, 07hr, biol rep1 : CNhs12434 ctss	0	0.845
MCF7 breast cancer cell line response to EGF1, 07hr, biol rep1 : CNhs12434 ctss	0	0
MCF7 breast cancer cell line response to HRG, 00hr15min, biol rep1 : CNhs12435 ctss	0	1.242
MCF7 breast cancer cell line response to HRG, 00hr15min, biol rep1 : CNhs12435 ctss	0	0
MCF7 breast cancer cell line response to HRG, 00hr15min, biol rep1 : CNhs12435 ctss	0	0
MCF7 breast cancer cell line response to HRG, 00hr15min, biol rep3 : CNhs12754 ctss	0	0.324
MCF7 breast cancer cell line response to HRG, 00hr30min, biol rep1 : CNhs12436 ctss	0	0
MCF7 breast cancer cell line response to HRG, 00hr30min, biol rep1 : CNhs12436 ctss	0	0
MCF7 breast cancer cell line response to HRG, 00hr30min, biol rep1 : CNhs12436 ctss	0	0
MCF7 breast cancer cell line response to HRG, 00hr45min, biol rep1 : CNhs12437 ctss	0	0
MCF7 breast cancer cell line response to HRG, 00hr45min, biol rep1 : CNhs12437 ctss	0	0
MCF7 breast cancer cell line response to HRG, 00hr45min, biol rep1 : CNhs12437 ctss	0	0
MCF7 breast cancer cell line response to HRG, 00hr45min, biol rep2 : CNhs12654 ctss	0	0
MCF7 breast cancer cell line response to HRG, 01hr00min, biol rep1 : CNhs12438 ctss	0	0
MCF7 breast cancer cell line response to HRG, 01hr00min, biol rep1 : CNhs12438 ctss	0	0
MCF7 breast cancer cell line response to HRG, 01hr00min, biol rep3 : CNhs12757 ctss	0	0
MCF7 breast cancer cell line response to HRG, 01hr20min, biol rep1 : CNhs12439 ctss	0	0
MCF7 breast cancer cell line response to HRG, 01hr20min, biol rep1 : CNhs12439 ctss	0	0
MCF7 breast cancer cell line response to HRG, 01hr20min, biol rep1 : CNhs12439 ctss	0	0
MCF7 breast cancer cell line response to HRG, 01hr40min, biol rep1 : CNhs12440 ctss	0	3.016
MCF7 breast cancer cell line response to HRG, 01hr40min, biol rep1 : CNhs12440 ctss	0	0
MCF7 breast cancer cell line response to HRG, 01hr40min, biol rep1 : CNhs12440 ctss	0	0
MCF7 breast cancer cell line response to HRG, 02hr00min, biol rep1 : CNhs12441 ctss	0	0
MCF7 breast cancer cell line response to HRG, 02hr00min, biol rep1 : CNhs12441 ctss	0	0
MCF7 breast cancer cell line response to HRG, 02hr00min, biol rep1 : CNhs12441 ctss	0	0
MCF7 breast cancer cell line response to HRG, 02hr00min, biol rep2 : CNhs12658 ctss	0	0.714
MCF7 breast cancer cell line response to HRG, 02hr30min, biol rep1 : CNhs12442 ctss	0	0
MCF7 breast cancer cell line response to HRG, 02hr30min, biol rep1 : CNhs12442 ctss	0	0
MCF7 breast cancer cell line response to HRG, 02hr30min, biol rep1 : CNhs12442 ctss	0	0
MCF7 breast cancer cell line response to HRG, 03hr00min, biol rep1 : CNhs12443 ctss	0	0
MCF7 breast cancer cell line response to HRG, 03hr00min, biol rep1 : CNhs12443 ctss	0	0
MCF7 breast cancer cell line response to HRG, 03hr00min, biol rep2 : CNhs12660 ctss	0	0
MCF7 breast cancer cell line response to HRG, 03hr30min, biol rep1 : CNhs12444 ctss	0	1.102
MCF7 breast cancer cell line response to HRG, 03hr30min, biol rep1 : CNhs12444 ctss	0	0
MCF7 breast cancer cell line response to HRG, 03hr30min, biol rep2 : CNhs12662 ctss	0	0
MCF7 breast cancer cell line response to HRG, 04hr, biol rep1 : CNhs12445 ctss	0	0
MCF7 breast cancer cell line response to HRG, 04hr, biol rep2 : CNhs12663 ctss	0	0
MCF7 breast cancer cell line response to HRG, 05hr, biol rep1 : CNhs12446 ctss	0	1.241
MCF7 breast cancer cell line response to HRG, 05hr, biol rep3 : CNhs12765 ctss	0	0.296
MCF7 breast cancer cell line response to HRG, 06hr, biol rep1 : CNhs12447 ctss	0	0
MCF7 breast cancer cell line response to HRG, 06hr, biol rep1 : CNhs12447 ctss	0	0
MCF7 breast cancer cell line response to HRG, 06hr, biol rep1 : CNhs12447 ctss	0	0
MCF7 breast cancer cell line response to HRG, 07hr, biol rep1 : CNhs12448 ctss	0	0
MCF7 breast cancer cell line response to HRG, 07hr, biol rep1 : CNhs12448 ctss	0	0
MCF7 breast cancer cell line response to HRG, 07hr, biol rep1 : CNhs12448 ctss	0	0
MCF7 breast cancer cell line response to HRG, 07hr, biol rep2 : CNhs12666 ctss	0	0
MCF7 breast cancer cell line response to HRG, 07hr, biol rep3 : CNhs12767 ctss	0	0
MCF7 breast cancer cell line response to HRG, 08hr, biol rep2 : CNhs12667 ctss	0	0
MCF7 breast cancer cell line response to HRG, 08hr, biol rep3 : CNhs12768 ctss	0	0
merkel cell carcinoma cell line:MKL-1 : CNhs12838 ctss	0	0
Monocyte-derived macrophages response to LPS, 00hr00min, donor1 (t1 Subject1) : CNhs11941 ctss	0	0
Monocyte-derived macrophages response to LPS, 00hr00min, donor3 (t1 Subject3) : CNhs13174 ctss	0	0
Monocyte-derived macrophages response to LPS, 00hr15min, donor3 (t2 Subject3) : CNhs13175 ctss	0	0
Monocyte-derived macrophages response to LPS, 00hr30min, donor1 (t3 Subject1) : CNhs13146 ctss	0	2.954
Monocyte-derived macrophages response to LPS, 00hr45min, donor1 (t4 Subject1) : CNhs13147 ctss	0	0
Monocyte-derived macrophages response to LPS, 00hr45min, donor2 (t4 Subject2) : CNhs13382 ctss	0	0
Monocyte-derived macrophages response to LPS, 01hr00min, donor1 (t5 Subject1) : CNhs13148 ctss	0	0
Monocyte-derived macrophages response to LPS, 01hr00min, donor2 (t5 Subject2) : CNhs13383 ctss	0	0
Monocyte-derived macrophages response to LPS, 01hr00min, donor3 (t5 Subject3) : CNhs13178 ctss	0	0.339
Monocyte-derived macrophages response to LPS, 01hr20min, donor1 (t6 Subject1) : CNhs13149 ctss	0	0
Monocyte-derived macrophages response to LPS, 01hr20min, donor3 (t6 Subject3) : CNhs13179 ctss	0	0
Monocyte-derived macrophages response to LPS, 01hr40min, donor1 (t7 Subject1) : CNhs13150 ctss	0	0
Monocyte-derived macrophages response to LPS, 01hr40min, donor2 (t7 Subject2) : CNhs13385 ctss	0	0
Monocyte-derived macrophages response to LPS, 01hr40min, donor3 (t7 Subject3) : CNhs13180 ctss	0	0
Monocyte-derived macrophages response to LPS, 02hr00min, donor1 (t8 Subject1) : CNhs13151 ctss	0	0
Monocyte-derived macrophages response to LPS, 02hr30min, donor1 (t9 Subject1) : CNhs13152 ctss	0	0
Monocyte-derived macrophages response to LPS, 03hr00min, donor1 (t10 Subject1) : CNhs12924 ctss	0	0
Monocyte-derived macrophages response to LPS, 03hr00min, donor2 (t10 Subject2) : CNhs13388 ctss	0	0
Monocyte-derived macrophages response to LPS, 03hr00min, donor3 (t10 Subject3) : CNhs13183 ctss	0	0
Monocyte-derived macrophages response to LPS, 03hr30min, donor1 (t11 Subject1) : CNhs13153 ctss	0	0
Monocyte-derived macrophages response to LPS, 03hr30min, donor2 (t11 Subject2) : CNhs13389 ctss	0	0
Monocyte-derived macrophages response to LPS, 04hr, donor1 (t12 Subject1) : CNhs13154 ctss	0	2.301
Monocyte-derived macrophages response to LPS, 04hr, donor2 (t12 Subject2) : CNhs13391 ctss	0	0
Monocyte-derived macrophages response to LPS, 05hr, donor1 (t13 Subject1) : CNhs13155 ctss	0	0
Monocyte-derived macrophages response to LPS, 05hr, donor2 (t13 Subject2) : CNhs13392 ctss	0	0
Monocyte-derived macrophages response to LPS, 05hr, donor3 (t13 Subject3) : CNhs13186 ctss	0	0.381
Monocyte-derived macrophages response to LPS, 06hr, donor1 (t14 Subject1) : CNhs12925 ctss	0	0
Monocyte-derived macrophages response to LPS, 06hr, donor2 (t14 Subject2) : CNhs13393 ctss	0	0
Monocyte-derived macrophages response to LPS, 06hr, donor3 (t14 Subject3) : CNhs13187 ctss	0	0
Monocyte-derived macrophages response to LPS, 07hr, donor1 (t15 Subject1) : CNhs12926 ctss	0	3.709
Monocyte-derived macrophages response to LPS, 07hr, donor3 (t15 Subject3) : CNhs13325 ctss	0	0
Monocyte-derived macrophages response to LPS, 08hr, donor1 (t16 Subject1) : CNhs12927 ctss	0	1.109
Monocyte-derived macrophages response to LPS, 08hr, donor3 (t16 Subject3) : CNhs13326 ctss	0	1.237
Monocyte-derived macrophages response to LPS, 10hr, donor1 (t17 Subject1) : CNhs12928 ctss	0	0
Monocyte-derived macrophages response to LPS, 10hr, donor2 (t17 Subject2) : CNhs13396 ctss	0	0
Monocyte-derived macrophages response to LPS, 10hr, donor3 (t17 Subject3) : CNhs13327 ctss	0	0
Monocyte-derived macrophages response to LPS, 12hr, donor1 (t18 Subject1) : CNhs12813 ctss	0	0
Monocyte-derived macrophages response to LPS, 12hr, donor2 (t18 Subject2) : CNhs13397 ctss	0	0
Monocyte-derived macrophages response to LPS, 12hr, donor3 (t18 Subject3) : CNhs13328 ctss	0	0
Monocyte-derived macrophages response to LPS, 14hr, donor1 (t19 Subject1) : CNhs12929 ctss	0	0
Monocyte-derived macrophages response to LPS, 14hr, donor2 (t19 Subject2) : CNhs13398 ctss	0	0.356
Monocyte-derived macrophages response to LPS, 14hr, donor3 (t19 Subject3) : CNhs13329 ctss	0	0
Monocyte-derived macrophages response to LPS, 16hr, donor1 (t20 Subject1) : CNhs12930 ctss	0	0
Monocyte-derived macrophages response to LPS, 16hr, donor2 (t20 Subject2) : CNhs13399 ctss	0	0
Monocyte-derived macrophages response to LPS, 16hr, donor3 (t20 Subject3) : CNhs13330 ctss	0	0
Monocyte-derived macrophages response to LPS, 18hr, donor2 (t21 Subject2) : CNhs13400 ctss	0	0
Monocyte-derived macrophages response to LPS, 18hr, donor3 (t21 Subject3) : CNhs13331 ctss	0	0
Monocyte-derived macrophages response to LPS, 20hr, donor1 (t22 Subject1) : CNhs12931 ctss	0	1.009
Monocyte-derived macrophages response to LPS, 20hr, donor2 (t22 Subject2) : CNhs13401 ctss	0	0
Monocyte-derived macrophages response to LPS, 20hr, donor3 (t22 Subject3) : CNhs13332 ctss	0	0
Monocyte-derived macrophages response to LPS, 22hr, donor1 (t23 Subject1) : CNhs12815 ctss	0	0
Monocyte-derived macrophages response to LPS, 22hr, donor2 (t23 Subject2) : CNhs13402 ctss	0	0
Monocyte-derived macrophages response to LPS, 24hr, donor1 (t24 Subject1) : CNhs12932 ctss	0	0
Monocyte-derived macrophages response to LPS, 24hr, donor2 (t24 Subject2) : CNhs13403 ctss	0	0
Monocyte-derived macrophages response to LPS, 36hr, donor2 (t25 Subject2) : CNhs13404 ctss	0	0
Monocyte-derived macrophages response to LPS, 48hr, donor2 (t26 Subject2) : CNhs13405 ctss	0	0
Monocyte-derived macrophages response to mock influenza infection, 00hr00min, donor1 (868 121:MI 0h) : CNhs13637 ctss	0	0
Monocyte-derived macrophages response to mock influenza infection, 00hr00min, donor2 (150 120:MI 0h) : CNhs13645 ctss	0	1.769
Monocyte-derived macrophages response to mock influenza infection, 00hr00min, donor3 (536 119:MI 0h) : CNhs13649 ctss	0	0
Monocyte-derived macrophages response to mock influenza infection, 24hr00min, donor2 (150 120:MI 24h) : CNhs13648 ctss	0	0
Monocyte-derived macrophages response to mock influenza infection, 24hr00min, donor3 (536 119:MI 24h) : CNhs13652 ctss	0	0
Monocyte-derived macrophages response to mock influenza infection, 24hr00min, donor4 (227 121:MI 24h) : CNhs13644 ctss	0	0
Monocyte-derived macrophages response to udorn influenza infection, 00hr00min, donor1 (868 121:Ud 0h) : CNhs13554 ctss	0	0
Monocyte-derived macrophages response to udorn influenza infection, 00hr00min, donor2 (150 120:Ud 0h) : CNhs13646 ctss	0	0
Monocyte-derived macrophages response to udorn influenza infection, 00hr00min, donor3 (536 119:Ud 0h) : CNhs13650 ctss	0	0
Monocyte-derived macrophages response to udorn influenza infection, 00hr00min, donor4 (227 121:Ud 0h) : CNhs13639 ctss	0	0
Monocyte-derived macrophages response to udorn influenza infection, 02hr00min, donor1 (868 121:Ud 2h) : CNhs13555 ctss	0	0
Monocyte-derived macrophages response to udorn influenza infection, 02hr00min, donor2 (150 120:Ud 2h) : CNhs13647 ctss	0	0
Monocyte-derived macrophages response to udorn influenza infection, 02hr00min, donor3 (536 119:Ud 2h) : CNhs13651 ctss	0	0
Monocyte-derived macrophages response to udorn influenza infection, 02hr00min, donor4 (227 121:Ud 2h) : CNhs13640 ctss	0	0
Monocyte-derived macrophages response to udorn influenza infection, 07hr00min, donor1 (868 121:Ud 7h) : CNhs13556 ctss	0	0.711
Monocyte-derived macrophages response to udorn influenza infection, 07hr00min, donor2 (150 120:Ud 7h) : CNhs13559 ctss	0	0
Monocyte-derived macrophages response to udorn influenza infection, 07hr00min, donor3 (536 119:Ud 7h) : CNhs13561 ctss	0	0
Monocyte-derived macrophages response to udorn influenza infection, 07hr00min, donor4 (227 121:Ud 7h) : CNhs13641 ctss	0	0
Monocyte-derived macrophages response to udorn influenza infection, 24hr00min, donor1 (868 121:Ud 24h) : CNhs13557 ctss	0	0
Monocyte-derived macrophages response to udorn influenza infection, 24hr00min, donor2 (150 120:Ud 24h) : CNhs13560 ctss	0	0
Monocyte-derived macrophages response to udorn influenza infection, 24hr00min, donor3 (536 119:Ud 24h) : CNhs13562 ctss	0	1.027
mucinous cystadenocarcinoma cell line:MCAS : CNhs11873 ctss	0	0
Natural Killer Cells, donor1 : CNhs10859 ctss	0	0
Natural Killer Cells, donor2 : CNhs11957 ctss	0	0.159
neutrophil PMN, donor2 : CNhs12526 ctss	0	2.682
neutrophil PMN, donor3 : CNhs12530 ctss	0	0
non-small cell lung cancer cell line:NCI-H1385 : CNhs12193 ctss	0	0
oral squamous cell carcinoma cell line:Ca9-22 : CNhs10752 ctss	0	0
pancreatic carcinoma cell line:NOR-P1 : CNhs11832 ctss	0	0
papillotubular adenocarcinoma cell line:TGBC18TKB : CNhs10734 ctss	0	0
Peripheral Blood Mononuclear Cells, donor1 : CNhs10860 ctss	0	0
Peripheral Blood Mononuclear Cells, donor3 : CNhs12002 ctss	0	0.098
promyelocytes/myelocytes PMC, donor2 : CNhs12525 ctss	0	4.942
rectal cancer cell line:TT1TKB : CNhs11255 ctss	0	0
signet ring carcinoma cell line:Kato III : CNhs10753 ctss	0	0.124
small cell gastrointestinal carcinoma cell line:ECC10 : CNhs11736 ctss	0	0
small-cell gastrointestinal carcinoma cell line:ECC4 : CNhs11734 ctss	0	0
somatostatinoma cell line:QGP-1 : CNhs11869 ctss	0	0
thymic carcinoma cell line:Ty-82 : CNhs14139 ctss	0	0.151

## Sheet: FBN2
Expression of FBN2 in human primary cells and cell lines
Data derived from FANTOM5 Zenbu Genome Browser https://fantom.gsc.riken.jp/zenbu/
experiment_name	neg_strand_value	pos_strand_value
Fibroblast - Gingival, donor10 (periodontitis) : CNhs14135 ctss	1409.72	1.279
normal embryonic palatal mesenchymal cell line:HEPM : CNhs11894 ctss	1273.83	2.031
extraskeletal myxoid chondrosarcoma cell line:H-EMC-SS : CNhs10728 ctss	1070.84	1.094
Fibroblast - Periodontal Ligament, donor3 : CNhs11907 ctss	948.375	0.352
sacrococcigeal teratoma cell line:HTST : CNhs11829 ctss	891.05	0
Keratocytes, donor3 : CNhs12921 ctss	863.928	1.174
Fibroblast - Gingival, donor9 (control) : CNhs14134 ctss	754.438	0.747
Fibroblast - skin spinal muscular atrophy, donor3 (nuclear fraction) : CNhs12398 ctss	663.092	0.503
Hair Follicle Outer Root Sheath Cells, donor2 : CNhs12347 ctss	626.299	0
Fibroblast - Gingival, donor3 : CNhs12006 ctss	606.294	0.383
Fibroblast - Gingival, donor1 : CNhs10866 ctss	551.268	0.498
Fibroblast - Dermal, donor5 : CNhs12055 ctss	506.36	0.433
Hair Follicle Outer Root Sheath Cells, donor1 : CNhs12339 ctss	503.412	0.39
Fibroblast - Conjunctival, donor1 : CNhs11339 ctss	501.707	0
Fibroblast - skin spinal muscular atrophy, donor1 : CNhs11074 ctss	500.493	0.26
Keratocytes, donor1 : CNhs11337 ctss	497.288	0.435
Fibroblast - skin dystrophia myotonica, donor1 : CNhs11353 ctss	479.879	0.198
Fibroblast - Periodontal Ligament, donor4 (PL29) : CNhs12493 ctss	479.783	0.521
Fibroblast - skin dystrophia myotonica, donor1 (nuclear fraction) : CNhs12405 ctss	479.758	0.25
Prostate Stromal Cells, donor3 : CNhs12015 ctss	436.908	0.527
Fibroblast - Periodontal Ligament, donor2 : CNhs11962 ctss	415.449	0.474
Smooth Muscle Cells - Brain Vascular, donor3 : CNhs12004 ctss	406.092	0.204
Fibroblast - Gingival, donor4 (GFH2) : CNhs10848 ctss	395.703	4.739
Fibroblast - Gingival, donor8 (control) : CNhs14133 ctss	387.936	0.214
Adipocyte - breast, donor1 : CNhs11051 ctss	364.771	0.43
Smooth Muscle Cells - Bronchial, donor2 : CNhs12348 ctss	357.565	0
Smooth Muscle Cells - Colonic, donor1 : CNhs10868 ctss	345.201	0.382
Fibroblast - skin spinal muscular atrophy, donor1 (nuclear fraction) : CNhs12404 ctss	335.357	0.172
Fibroblast - Gingival, donor5 (GFH3) : CNhs11952 ctss	309.309	0.439
iPS differentiation to neuron, down-syndrome donor C11-CCL54, day18, rep3 : CNhs14059 ctss	308.662	0.585
iPS differentiation to neuron, control donor C32-CRL1502, day12, rep3 : CNhs14054 ctss	300.785	0.252
iPS differentiation to neuron, control donor C32-CRL1502, day18, rep3 : CNhs14055 ctss	297.979	0.513
iPS differentiation to neuron, control donor C11-CRL2429, day12, rep2 : CNhs13824 ctss	293.136	1.739
Osteoblast - differentiated, donor3 : CNhs12035 ctss	289.215	1.945
Amniotic Epithelial Cells, donor1 : CNhs11341 ctss	288.422	0.488
Fibroblast - Villous Mesenchymal, donor3 : CNhs12920 ctss	285.53	1.706
Smooth muscle cells - airway, control, donor4 : CNhs14193 ctss	279.279	0
Lens Epithelial Cells, donor3 : CNhs12572 ctss	276.003	0.255
iPS differentiation to neuron, down-syndrome donor C18-CCL54, day12, rep2 : CNhs14062 ctss	275.49	0
Hair Follicle Dermal Papilla Cells, donor2 : CNhs11979 ctss	270.235	0
Smooth Muscle Cells - Esophageal, donor2 : CNhs12727 ctss	267.519	0.169
Fibroblast - Mammary, donor3 : CNhs12128 ctss	265.86	0
iPS differentiation to neuron, down-syndrome donor C18-CCL54, day12, rep3 : CNhs14065 ctss	261.633	0
iPS differentiation to neuron, control donor C32-CRL1502, day12, rep1 : CNhs13828 ctss	260.867	0.16
iPS differentiation to neuron, control donor C32-CRL1502, day06, rep2 : CNhs13840 ctss	256.563	0
Saos-2 osteosarcoma treated with ascorbic acid and BGP to induce calcification, day04, biol rep3 (A3 T13) : CNhs12887 ctss	255.838	0.176
Fibroblast - Dermal, donor6 : CNhs12059 ctss	255.607	0.37
iPS differentiation to neuron, control donor C11-CRL2429, day12, rep3 : CNhs14051 ctss	254.806	0.337
iPS differentiation to neuron, control donor C11-CRL2429, day18, rep2 : CNhs13825 ctss	254.295	0.859
Fibroblast - Gingival, donor7 (control) : CNhs14131 ctss	251.391	0.293
Smooth Muscle Cells - Umbilical Vein, donor2 : CNhs12569 ctss	251.366	0.536
Prostate Stromal Cells, donor2 : CNhs11973 ctss	249.672	0
iPS differentiation to neuron, down-syndrome donor C18-CCL54, day12, rep1 : CNhs13837 ctss	247.672	0.442
Fibroblast - skin normal, donor2 (nuclear fraction) : CNhs12582 ctss	246.902	0.364
iPS differentiation to neuron, control donor C32-CRL1502, day06, rep1 : CNhs13827 ctss	246.793	0
iPS differentiation to neuron, control donor C32-CRL1502, day18, rep2 : CNhs13842 ctss	245.038	0.274
iPS differentiation to neuron, control donor C32-CRL1502, day12, rep2 : CNhs13841 ctss	244.635	0.374
iPS differentiation to neuron, down-syndrome donor C11-CCL54, day06, rep2 : CNhs13844 ctss	241.836	0.285
iPS differentiation to neuron, down-syndrome donor C11-CCL54, day06, rep3 : CNhs14057 ctss	241.364	0.24
Olfactory epithelial cells, donor2 : CNhs13817 ctss	235.262	0.14
Fibroblast - Gingival, donor7 (aggressive periodontitis) : CNhs14130 ctss	235.245	0.428
teratocarcinoma cell line:NCR-G1 : CNhs11884 ctss	233.324	0.536
Amniotic Epithelial Cells, donor3 : CNhs12125 ctss	232.734	0.58
Fibroblast - Periodontal Ligament, donor1 : CNhs10867 ctss	232.67	0
iPS differentiation to neuron, down-syndrome donor C18-CCL54, day18, rep3 : CNhs14066 ctss	230.689	0.497
Retinal Pigment Epithelial Cells, donor3 : CNhs12733 ctss	229.26	0.328
iPS differentiation to neuron, down-syndrome donor C11-CCL54, day18, rep1 : CNhs13833 ctss	229.181	0.738
iPS differentiation to neuron, down-syndrome donor C11-CCL54, day06, rep1 : CNhs13831 ctss	223.444	0
Adipocyte - omental, donor1 : CNhs11054 ctss	221.836	0.32
Fibroblast - skin spinal muscular atrophy, donor2 : CNhs11911 ctss	220.562	0.336
Fibroblast - Conjunctival, donor3 : CNhs12734 ctss	219.452	0.438
iPS differentiation to neuron, control donor C32-CRL1502, day18, rep1 : CNhs13829 ctss	216.371	0.144
iPS differentiation to neuron, control donor C11-CRL2429, day18, rep3 : CNhs13917 ctss	216.345	0.549
iPS differentiation to neuron, control donor C11-CRL2429, day12, rep1 : CNhs14047 ctss	216.161	0.426
Adipocyte - omental, donor2 : CNhs12067 ctss	215.562	0
iPS differentiation to neuron, down-syndrome donor C18-CCL54, day06, rep1 : CNhs13836 ctss	212.603	0.25
Smooth Muscle Cells - Colonic, donor3 : CNhs12007 ctss	211.978	0.275
Trabecular Meshwork Cells, donor3 : CNhs12124 ctss	211.102	0.335
Fibroblast - Dermal, donor4 : CNhs12052 ctss	207.868	0.313
Smooth Muscle Cells - Colonic, donor2 : CNhs11963 ctss	206.604	0.285
Osteoblast - differentiated, donor1 : CNhs11311 ctss	206.343	0
iPS differentiation to neuron, down-syndrome donor C11-CCL54, day12, rep1 : CNhs13832 ctss	200.971	0
Adipocyte - breast, donor2 : CNhs11969 ctss	199.052	0.478
Fibroblast - Periodontal Ligament, donor5 (PL30) : CNhs11953 ctss	198.682	0
Fibroblast - skin normal, donor2 : CNhs11914 ctss	197.845	0.423
iPS differentiation to neuron, down-syndrome donor C11-CCL54, day12, rep2 : CNhs13845 ctss	194.992	0.619
iPS differentiation to neuron, down-syndrome donor C11-CCL54, day18, rep2 : CNhs13846 ctss	193.825	0.621
Fibroblast - Gingival, donor6 (control) : CNhs14129 ctss	193.768	0
iPS differentiation to neuron, down-syndrome donor C18-CCL54, day18, rep2 : CNhs13922 ctss	193.134	0.111
tridermal teratoma cell line:HGRT : CNhs11828 ctss	191.993	0
HES3-GFP Embryonic Stem cells, cardiomyocytic induction, day12, biol rep2 : CNhs13724 ctss	191.599	0.386
Fibroblast - skin spinal muscular atrophy, donor3 : CNhs11912 ctss	185.398	0.113
iPS differentiation to neuron, control donor C32-CRL1502, day06, rep3 : CNhs14053 ctss	184.083	0.301
Osteoblast - differentiated, donor2 : CNhs11980 ctss	178.359	0
iPS differentiation to neuron, control donor C11-CRL2429, day06, rep1 : CNhs14046 ctss	168.006	0
Fibroblast - skin normal, donor1 (nuclear fraction) : CNhs12403 ctss	165.391	0.204
Mesenchymal Stem Cells - umbilical, donor2 : CNhs12102 ctss	162.341	0
iPS differentiation to neuron, down-syndrome donor C18-CCL54, day18, rep1 : CNhs13838 ctss	161.257	1.772
Fibroblast - skin walker warburg, donor1 : CNhs11352 ctss	161.053	0
Fibroblast - Gingival, donor8 (chronic periodontitis) : CNhs14132 ctss	160.603	0.261
Fibroblast - Villous Mesenchymal, donor2 : CNhs12099 ctss	159.555	0
Prostate Stromal Cells, donor1 : CNhs10883 ctss	156.809	0.617
Fibroblast - Periodontal Ligament, donor6 (PLH3) : CNhs11996 ctss	155.493	0.748
iPS differentiation to neuron, control donor C11-CRL2429, day18, rep1 : CNhs13916 ctss	154.583	0.196
Smooth muscle cells - airway, asthmatic, donor1 : CNhs14183 ctss	152.89	0.254
HES3-GFP Embryonic Stem cells, cardiomyocytic induction, day03, biol rep2 : CNhs13715 ctss	150.815	0.213
HES3-GFP Embryonic Stem cells, cardiomyocytic induction, day03, biol rep3 : CNhs13727 ctss	149.215	0
HES3-GFP Embryonic Stem cells, cardiomyocytic induction, day04, biol rep2 : CNhs13716 ctss	149.18	0.468
iPS differentiation to neuron, down-syndrome donor C11-CCL54, day12, rep3 : CNhs14058 ctss	148.637	0
Pancreatic stromal cells, donor1 : CNhs10877 ctss	148.618	0.473
Smooth Muscle Cells - Prostate, donor3 : CNhs11910 ctss	147.71	0.353
Perineurial Cells, donor1 : CNhs12587 ctss	147.691	0.131
Multipotent Cord Blood Unrestricted Somatic Stem Cells, donor2 : CNhs12105 ctss	146.674	0
mesothelioma cell line:Mero-84 : CNhs13072 ctss	146.429	0
Fibroblast - Gingival, donor2 : CNhs11961 ctss	146.401	0.136
Retinal Pigment Epithelial Cells, donor1 : CNhs11338 ctss	145.925	0
Ciliary Epithelial Cells, donor3 : CNhs12009 ctss	144.909	0.281
Saos-2 osteosarcoma treated with ascorbic acid and BGP to induce calcification, day07, biol rep1 (A1 T14) : CNhs12395 ctss	143.823	0.115
Myoblast, donor1 : CNhs10870 ctss	143.59	0.563
H9 Embryoid body cells, melanocytic induction, day34, biol rep2 (H9EB-2 d34) : CNhs12906 ctss	143.516	0.246
Nucleus Pulposus Cell, donor1 : CNhs10881 ctss	142.635	0
iPS differentiation to neuron, control donor C11-CRL2429, day06, rep2 : CNhs13823 ctss	141.899	0.161
HES3-GFP Embryonic Stem cells, cardiomyocytic induction, day04, biol rep3 : CNhs13728 ctss	140.197	0.279
Saos-2 osteosarcoma treated with ascorbic acid and BGP to induce calcification, 24hr, biol rep3 (A3 T12) : CNhs12886 ctss	139.682	0.591
HES3-GFP Embryonic Stem cells, cardiomyocytic induction, day12, biol rep1 : CNhs13711 ctss	133.473	0.48
Cardiac Myocyte, donor3 : CNhs12571 ctss	132.034	0.698
Skeletal Muscle Satellite Cells, donor1 : CNhs10869 ctss	130.981	0.684
Pericytes, donor3 : CNhs12116 ctss	130.393	0.487
chorionic membrane cells, donor2 : CNhs12506 ctss	130.328	0.212
Fibroblast - Cardiac, donor5 : CNhs12057 ctss	128.1	0.357
normal intestinal epithelial cell line:FHs 74 Int : CNhs11950 ctss	127.27	0.248
Mesenchymal Stem Cells - adipose, donor1 : CNhs11345 ctss	127.047	2.567
Ciliary Epithelial Cells, donor1 : CNhs10871 ctss	126.436	0.212
Endothelial Cells - Umbilical vein, donor3 : CNhs12010 ctss	126.111	0.147
transitional cell carcinoma cell line:Hs 769.T : CNhs11837 ctss	126.016	0
Fibroblast - skin dystrophia myotonica, donor3 (nuclear fraction) : CNhs12399 ctss	125.828	0.243
basal cell carcinoma cell line:TE 354.T : CNhs11932 ctss	124.647	0.248
Olfactory epithelial cells, donor3 : CNhs13818 ctss	124.37	0.553
Smooth Muscle Cells - Umbilical Vein, donor3 : CNhs13076 ctss	120.039	0.811
Chondrocyte - de diff, donor2 : CNhs11372 ctss	119.979	0.472
iPS differentiation to neuron, control donor C11-CRL2429, day06, rep3 : CNhs14050 ctss	119.333	0.261
Fibroblast - skin dystrophia myotonica, donor3 : CNhs11913 ctss	119.026	0.241
large cell non-keratinizing squamous carcinoma cell line:SKG-II-SF : CNhs11825 ctss	118.296	0.229
HES3-GFP Embryonic Stem cells, cardiomyocytic induction, day02, biol rep1 : CNhs13654 ctss	118.097	0
Saos-2 osteosarcoma treated with ascorbic acid and BGP to induce calcification, day04, biol rep1 (A1 T13) : CNhs12394 ctss	118.089	0.181
Preadipocyte - breast, donor2 (nuclear fraction) : CNhs12584 ctss	116.98	0.561
Fibroblast - Lymphatic, donor2 : CNhs12082 ctss	116.275	2.422
Astrocyte - cerebral cortex, donor2 : CNhs11960 ctss	115.674	0.435
Saos-2 osteosarcoma treated with ascorbic acid and BGP to induce calcification, day04, biol rep2 (A2 T13) : CNhs12873 ctss	113.011	0.243
Iris Pigment Epithelial Cells, donor1 : CNhs12596 ctss	111.974	0
HES3-GFP Embryonic Stem cells, cardiomyocytic induction, day04, biol rep1 : CNhs13656 ctss	110.549	0.451
Saos-2 osteosarcoma treated with ascorbic acid and BGP to induce calcification, 24hr, biol rep1 (A1 T12) : CNhs12393 ctss	110.473	0.216
iPS differentiation to neuron, down-syndrome donor C18-CCL54, day06, rep3 : CNhs14064 ctss	110.429	0.202
Sertoli Cells, donor2 : CNhs11974 ctss	109.866	1.998
Fibroblast - Mammary, donor1 : CNhs11348 ctss	109.556	0
H9 Embryoid body cells, melanocytic induction, day34, biol rep3 (H9EB-3 d34) : CNhs12919 ctss	108.068	0
Saos-2 osteosarcoma treated with ascorbic acid and BGP to induce calcification, 00hr30min, biol rep3 (A3 T2) : CNhs12954 ctss	107.976	0.189
H9 Embryoid body cells, melanocytic induction, day15, biol rep2 (H9EB-2 d15) : CNhs12831 ctss	107.852	0.394
HES3-GFP Embryonic Stem cells, cardiomyocytic induction, day05, biol rep2 : CNhs13717 ctss	105.995	0
Anulus Pulposus Cell, donor2 : CNhs12064 ctss	105.325	0
Smooth muscle cells - airway, control, donor1 : CNhs14190 ctss	104.966	1.302
Smooth muscle cells - airway, asthmatic, donor3 : CNhs14186 ctss	103.42	0.358
mesothelioma cell line:ACC-MESO-4 : CNhs11264 ctss	103.393	0
Ciliary Epithelial Cells, donor2 : CNhs11966 ctss	103.157	0.216
HES3-GFP Embryonic Stem cells, cardiomyocytic induction, day02, biol rep2 : CNhs13714 ctss	103.087	0.244
H9 Embryoid body cells, melanocytic induction, day34, biol rep1 (H9EB-1 d34) : CNhs12904 ctss	103.084	0.449
Saos-2 osteosarcoma treated with ascorbic acid and BGP to induce calcification, 04hr, biol rep2 (A2 T10) : CNhs12870 ctss	102.325	0.424
lens epithelial cell line:SRA 01/04 : CNhs11750 ctss	101.955	0
HES3-GFP Embryonic Stem cells, cardiomyocytic induction, day05, biol rep3 : CNhs13729 ctss	101.743	0
Placental Epithelial Cells, donor3 : CNhs12037 ctss	101.664	0
HES3-GFP Embryonic Stem cells, cardiomyocytic induction, day08, biol rep3 : CNhs13732 ctss	101.098	0.215
Myoblast differentiation to myotubes, day04, Duchenne Muscular Dystrophy donor1 : CNhs14590 ctss	100.603	0
Skeletal Muscle Cells, donor6 : CNhs12060 ctss	100.59	0.172
Mesenchymal Stem Cells - umbilical, donor3 : CNhs12127 ctss	100.531	0
Smooth muscle cells - airway, asthmatic, donor4 : CNhs14187 ctss	98.452	0.338
Trabecular Meshwork Cells, donor1 : CNhs11340 ctss	98.209	0.869
Saos-2 osteosarcoma treated with ascorbic acid and BGP to induce calcification, 02hr00min, biol rep1 (A1 T7) : CNhs12388 ctss	97.788	0.241
HES3-GFP Embryonic Stem cells, cardiomyocytic induction, day03, biol rep1 : CNhs13655 ctss	97.511	2.322
Fibroblast - Lymphatic, donor3 : CNhs12118 ctss	97.352	0
Saos-2 osteosarcoma treated with ascorbic acid and BGP to induce calcification, 01hr20min, biol rep1 (A1 T5) : CNhs12386 ctss	96.197	0.352
Saos-2 osteosarcoma treated with ascorbic acid and BGP to induce calcification, 01hr40min, biol rep3 (A3 T6) : CNhs12880 ctss	95.591	0.35
Fibroblast - skin normal, donor1 : CNhs11351 ctss	94.032	0
Placental Epithelial Cells, donor2 : CNhs11386 ctss	93.186	0
Adipocyte - omental, donor3 : CNhs12068 ctss	93.167	0
Preadipocyte - breast, donor2 : CNhs11971 ctss	92.916	0.232
mesenchymal precursor cell - cardiac, donor2 : CNhs12369 ctss	92.9	0.467
H9 Embryoid body cells, melanocytic induction, day41, biol rep2 (H9EB-2 d41) : CNhs12907 ctss	92.595	0
H9 Embryoid body cells, melanocytic induction, day06, biol rep2 (H9EB-2 d6) : CNhs12828 ctss	92.556	0
amniotic membrane cells, donor1 : CNhs12502 ctss	92.082	0.217
mesothelioma cell line:Mero-95 : CNhs13073 ctss	91.609	0
Astrocyte - cerebral cortex, donor3 : CNhs12005 ctss	91.538	0.142
Saos-2 osteosarcoma treated with ascorbic acid and BGP to induce calcification, 01hr00min, biol rep2 (A2 T4) : CNhs12863 ctss	91.325	0.457
Saos-2 osteosarcoma treated with ascorbic acid and BGP to induce calcification, 08hr, biol rep2 (A2 T11) : CNhs12871 ctss	91.192	0
mesenchymal stem cells (adipose derived), adipogenic induction, 12hr00min, biol rep1 : CNhs13612 ctss	90.845	0.869
Preadipocyte - breast, donor1 : CNhs11052 ctss	90.603	0.192
Tracheal Epithelial Cells, donor3 : CNhs12051 ctss	90.496	0
Smooth muscle cells - airway, control, donor2 : CNhs14191 ctss	89.866	0
Myoblast differentiation to myotubes, day00, Duchenne Muscular Dystrophy donor1 : CNhs14586 ctss	89.836	0
Skeletal Muscle Cells, donor1 : CNhs11083 ctss	89.48	0.543
Mesenchymal stem cells - hepatic, donor0 : CNhs10845 ctss	89.456	0.325
prostate cancer cell line:PC-3 : CNhs11243 ctss	89.051	0.258
Saos-2 osteosarcoma treated with ascorbic acid and BGP to induce calcification, day21, biol rep1 (A1 T16) : CNhs12397 ctss	88.995	0
Saos-2 osteosarcoma treated with ascorbic acid and BGP to induce calcification, 01hr00min, biol rep1 (A1 T4) : CNhs12384 ctss	88.906	0.25
H9 Embryoid body cells, melanocytic induction, day41, biol rep1 (H9EB-1 d41) : CNhs12905 ctss	88.406	0.852
HES3-GFP Embryonic Stem cells, cardiomyocytic induction, day06, biol rep3 : CNhs13730 ctss	88.404	0.362
Myoblast differentiation to myotubes, day01, Duchenne Muscular Dystrophy donor1 : CNhs14587 ctss	88.205	0.668
Smooth Muscle Cells - Uterine, donor1 : CNhs11921 ctss	88.157	0.243
Saos-2 osteosarcoma treated with ascorbic acid and BGP to induce calcification, 00hr30min, biol rep1 (A1 T2) : CNhs12382 ctss	87.874	0.354
Myoblast differentiation to myotubes, day06, Duchenne Muscular Dystrophy donor1 : CNhs14591 ctss	87.8	0
HES3-GFP Embryonic Stem cells, cardiomyocytic induction, day09, biol rep2 : CNhs13721 ctss	87.375	0.321
Saos-2 osteosarcoma treated with ascorbic acid and BGP to induce calcification, 01hr40min, biol rep1 (A1 T6) : CNhs12387 ctss	87.193	0.279
carcinosarcoma cell line:JHUCS-1 : CNhs11747 ctss	87.079	0.186
Endothelial Cells - Vein, donor2 : CNhs11377 ctss	86.897	0.924
Mesenchymal Stem Cells - hepatic, donor2 : CNhs12730 ctss	86.856	0.179
Saos-2 osteosarcoma treated with ascorbic acid and BGP to induce calcification, 03hr, biol rep3 (A3 T9) : CNhs12883 ctss	86.574	0.648
amniotic membrane cells, donor2 : CNhs12503 ctss	86.353	0
Skeletal Muscle Cells, donor2 : CNhs11983 ctss	86.294	1.215
H9 Embryoid body cells, melanocytic induction, day41, biol rep3 (H9EB-3 d41) : CNhs12950 ctss	86.269	0.46
Saos-2 osteosarcoma treated with ascorbic acid and BGP to induce calcification, 00hr45min, biol rep3 (A3 T3) : CNhs12878 ctss	85.984	0.585
Fibroblast - Aortic Adventitial, donor3 (nuclear fraction) : CNhs12400 ctss	85.65	0.186
Saos-2 osteosarcoma treated with ascorbic acid and BGP to induce calcification, day07, biol rep3 (A3 T14) : CNhs12888 ctss	85.262	0.855
Astrocyte - cerebral cortex, donor1 : CNhs10864 ctss	84.6	0.669
Saos-2 osteosarcoma treated with ascorbic acid and BGP to induce calcification, 08hr, biol rep3 (A3 T11) : CNhs12885 ctss	84.487	0.883
HES3-GFP Embryonic Stem cells, cardiomyocytic induction, day05, biol rep1 : CNhs13657 ctss	84.143	1.237
nasal epithelial cells, donor1, tech rep1 : CNhs12589 ctss	83.981	0
Saos-2 osteosarcoma treated with ascorbic acid and BGP to induce calcification, 02hr00min, biol rep2 (A2 T7) : CNhs12867 ctss	83.594	0.14
thyroid carcinoma cell line:TCO-1 : CNhs11872 ctss	83.092	0.24
HES3-GFP Embryonic Stem cells, cardiomyocytic induction, day11, biol rep1 : CNhs13710 ctss	82.851	0
Saos-2 osteosarcoma treated with ascorbic acid and BGP to induce calcification, 00hr00min, biol rep2 (A2 T0) : CNhs12859 ctss	82.59	0.226
mesothelioma cell line:Mero-25 : CNhs13066 ctss	82.375	0
HES3-GFP Embryonic Stem cells, cardiomyocytic induction, day06, biol rep2 : CNhs13718 ctss	81.975	0.295
Saos-2 osteosarcoma treated with ascorbic acid and BGP to induce calcification, day14, biol rep1 (A1 T15) : CNhs12396 ctss	81.782	0.555
Saos-2 osteosarcoma treated with ascorbic acid and BGP to induce calcification, 00hr15min, biol rep2 (A2 T1) : CNhs12860 ctss	81.538	0.123
H9 Embryoid body cells, melanocytic induction, day15, biol rep3 (H9EB-3 d15) : CNhs12912 ctss	81.155	0
Saos-2 osteosarcoma treated with ascorbic acid and BGP to induce calcification, 00hr30min, biol rep2 (A2 T2) : CNhs12861 ctss	80.958	0.174
Saos-2 osteosarcoma treated with ascorbic acid and BGP to induce calcification, 03hr, biol rep2 (A2 T9) : CNhs12869 ctss	80.915	0
Saos-2 osteosarcoma treated with ascorbic acid and BGP to induce calcification, 04hr, biol rep3 (A3 T10) : CNhs12884 ctss	80.746	0
Mesenchymal stem cells - umbilical, donor0 : CNhs12492 ctss	80.416	0.874
Skeletal Muscle Satellite Cells, donor2 : CNhs11964 ctss	80.352	0.153
H9 Embryoid body cells, melanocytic induction, day24, biol rep3 (H9EB-3 d24) : CNhs12916 ctss	80.26	0.284
Multipotent Cord Blood Unrestricted Somatic Stem Cells, donor1 : CNhs11350 ctss	80.072	0.254
Saos-2 osteosarcoma treated with ascorbic acid and BGP to induce calcification, 00hr45min, biol rep1 (A1 T3) : CNhs12383 ctss	79.376	0.507
Sebocyte, donor1 : CNhs10847 ctss	79.316	0
Saos-2 osteosarcoma treated with ascorbic acid and BGP to induce calcification, 02hr00min, biol rep3 (A3 T7) : CNhs12881 ctss	79.268	0.261
Sertoli Cells, donor1 : CNhs10851 ctss	78.85	3.033
Saos-2 osteosarcoma treated with ascorbic acid and BGP to induce calcification, 03hr, biol rep1 (A1 T9) : CNhs12390 ctss	78.56	0.991
Smooth muscle cells - airway, control, donor3 : CNhs14192 ctss	78.47	1.315
Mesenchymal Stem Cells - umbilical, donor1 : CNhs11347 ctss	78.393	0
H9 Embryoid body cells, melanocytic induction, day12, biol rep2 (H9EB-2 d12) : CNhs12830 ctss	77.963	0.241
mesenchymal stem cells (adipose derived), adipogenic induction, 01hr00min, biol rep3 : CNhs13433 ctss	76.982	1.949
Saos-2 osteosarcoma treated with ascorbic acid and BGP to induce calcification, 02hr30min, biol rep3 (A3 T8) : CNhs12882 ctss	76.754	0.597
Saos-2 osteosarcoma treated with ascorbic acid and BGP to induce calcification, 02hr30min, biol rep2 (A2 T8) : CNhs12868 ctss	76.694	0.215
Saos-2 osteosarcoma treated with ascorbic acid and BGP to induce calcification, 00hr45min, biol rep2 (A2 T3) : CNhs12862 ctss	76.643	0.492
Saos-2 osteosarcoma treated with ascorbic acid and BGP to induce calcification, 01hr20min, biol rep2 (A2 T5) : CNhs12864 ctss	76.634	0.576
Saos-2 osteosarcoma treated with ascorbic acid and BGP to induce calcification, 00hr00min, biol rep3 (A3 T0) : CNhs12952 ctss	76.547	0.27
Saos-2 osteosarcoma treated with ascorbic acid and BGP to induce calcification, day28, biol rep1 (A1 T17) : CNhs11919 ctss	76.476	0.331
Keratinocyte - oral, donor1 : CNhs10879 ctss	76.134	0.211
HES3-GFP Embryonic Stem cells, cardiomyocytic induction, day02, biol rep3 : CNhs13726 ctss	75.993	0.276
Smooth Muscle Cells - Umbilical Vein, donor1 : CNhs12597 ctss	75.944	0.335
oral squamous cell carcinoma cell line:HO-1-u-1 : CNhs11287 ctss	75.585	0
Prostate Epithelial Cells, donor2 : CNhs11972 ctss	75.482	0.178
H9 Embryoid body cells, melanocytic induction, day09, biol rep3 (H9EB-3 d9) : CNhs12951 ctss	75.134	0.087
mesenchymal stem cells (adipose derived), adipogenic induction, 00hr00min, biol rep1 : CNhs13337 ctss	75.034	0
Saos-2 osteosarcoma treated with ascorbic acid and BGP to induce calcification, 01hr00min, biol rep3 (A3 T4) : CNhs12955 ctss	74.926	0.121
schwannoma cell line:HS-PSS, tech rep1 : CNhs11183 ctss	74.853	0.217
Smooth Muscle Cells - Bladder, donor1 : CNhs12893 ctss	74.576	1.065
HES3-GFP Embryonic Stem cells, cardiomyocytic induction, day10, biol rep1 : CNhs13662 ctss	74.549	0.334
H9 Embryoid body cells, melanocytic induction, day18, biol rep3 (H9EB-3 d18) : CNhs12914 ctss	74.454	0
H9 Embryoid body cells, melanocytic induction, day21, biol rep1 (H9EB-1 d21) : CNhs12900 ctss	74.02	0
Skeletal muscle cells differentiated into Myotubes - multinucleated, donor2 : CNhs11984 ctss	73.993	0.822
Myoblast differentiation to myotubes, day01, control donor3 : CNhs14578 ctss	73.867	0.703
H9 Embryoid body cells, melanocytic induction, day24, biol rep2 (H9EB-2 d24) : CNhs12834 ctss	73.71	0.121
anaplastic carcinoma cell line:8305C : CNhs10745 ctss	73.566	0.37
Olfactory epithelial cells, donor1 : CNhs13816 ctss	73.553	0.331
Skeletal Muscle Cells, donor5 : CNhs12056 ctss	73.322	0.365
Saos-2 osteosarcoma treated with ascorbic acid and BGP to induce calcification, 02hr30min, biol rep1 (A1 T8) : CNhs12389 ctss	73.297	0.527
Bronchial Epithelial Cell, donor6 : CNhs12062 ctss	73.166	0
Saos-2 osteosarcoma treated with ascorbic acid and BGP to induce calcification, 08hr, biol rep1 (A1 T11) : CNhs12392 ctss	72.774	0.378
Smooth Muscle Cells - Brain Vascular, donor2 : CNhs11900 ctss	72.76	0.36
mesenchymal stem cells (adipose derived), adipogenic induction, 02hr00min, biol rep3 : CNhs13605 ctss	72.527	0
mesenchymal stem cells (adipose derived), adipogenic induction, 00hr30min, biol rep2 : CNhs13426 ctss	72.393	0
Smooth Muscle Cells - Esophageal, donor1 : CNhs11324 ctss	72.364	0.47
HES3-GFP Embryonic Stem cells, cardiomyocytic induction, day01, biol rep2 : CNhs13712 ctss	72.152	0.551
Neural stem cells, donor1 : CNhs11063 ctss	71.899	0.114
H9 Embryoid body cells, melanocytic induction, day03, biol rep1 (H9EB-1 d3) : CNhs12895 ctss	71.661	0
HES3-GFP Embryonic Stem cells, cardiomyocytic induction, day12, biol rep3 : CNhs13736 ctss	71.601	0.333
H9 Embryoid body cells, melanocytic induction, day09, biol rep1 (H9EB-1 d9) : CNhs12897 ctss	71.429	0
Saos-2 osteosarcoma treated with ascorbic acid and BGP to induce calcification, 00hr00min, biol rep1 (A1 T0) : CNhs11918 ctss	71.383	0.311
mesenchymal stem cells (adipose derived), adipogenic induction, 00hr45min, biol rep2 : CNhs13429 ctss	71.004	0.28
HES3-GFP Embryonic Stem cells, cardiomyocytic induction, day09, biol rep1 : CNhs13661 ctss	70.954	0
Fibroblast - Cardiac, donor6 : CNhs12061 ctss	70.686	0
H9 Embryoid body cells, melanocytic induction, day06, biol rep3 (H9EB-3 d6) : CNhs12911 ctss	70.654	0.272
Saos-2 osteosarcoma treated with ascorbic acid and BGP to induce calcification, 04hr, biol rep1 (A1 T10) : CNhs12391 ctss	70.116	0.462
mesenchymal stem cells (adipose derived), adipogenic induction, 12hr00min, biol rep2 : CNhs13613 ctss	69.966	0
Hepatic Stellate Cells (lipocyte), donor3 : CNhs12627 ctss	69.712	0
acute myeloid leukemia (FAB M5) cell line:THP-1 (cytoplasmic fraction) : CNhs14556 ctss	69.214	0
schwannoma cell line:HS-PSS, tech rep2 : CNhs11245 ctss	69.194	0.292
Skeletal muscle cells differentiated into Myotubes - multinucleated, donor1 : CNhs11084 ctss	69.179	0.185
mesenchymal stem cells (adipose derived), adipogenic induction, 01hr20min, biol rep1 : CNhs13434 ctss	69.062	1.008
H9 Embryoid body cells, melanocytic induction, day09, biol rep2 (H9EB-2 d9) : CNhs12829 ctss	69.017	0.164
Nucleus Pulposus Cell, donor3 : CNhs12063 ctss	68.899	0
HES3-GFP Embryonic Stem cells, cardiomyocytic induction, day07, biol rep2 : CNhs13719 ctss	68.851	0.293
Fibroblast - Mammary, donor2 : CNhs12103 ctss	68.704	0
H9 Embryoid body cells, melanocytic induction, day12, biol rep3, tech rep1 (H9EB-3 d12) : CNhs12949 ctss	68.627	0.174
HES3-GFP Embryonic Stem cells, cardiomyocytic induction, day08, biol rep2 : CNhs13720 ctss	68.601	0
Saos-2 osteosarcoma treated with ascorbic acid and BGP to induce calcification, 00hr15min, biol rep3 (A3 T1) : CNhs12877 ctss	68.249	0.318
Saos-2 osteosarcoma treated with ascorbic acid and BGP to induce calcification, 24hr, biol rep2 (A2 T12) : CNhs12872 ctss	67.265	0
Smooth Muscle Cells - Brain Vascular, donor1 : CNhs10863 ctss	67.05	0
mesenchymal stem cells (adipose derived), adipogenic induction, 01hr00min, biol rep2 : CNhs13432 ctss	66.662	0
Keratinocyte - epidermal, donor2 : CNhs11381 ctss	66.32	1.005
mesenchymal stem cells (adipose derived), adipogenic induction, 01hr00min, biol rep1 : CNhs13431 ctss	66.213	0
Fibroblast - skin dystrophia myotonica, donor2 : CNhs11354 ctss	65.896	0.188
synovial sarcoma cell line:HS-SY-II : CNhs11244 ctss	65.737	0
nasal epithelial cells, donor1, tech rep2 : CNhs12554 ctss	65.572	0.522
mesenchymal stem cells (adipose derived), adipogenic induction, day01, biol rep3 : CNhs13617 ctss	65.207	0
Preadipocyte - omental, donor1 : CNhs11065 ctss	65.154	0.302
mesenchymal stem cells (adipose derived), adipogenic induction, 00hr45min, biol rep3 : CNhs13430 ctss	65.062	0
Amniotic Epithelial Cells, donor2 : CNhs12098 ctss	64.667	2.156
H9 Embryoid body cells, melanocytic induction, day21, biol rep2 (H9EB-2 d21) : CNhs12833 ctss	64.62	0.117
rhabdomyosarcoma cell line:RMS-YM : CNhs11269 ctss	64.433	0
H9 Embryoid body cells, melanocytic induction, day18, biol rep2 (H9EB-2 d18) : CNhs12832 ctss	64.421	0.127
Preadipocyte - omental, donor2 : CNhs11902 ctss	64.101	0.585
mesenchymal stem cells (adipose derived), adipogenic induction, 01hr40min, biol rep3 : CNhs13602 ctss	64.091	0
mesenchymal stem cells (adipose derived), adipogenic induction, 00hr15min, biol rep3 : CNhs13424 ctss	63.957	0
H9 Embryoid body cells, melanocytic induction, day27, biol rep2 (H9EB-2 d27) : CNhs12835 ctss	63.654	0.275
Astrocyte - cerebellum, donor2 : CNhs12081 ctss	63.488	0.45
H9 Embryoid body cells, melanocytic induction, day01, biol rep2 (H9EB-2 d1) : CNhs12826 ctss	63.282	0.141
Skeletal Muscle Satellite Cells, donor3 : CNhs12008 ctss	62.949	0
mesothelioma cell line:NCI-H2052 : CNhs13063 ctss	62.687	0
H9 Embryoid body cells, melanocytic induction, day15, biol rep1 (H9EB-1 d15) : CNhs12898 ctss	62.411	0.234
HES3-GFP Embryonic Stem cells, cardiomyocytic induction, day07, biol rep3 : CNhs13731 ctss	62.391	0.78
Myoblast differentiation to myotubes, day01, Duchenne Muscular Dystrophy donor3 : CNhs14606 ctss	62.351	1.264
Retinal Pigment Epithelial Cells, donor0 : CNhs10842 ctss	62.351	0.306
Myoblast differentiation to myotubes, day01, control donor1 : CNhs13848 ctss	62.212	1.257
HES3-GFP Embryonic Stem cells, cardiomyocytic induction, day11, biol rep3 : CNhs13735 ctss	62.145	0.26
Chondrocyte - de diff, donor1 : CNhs11923 ctss	62.03	0
Myoblast differentiation to myotubes, day06, Duchenne Muscular Dystrophy donor3 : CNhs14610 ctss	61.764	0
testicular germ cell embryonal carcinoma cell line:NEC15 : CNhs12362 ctss	61.696	0.095
mesenchymal stem cells (adipose derived), adipogenic induction, 00hr00min, biol rep3 : CNhs13421 ctss	61.208	0
HES3-GFP Embryonic Stem cells, cardiomyocytic induction, day10, biol rep2 : CNhs13722 ctss	61.128	0.257
Saos-2 osteosarcoma treated with ascorbic acid and BGP to induce calcification, 01hr40min, biol rep2 (A2 T6) : CNhs12866 ctss	61.031	0.269
Bronchial Epithelial Cell, donor5 : CNhs12058 ctss	60.989	0
H9 Embryoid body cells, melanocytic induction, day18, biol rep1 (H9EB-1 d18) : CNhs12899 ctss	60.968	0.549
H9 Embryoid body cells, melanocytic induction, day12, biol rep3, tech rep2 (H9EB-3 d12) : CNhs12995 ctss	60.445	0.424
mesenchymal stem cells (adipose derived), adipogenic induction, 00hr45min, biol rep1 : CNhs13428 ctss	60.409	0
Myoblast differentiation to myotubes, day12, Duchenne Muscular Dystrophy donor1 : CNhs14595 ctss	60.342	0
mesenchymal stem cells (adipose derived), adipogenic induction, 00hr15min, biol rep2 : CNhs13423 ctss	60.142	0
HES3-GFP Embryonic Stem cells, cardiomyocytic induction, day11, biol rep2 : CNhs13723 ctss	60.061	0
Mesenchymal Stem Cells - bone marrow, donor4 : CNhs11316 ctss	59.329	0.315
H9 Embryoid body cells, melanocytic induction, day01, biol rep1 (H9EB-1 d1) : CNhs12823 ctss	59.245	0.247
Hair Follicle Dermal Papilla Cells, donor1 : CNhs12501 ctss	59.239	0
Mesenchymal Stem Cells - Wharton's Jelly, donor1 : CNhs11057 ctss	59.211	0
mesenchymal stem cells (adipose derived), adipogenic induction, 03hr00min, biol rep1 : CNhs13609 ctss	58.959	0
HES3-GFP Embryonic Stem cells, cardiomyocytic induction, day09, biol rep3 : CNhs13733 ctss	58.882	0
Myoblast differentiation to myotubes, day02, control donor3 : CNhs14579 ctss	58.335	0
thyroid carcinoma cell line:KHM-5M : CNhs14140 ctss	58.196	0.131
Sebocyte, donor3 : CNhs11995 ctss	58.155	0.303
Smooth Muscle Cells - Tracheal, donor3 : CNhs12894 ctss	58.093	0
mesenchymal stem cells (adipose derived), adipogenic induction, 00hr00min, biol rep2 : CNhs13420 ctss	57.982	0.322
mesenchymal stem cells (adipose derived), adipogenic induction, 01hr40min, biol rep1 : CNhs13600 ctss	57.841	0
Myoblast differentiation to myotubes, day02, Duchenne Muscular Dystrophy donor1 : CNhs14588 ctss	57.715	1.11
mesenchymal stem cells (adipose derived), adipogenic induction, 12hr00min, biol rep3 : CNhs13614 ctss	57.559	0
Myoblast differentiation to myotubes, day10, Duchenne Muscular Dystrophy donor2 : CNhs14603 ctss	57.485	0
Prostate Epithelial Cells, donor3 : CNhs12014 ctss	57.217	0.609
mesenchymal stem cells (adipose derived), adipogenic induction, day01, biol rep2 : CNhs13616 ctss	57.026	0.509
mesenchymal stem cells (adipose derived), adipogenic induction, 03hr00min, biol rep3 : CNhs13611 ctss	56.781	0
H9 Embryoid body cells, melanocytic induction, day03, biol rep2 (H9EB-2 d3) : CNhs12827 ctss	56.648	0.136
mesenchymal stem cells (adipose derived), adipogenic induction, 02hr00min, biol rep2 : CNhs13604 ctss	56.391	0
HES3-GFP Embryonic Stem cells, cardiomyocytic induction, day10, biol rep3 : CNhs13734 ctss	56.303	0
Fibroblast - Choroid Plexus, donor2 : CNhs12344 ctss	56.135	0.585
Lens Epithelial Cells, donor2 : CNhs12568 ctss	56.086	0.108
H9 Embryoid body cells, melanocytic induction, day27, biol rep1 (H9EB-1 d27) : CNhs12902 ctss	55.922	0
amniotic membrane cells, donor3 : CNhs12379 ctss	55.729	0
Myoblast differentiation to myotubes, day00, control donor1 : CNhs13847 ctss	55.704	0
pancreatic carcinoma cell line:NOR-P1 : CNhs11832 ctss	55.311	0.291
Smooth Muscle Cells - Umbilical Artery, donor2 : CNhs11991 ctss	54.8	0
H9 Embryoid body cells, melanocytic induction, day03, biol rep3 (H9EB-3 d3) : CNhs12910 ctss	54.73	0
mesenchymal stem cells (adipose derived), adipogenic induction, 00hr30min, biol rep1 : CNhs13425 ctss	54.633	0.475
Astrocyte - cerebellum, donor1 : CNhs11321 ctss	54.341	0.423
Meningeal Cells, donor2 : CNhs12080 ctss	54.266	0
chorionic membrane cells, donor1 : CNhs12504 ctss	54.13	0
Myoblast, donor2 : CNhs11965 ctss	53.995	0.199
mesenchymal stem cells (adipose derived), adipogenic induction, 00hr15min, biol rep1 : CNhs13422 ctss	53.789	0.732
Small Airway Epithelial Cells, donor3 : CNhs12016 ctss	53.372	0.222
Skeletal muscle cells differentiated into Myotubes - multinucleated, donor3 : CNhs12041 ctss	53.305	0.225
Myoblast differentiation to myotubes, day08, control donor2 : CNhs14574 ctss	53.197	0
Fibroblast - Choroid Plexus, donor1 : CNhs11319 ctss	53.102	0
mesenchymal stem cells (adipose derived), adipogenic induction, 02hr00min, biol rep1 : CNhs13603 ctss	53.055	0
Smooth Muscle Cells - Intestinal, donor1 : CNhs12595 ctss	52.877	0.328
mesenchymal stem cells (adipose derived), adipogenic induction, 02hr30min, biol rep3 : CNhs13608 ctss	52.684	0
Saos-2 osteosarcoma treated with ascorbic acid and BGP to induce calcification, day14, biol rep2 (A2 T15) : CNhs12953 ctss	52.589	0.081
Small Airway Epithelial Cells, donor3 (nuclear fraction) : CNhs12583 ctss	52.579	0.875
H9 Embryoid body cells, melanocytic induction, day00, biol rep2 (H9EB-2 d0) : CNhs12825 ctss	52.472	0.125
Fibroblast - Dermal, donor3 : CNhs12028 ctss	52.301	0
Saos-2 osteosarcoma treated with ascorbic acid and BGP to induce calcification, 00hr15min, biol rep1 (A1 T1) : CNhs12381 ctss	52.161	0.366
Smooth muscle cells - airway, asthmatic, donor6 : CNhs14189 ctss	52.136	0
Myoblast differentiation to myotubes, day10, Duchenne Muscular Dystrophy donor1 : CNhs14594 ctss	52.126	0
H9 Embryoid body cells, melanocytic induction, day24, biol rep1 (H9EB-1 d24) : CNhs12901 ctss	51.9	0.355
Myoblast differentiation to myotubes, day04, control donor1 : CNhs13851 ctss	51.699	0.663
HES3-GFP Embryonic Stem cells, cardiomyocytic induction, day06, biol rep1 : CNhs13658 ctss	51.508	0
H9 Embryoid body cells, melanocytic induction, day12, biol rep1, tech rep1 (H9EB-1 d12) : CNhs12948 ctss	51.449	0.2
Gingival epithelial cells, donor2 (GEA14) : CNhs11896 ctss	51.392	0.265
Adipocyte - subcutaneous, donor2 : CNhs11371 ctss	51.385	0
H9 Embryoid body cells, melanocytic induction, day12, biol rep1, tech rep2 (H9EB-1 d12) : CNhs12994 ctss	51.144	0
Saos-2 osteosarcoma treated with ascorbic acid and BGP to induce calcification, day28, biol rep2 (A2 T17) : CNhs12876 ctss	50.913	0
HES3-GFP Embryonic Stem cells, cardiomyocytic induction, day08, biol rep1 : CNhs13660 ctss	50.7	0.939
Smooth Muscle Cells - Prostate, donor1 : CNhs11920 ctss	50.518	0
mesenchymal stem cells (adipose derived), adipogenic induction, 01hr20min, biol rep2 : CNhs13598 ctss	50.277	0
H9 Embryoid body cells, melanocytic induction, day21, biol rep3 (H9EB-3 d21) : CNhs12915 ctss	50.199	0.21
Endothelial Cells - Vein, donor3 : CNhs12026 ctss	50.006	0.636
Small Airway Epithelial Cells donor3 (cytoplasmic fraction) : CNhs14563 ctss	49.815	0.213
mesenchymal stem cells (adipose derived), adipogenic induction, 03hr00min, biol rep2 : CNhs13610 ctss	49.712	0
Perineurial Cells, donor2 : CNhs12590 ctss	49.63	0.115
Preadipocyte - perirenal, donor1 : CNhs12065 ctss	49.385	2.533
Gingival epithelial cells, donor1 (GEA11) : CNhs11061 ctss	49.329	0.201
Myoblast differentiation to myotubes, day03, control donor1 : CNhs13850 ctss	49.323	0.234
Myoblast differentiation to myotubes, day08, control donor3 : CNhs14583 ctss	49.276	0
giant cell carcinoma cell line:Lu99B : CNhs10751 ctss	49.021	0
H9 Embryoid body cells, melanocytic induction, day30, biol rep2 (H9EB-2 d30) : CNhs12836 ctss	48.935	0.517
Saos-2 osteosarcoma treated with ascorbic acid and BGP to induce calcification, day14, biol rep3 (A3 T15) : CNhs12890 ctss	48.914	0
Fibroblast - Cardiac, donor4 : CNhs11909 ctss	48.737	0
Adipocyte - subcutaneous, donor1 : CNhs12494 ctss	48.697	0
mesothelioma cell line:Mero-48a : CNhs13068 ctss	48.55	0.236
Astrocyte - cerebellum, donor3 : CNhs12117 ctss	48.534	0
ARPE-19 EMT induced with TGF-beta and TNF-alpha, 00hr30min, biol rep1 : CNhs14469 ctss	48.521	0.564
ARPE-19 EMT induced with TGF-beta and TNF-alpha, 00hr00min, biol rep1 : CNhs14463 ctss	48.513	1.147
H9 Embryoid body cells, melanocytic induction, day30, biol rep3 (H9EB-3 d30) : CNhs12918 ctss	48.363	0
mesenchymal stem cells (adipose derived), adipogenic induction, 01hr40min, biol rep2 : CNhs13601 ctss	47.91	0
H9 Embryoid body cells, melanocytic induction, day06, biol rep1 (H9EB-1 d6) : CNhs12896 ctss	47.73	0
ARPE-19 EMT induced with TGF-beta and TNF-alpha, 01hr20min, biol rep1 : CNhs14478 ctss	47.102	0.221
Chondrocyte - de diff, donor3 : CNhs12020 ctss	47.056	0.328
mesenchymal stem cells (adipose derived), undifferentiated control, biol rep1 : CNhs13692 ctss	47.028	0
ARPE-19 EMT induced with TGF-beta and TNF-alpha, 00hr00min, biol rep3 : CNhs14465 ctss	46.997	0
Saos-2 osteosarcoma treated with ascorbic acid and BGP to induce calcification, 01hr20min, biol rep3 (A3 T5) : CNhs12879 ctss	46.878	0.104
Myoblast differentiation to myotubes, day02, control donor2 : CNhs14570 ctss	46.794	0.678
Cardiac Myocyte, donor2 : CNhs12350 ctss	46.685	0.658
Smooth muscle cells - airway, asthmatic, donor5 : CNhs14188 ctss	46.548	0
Myoblast differentiation to myotubes, day02, control donor1 : CNhs13849 ctss	46.463	0.516
adrenal cortex adenocarcinoma cell line:SW-13 : CNhs11893 ctss	46.23	0
ARPE-19 EMT induced with TGF-beta and TNF-alpha, 00hr00min, biol rep2 : CNhs14464 ctss	46.096	0.334
Skeletal Muscle Cells, donor4 : CNhs12053 ctss	45.812	0.371
Smooth Muscle Cells - Tracheal, donor2 : CNhs12567 ctss	45.559	0.513
Adipocyte - perirenal, donor1 : CNhs12069 ctss	45.44	0.649
Fibroblast - Gingival, donor6 (aggressive periodontitis) : CNhs14128 ctss	45.343	0
Myoblast differentiation to myotubes, day08, Duchenne Muscular Dystrophy donor3 : CNhs14611 ctss	45.285	0.62
Ewing's sarcoma cell line:Hs 863.T : CNhs11836 ctss	45.06	0
Small Airway Epithelial Cells donor2 (cytoplasmic fraction) : CNhs14564 ctss	44.673	0.233
Hair Follicle Dermal Papilla Cells, donor3 : CNhs12030 ctss	44.669	1.015
ARPE-19 EMT induced with TGF-beta and TNF-alpha, 01hr00min, biol rep2 : CNhs14476 ctss	44.612	0.62
Myoblast differentiation to myotubes, day03, Duchenne Muscular Dystrophy donor2 : CNhs14599 ctss	44.489	0.503
Myoblast differentiation to myotubes, day06, control donor1 : CNhs13852 ctss	44.415	0
Anulus Pulposus Cell, donor1 : CNhs10876 ctss	44.126	0.279
iPS differentiation to neuron, down-syndrome donor C11-CCL54, day00, rep1 : CNhs13830 ctss	44.101	0
Fibroblast - Lymphatic, donor1 : CNhs11322 ctss	43.979	0
mesenchymal stem cells (adipose derived), adipogenic induction, day01, biol rep1 : CNhs13615 ctss	43.447	0
ARPE-19 EMT induced with TGF-beta and TNF-alpha, 05hr00min, biol rep1 : CNhs14500 ctss	43.426	0.712
ARPE-19 EMT induced with TGF-beta and TNF-alpha, 00hr15min, biol rep2 : CNhs14467 ctss	43.364	0.498
HES3-GFP Embryonic Stem cells, cardiomyocytic induction, day01, biol rep1 : CNhs13653 ctss	43.077	2.779
mesothelioma cell line:NCI-H226 : CNhs13062 ctss	43.043	0.783
ARPE-19 EMT induced with TGF-beta and TNF-alpha, 05hr00min, biol rep2 : CNhs14501 ctss	42.812	0.6
ARPE-19 EMT induced with TGF-beta and TNF-alpha, 01hr00min, biol rep1 : CNhs14475 ctss	42.59	1.238
Mammary Epithelial Cell, donor3 : CNhs12032 ctss	42.475	0
Hepatic Stellate Cells (lipocyte), donor2 : CNhs12093 ctss	42.283	0
Myoblast differentiation to myotubes, day03, control donor2 : CNhs14571 ctss	42.239	0.899
Small Airway Epithelial Cells, donor2 : CNhs11975 ctss	42.115	0.208
Smooth Muscle Cells - Umbilical Artery, donor3 : CNhs12049 ctss	42.005	0
mesenchymal stem cells (adipose derived), adipogenic induction, 02hr30min, biol rep1 : CNhs13606 ctss	41.963	0
Myoblast differentiation to myotubes, day04, control donor3 : CNhs14581 ctss	41.853	0.317
iPS differentiation to neuron, control donor C32-CRL1502, day00, rep1 : CNhs13826 ctss	41.836	0
mesenchymal stem cells (adipose derived), undifferentiated control, biol rep2 : CNhs13633 ctss	41.836	0
Melanocyte - dark, donor2 : CNhs12346 ctss	41.483	0
Mammary Epithelial Cell, donor2 : CNhs11382 ctss	41.459	0.592
Myoblast differentiation to myotubes, day04, control donor2 : CNhs14572 ctss	41.28	0
Mesenchymal Stem Cells - bone marrow, donor3 : CNhs12126 ctss	41.119	0.28
Myoblast differentiation to myotubes, day02, Duchenne Muscular Dystrophy donor2 : CNhs14598 ctss	41.109	0.324
ARPE-19 EMT induced with TGF-beta and TNF-alpha, 01hr40min, biol rep1 : CNhs14482 ctss	40.899	0.403
iPS differentiation to neuron, down-syndrome donor C11-CCL54, day00, rep2 : CNhs13843 ctss	40.637	0.238
Saos-2 osteosarcoma treated with ascorbic acid and BGP to induce calcification, day07, biol rep2 (A2 T14) : CNhs12874 ctss	40.419	0.371
ARPE-19 EMT induced with TGF-beta and TNF-alpha, 02hr00min, biol rep3 : CNhs14487 ctss	40.142	0.765
Tracheal Epithelial Cells, donor1 : CNhs11092 ctss	40.127	0.099
mesenchymal stem cells (adipose derived), adipogenic induction, day02, biol rep2 : CNhs13620 ctss	40.11	0
Smooth Muscle Cells - Brachiocephalic, donor1 : CNhs11086 ctss	40.019	0.173
Preadipocyte - breast donor2 (cytoplasmic fraction) : CNhs14562 ctss	39.978	0.714
acute myeloid leukemia (FAB M3) cell line:HL60 : CNhs13055 ctss	39.827	0
ARPE-19 EMT induced with TGF-beta and TNF-alpha, 06hr00min, biol rep1 : CNhs14519 ctss	39.709	0.164
embryonic kidney cell line: HEK293/SLAM untreated : CNhs11046 ctss	39.705	0.593
Smooth Muscle Cells - Bronchial, donor1 : CNhs11328 ctss	39.695	0.251
ARPE-19 EMT induced with TGF-beta and TNF-alpha, 04hr00min, biol rep2 : CNhs14498 ctss	39.641	0.967
bone marrow stromal cell line:StromaNKtert : CNhs11931 ctss	39.551	2.028
ARPE-19 EMT induced with TGF-beta and TNF-alpha, 00hr45min, biol rep1 : CNhs14472 ctss	39.428	0.776
Osteoblast, donor2 : CNhs11385 ctss	39.185	0
Placental Epithelial Cells, donor1 : CNhs11079 ctss	39.13	0
ARPE-19 EMT induced with TGF-beta and TNF-alpha, 00hr30min, biol rep2 : CNhs14470 ctss	38.997	0.873
ARPE-19 EMT induced with TGF-beta and TNF-alpha, 24hr00min, biol rep1 : CNhs14535 ctss	38.828	0.329
Myoblast differentiation to myotubes, day00, control donor2 : CNhs14567 ctss	38.712	0
Fibroblast - Choroid Plexus, donor3 : CNhs12620 ctss	38.344	1.278
Hepatic Stellate Cells (lipocyte), donor1 : CNhs11335 ctss	38.256	0
ARPE-19 EMT induced with TGF-beta and TNF-alpha, 08hr00min, biol rep1 : CNhs14526 ctss	37.938	0.612
ARPE-19 EMT induced with TGF-beta and TNF-alpha, 16hr00min, biol rep3 : CNhs14534 ctss	37.888	0.65
neuroblastoma cell line:NBsusSR : CNhs11818 ctss	37.841	0.704
Aortic smooth muscle cell response to IL1b, 00hr15min, biol rep3 (LK36) : CNhs13578 ctss	37.724	0
ARPE-19 EMT induced with TGF-beta and TNF-alpha, 00hr30min, biol rep3 : CNhs14471 ctss	37.653	0.359
ARPE-19 EMT induced with TGF-beta and TNF-alpha, 00hr45min, biol rep2 : CNhs14473 ctss	37.611	0.269
Myoblast differentiation to myotubes, day08, Duchenne Muscular Dystrophy donor1 : CNhs14592 ctss	37.511	0
ARPE-19 EMT induced with TGF-beta and TNF-alpha, 01hr00min, biol rep3 : CNhs14477 ctss	37.467	0
iPS differentiation to neuron, down-syndrome donor C18-CCL54, day00, rep3 : CNhs14063 ctss	37.453	0
Gingival epithelial cells, donor3 (GEA15) : CNhs11903 ctss	37.402	0
iPS differentiation to neuron, down-syndrome donor C18-CCL54, day00, rep1 : CNhs13835 ctss	37.383	0
ARPE-19 EMT induced with TGF-beta and TNF-alpha, 03hr00min, biol rep2 : CNhs14492 ctss	37.341	0.773
Myoblast differentiation to myotubes, day06, control donor3 : CNhs14582 ctss	37.337	1.245
Urothelial cells, donor0 : CNhs10843 ctss	37.311	0.767
Aortic smooth muscle cell response to FGF2, 06hr, biol rep3 (LK30) : CNhs13576 ctss	37.284	0.38
mesenchymal stem cells (adipose derived), adipogenic induction, 02hr30min, biol rep2 : CNhs13607 ctss	37.201	4.133
ARPE-19 EMT induced with TGF-beta and TNF-alpha, 03hr30min, biol rep1 : CNhs14494 ctss	37.154	0.442
Myoblast differentiation to myotubes, day03, control donor3 : CNhs14580 ctss	37.132	0
Fibroblast - Pulmonary Artery, donor1 : CNhs10878 ctss	36.854	0.365
Meningeal Cells, donor1 : CNhs11320 ctss	36.761	0.28
acute myeloid leukemia (FAB M2) cell line:Kasumi-1 : CNhs13502 ctss	36.727	0
osteosarcoma cell line:143B/TK^(-)neo^(R) : CNhs11279 ctss	36.616	0
Lens Epithelial Cells, donor1 : CNhs12342 ctss	36.543	2.923
ARPE-19 EMT induced with TGF-beta and TNF-alpha, 00hr15min, biol rep1 : CNhs14466 ctss	36.509	0
leiomyoma cell line:10964C : CNhs11722 ctss	36.188	0
ARPE-19 EMT induced with TGF-beta and TNF-alpha, 12hr00min, biol rep3 : CNhs14531 ctss	36.013	0
glioblastoma cell line:A172, tech rep1 : CNhs11185 ctss	35.98	0.129
ARPE-19 EMT induced with TGF-beta and TNF-alpha, 03hr00min, biol rep1 : CNhs14491 ctss	35.969	0.257
H9 Embryoid body cells, melanocytic induction, day01, biol rep3 (H9EB-3 d1) : CNhs12909 ctss	35.851	0.221
ARPE-19 EMT induced with TGF-beta and TNF-alpha, 01hr20min, biol rep3 : CNhs14480 ctss	35.751	0.553
ARPE-19 EMT induced with TGF-beta and TNF-alpha, 04hr00min, biol rep3 : CNhs14499 ctss	35.702	0.793
ARPE-19 EMT induced with TGF-beta and TNF-alpha, 01hr40min, biol rep2 : CNhs14483 ctss	35.511	0.368
ARPE-19 EMT induced with TGF-beta and TNF-alpha, 07hr00min, biol rep1 : CNhs14523 ctss	35.379	0.643
ARPE-19 EMT induced with TGF-beta and TNF-alpha, 06hr00min, biol rep3 : CNhs14522 ctss	35.314	0
ARPE-19 EMT induced with TGF-beta and TNF-alpha, 00hr45min, biol rep3 : CNhs14474 ctss	35.16	0
Endothelial Cells - Umbilical vein, donor1 : CNhs10872 ctss	35.121	0.111
ARPE-19 EMT induced with TGF-beta and TNF-alpha, 03hr30min, biol rep3 : CNhs14496 ctss	35.092	0.188
ARPE-19 EMT induced with TGF-beta and TNF-alpha, 00hr15min, biol rep3 : CNhs14468 ctss	34.864	0.363
mesodermal tumor cell line:HIRS-BM : CNhs12191 ctss	34.769	0
mesothelioma cell line:Mero-82 : CNhs13069 ctss	34.769	0.241
mesenchymal precursor cell - ovarian cancer right ovary, donor2 : CNhs12375 ctss	34.618	0.387
liposarcoma cell line:SW 872 : CNhs11851 ctss	34.61	0.297
Myoblast differentiation to myotubes, day12, Duchenne Muscular Dystrophy donor3 : CNhs14613 ctss	34.571	0
neurofibroma cell line:Hs 53.T : CNhs11854 ctss	34.567	0
Saos-2 osteosarcoma treated with ascorbic acid and BGP to induce calcification, day21, biol rep3 (A3 T16) : CNhs12891 ctss	34.529	0.602
Fibroblast - Dermal, donor2 : CNhs11379 ctss	34.51	0
ARPE-19 EMT induced with TGF-beta and TNF-alpha, 01hr20min, biol rep2 : CNhs14479 ctss	34.436	0.494
Myoblast differentiation to myotubes, day08, control donor1 : CNhs13853 ctss	34.429	0.594
spindle cell sarcoma cell line:Hs 132.T : CNhs11857 ctss	34.262	0
Mesenchymal Stem Cells - adipose, donor3 : CNhs12922 ctss	34.208	0
iPS differentiation to neuron, control donor C11-CRL2429, day00, rep2 : CNhs13822 ctss	34.123	0.154
Hepatic Sinusoidal Endothelial Cells, donor2 : CNhs12092 ctss	34.103	0
Bronchial Epithelial Cell, donor7 : CNhs12642 ctss	33.996	0.211
293SLAM rinderpest infection, 00hr, biol rep1 : CNhs14406 ctss	33.916	0.355
ARPE-19 EMT induced with TGF-beta and TNF-alpha, 03hr30min, biol rep2 : CNhs14495 ctss	33.874	1.26
Tracheal Epithelial Cells, donor2 : CNhs11993 ctss	33.791	0
293SLAM rinderpest infection, 06hr, biol rep2 : CNhs14411 ctss	33.737	0.195
promyelocytes/myelocytes PMC, donor1 : CNhs12520 ctss	33.528	1.29
Myoblast differentiation to myotubes, day12, control donor1 : CNhs14566 ctss	33.512	0
HES3-GFP Embryonic Stem cells, cardiomyocytic induction, day01, biol rep3 : CNhs13725 ctss	33.412	0.539
ARPE-19 EMT induced with TGF-beta and TNF-alpha, 05hr00min, biol rep3 : CNhs14518 ctss	33.411	0.61
iPS differentiation to neuron, control donor C11-CRL2429, day00, rep3 : CNhs14049 ctss	33.322	0.368
Preadipocyte - visceral, donor1 : CNhs11082 ctss	33.108	0
Fibroblast - Cardiac, donor1 : CNhs12498 ctss	33.083	0
Skeletal Muscle Cells, donor3 : CNhs12040 ctss	33.015	0
H9 Embryoid body cells, melanocytic induction, day27, biol rep3 (H9EB-3 d27) : CNhs12917 ctss	32.767	0
Mesenchymal stem cells - adipose, donor0 : CNhs10844 ctss	32.762	0.368
H9 Embryoid body cells, melanocytic induction, day00, biol rep1 (H9EB-1 d0) : CNhs12822 ctss	32.635	0.265
Fibroblast - Cardiac, donor2 : CNhs11378 ctss	32.614	0
ARPE-19 EMT induced with TGF-beta and TNF-alpha, 02hr30min, biol rep2 : CNhs14489 ctss	32.558	0.223
Myoblast differentiation to myotubes, day00, Duchenne Muscular Dystrophy donor3 : CNhs14605 ctss	32.527	0.378
transitional-cell carcinoma cell line:5637 : CNhs10735 ctss	32.443	0.103
Esophageal Epithelial Cells, donor3 : CNhs12622 ctss	32.428	0
mesenchymal stem cells (adipose derived), undifferentiated control, biol rep3 : CNhs13634 ctss	32.358	0
Smooth Muscle Cells - Carotid, donor1 : CNhs11087 ctss	32.215	0.313
ARPE-19 EMT induced with TGF-beta and TNF-alpha, 02hr00min, biol rep1 : CNhs14485 ctss	32.21	0.29
Endothelial Cells - Aortic, donor1 : CNhs12495 ctss	32.208	0
Bronchial Epithelial Cell, donor4 : CNhs12054 ctss	32.186	0
myelodysplastic syndrome cell line:SKM-1 : CNhs11934 ctss	32.158	0
Aortic smooth muscle cell response to IL1b, 02hr, biol rep3 (LK48) : CNhs13582 ctss	32.09	0
Hep-2 cells mock treated, biol rep3 : CNhs13501 ctss	32.03	0.269
mesothelioma cell line:No36 : CNhs13074 ctss	31.952	0
mesenchymal precursor cell - ovarian cancer metastasis, donor2 : CNhs13093 ctss	31.885	0
Myoblast differentiation to myotubes, day12, Duchenne Muscular Dystrophy donor2 : CNhs14604 ctss	31.777	0
Osteoblast, donor3 : CNhs12036 ctss	31.689	0.202
Retinal Pigment Epithelial Cells, donor2 : CNhs12096 ctss	31.649	1.507
Aortic smooth muscle cell response to FGF2, 02hr, biol rep3 (LK18) : CNhs13572 ctss	31.474	0.346
neuroectodermal tumor cell line:FU-RPNT-1 : CNhs11744 ctss	31.358	0.9
glioblastoma cell line:A172, tech rep2 : CNhs11248 ctss	31.178	0
293SLAM rinderpest infection, 00hr, biol rep2 : CNhs14407 ctss	31.128	0.177
HES3-GFP Embryonic Stem cells, cardiomyocytic induction, day00, biol rep1 (UH-1) : CNhs13694 ctss	31.127	0
Schwann Cells, donor3 : CNhs12621 ctss	31.119	0
ARPE-19 EMT induced with TGF-beta and TNF-alpha, 03hr00min, biol rep3 : CNhs14493 ctss	30.977	0.579
ARPE-19 EMT induced with TGF-beta and TNF-alpha, 02hr30min, biol rep1 : CNhs14488 ctss	30.975	0.196
Aortic smooth muscle cell response to FGF2, 02hr, biol rep2 (LK17) : CNhs13363 ctss	30.96	0
Saos-2 osteosarcoma treated with ascorbic acid and BGP to induce calcification, day21, biol rep2 (A2 T16) : CNhs12875 ctss	30.838	0
Hep-2 cells treated with Streptococci strain 5448, biol rep1 : CNhs13477 ctss	30.776	0.115
iPS differentiation to neuron, control donor C32-CRL1502, day00, rep2 : CNhs13839 ctss	30.431	0.354
Aortic smooth muscle cell response to IL1b, 00hr45min, biol rep3 (LK42) : CNhs13580 ctss	30.355	0.422
Corneal Epithelial Cells, donor3 : CNhs12123 ctss	30.067	0.338
ARPE-19 EMT induced with TGF-beta and TNF-alpha, 02hr00min, biol rep2 : CNhs14486 ctss	29.929	0.547
Keratocytes, donor2 : CNhs12095 ctss	29.668	1.745
Aortic smooth muscle cell response to FGF2, 04hr, biol rep1 (LK22) : CNhs13346 ctss	29.461	3.683
Smooth Muscle Cells - Uterine, donor3 : CNhs11927 ctss	29.453	0.355
Aortic smooth muscle cell response to IL1b, 06hr, biol rep3 (LK60) : CNhs13586 ctss	29.436	0.499
Aortic smooth muscle cell response to IL1b, 00hr45min, biol rep2 (LK41) : CNhs13372 ctss	29.428	0
ARPE-19 EMT induced with TGF-beta and TNF-alpha, 04hr00min, biol rep1 : CNhs14497 ctss	29.316	0.19
293SLAM rinderpest infection, 06hr, biol rep1 : CNhs14410 ctss	29.265	0.19
Trabecular Meshwork Cells, donor2 : CNhs12097 ctss	29.253	0
pharyngeal carcinoma cell line:Detroit 562 : CNhs11849 ctss	29.129	0.14
mesenchymal precursor cell - bone marrow, donor3 : CNhs13098 ctss	29.081	0
Myoblast differentiation to myotubes, day01, Duchenne Muscular Dystrophy donor2 : CNhs14597 ctss	29.055	0
iPS differentiation to neuron, down-syndrome donor C11-CCL54, day00, rep3 : CNhs14056 ctss	28.978	0
Aortic smooth muscle cell response to FGF2, 03hr, biol rep3 (LK21) : CNhs13573 ctss	28.941	0
Aortic smooth muscle cell response to IL1b, 00hr30min, biol rep3 (LK39) : CNhs13579 ctss	28.904	0
Small Airway Epithelial Cells, donor1 : CNhs10884 ctss	28.82	0.633
Aortic smooth muscle cell response to FGF2, 01hr, biol rep1 (LK13) : CNhs12741 ctss	28.792	0
Hep-2 cells mock treated, biol rep1 : CNhs13479 ctss	28.76	0.127
Aortic smooth muscle cell response to IL1b, 01hr, biol rep1 (LK43) : CNhs13353 ctss	28.747	1.198
ARPE-19 EMT induced with TGF-beta and TNF-alpha, 08hr00min, biol rep2 : CNhs14527 ctss	28.682	0.308
acute myeloid leukemia (FAB M5) cell line:THP-1 (fresh) : CNhs10722 ctss	28.604	0
Aortic smooth muscle cell response to FGF2, 01hr, biol rep3 (LK15) : CNhs13683 ctss	28.588	0.223
Smooth Muscle Cells - Coronary Artery, donor3 : CNhs12045 ctss	28.523	0.46
Aortic smooth muscle cell response to FGF2, 00hr00min, biol rep2 (LK2) : CNhs13358 ctss	28.513	0
Aortic smooth muscle cell response to FGF2, 06hr, biol rep2 (LK29) : CNhs13368 ctss	28.414	0.319
Aortic smooth muscle cell response to IL1b, 00hr00min, biol rep1 (LK31) : CNhs13349 ctss	28.414	0
nasal epithelial cells, donor2 : CNhs12574 ctss	28.317	0
Endothelial Cells - Umbilical vein, donor2 : CNhs11967 ctss	28.251	0
Hep-2 cells mock treated, biol rep2 : CNhs13500 ctss	28.203	0.369
Aortic smooth muscle cell response to IL1b, 00hr15min, biol rep2 (LK35) : CNhs13370 ctss	28.194	0.441
Myoblast differentiation to myotubes, day04, Duchenne Muscular Dystrophy donor3 : CNhs14609 ctss	28.162	0
Aortic smooth muscle cell response to IL1b, 06hr, biol rep2 (LK59) : CNhs13378 ctss	28.079	0
Hep-2 cells treated with Streptococci strain 5448, biol rep3 : CNhs13497 ctss	28.015	0.264
mesothelioma cell line:Mero-83 : CNhs13070 ctss	27.948	0
mesenchymal stem cells (adipose derived), adipogenic induction, day02, biol rep1 : CNhs13619 ctss	27.745	0
Aortic smooth muscle cell response to IL1b, 01hr, biol rep3 (LK45) : CNhs13581 ctss	27.603	0
cervical cancer cell line:ME-180 : CNhs11289 ctss	27.573	0.146
Aortic smooth muscle cell response to IL1b, 04hr, biol rep2 (LK53) : CNhs13376 ctss	27.569	0.276
Small Airway Epithelial Cells donor2 (nuclear fraction) : CNhs14565 ctss	27.497	0.293
myxofibrosarcoma cell line:NMFH-1 : CNhs11821 ctss	27.156	0
Aortic smooth muscle cell response to FGF2, 03hr, biol rep2 (LK20) : CNhs13364 ctss	27.031	0.255
Smooth Muscle Cells - Internal Thoracic Artery, donor1 : CNhs11067 ctss	26.839	0
293SLAM rinderpest infection, 00hr, biol rep3 : CNhs14408 ctss	26.792	0.634
mesothelioma cell line:ONE58 : CNhs13075 ctss	26.757	0
ARPE-19 EMT induced with TGF-beta and TNF-alpha, 02hr30min, biol rep3 : CNhs14490 ctss	26.666	0.979
Aortic smooth muscle cell response to FGF2, 04hr, biol rep2 (LK23) : CNhs13365 ctss	26.531	0
ARPE-19 EMT induced with TGF-beta and TNF-alpha, 42hr00min, biol rep2 : CNhs14539 ctss	26.515	0
Fibroblast - Villous Mesenchymal, donor1 : CNhs11343 ctss	26.295	0.233
H9 Embryoid body cells, melanocytic induction, day30, biol rep1 (H9EB-1 d30) : CNhs12903 ctss	26.279	0
Aortic smooth muscle cell response to IL1b, 02hr, biol rep2 (LK47) : CNhs13374 ctss	26.027	0.643
Myoblast, donor3 : CNhs11908 ctss	26.011	0.196
mesenchymal precursor cell - ovarian cancer right ovary, donor3 (SOC-57-02) : CNhs12377 ctss	26.002	0.12
Myoblast differentiation to myotubes, day10, Duchenne Muscular Dystrophy donor3 : CNhs14612 ctss	25.937	0.195
chorionic membrane cells, donor3 : CNhs12380 ctss	25.922	0
iPS differentiation to neuron, down-syndrome donor C18-CCL54, day00, rep2 : CNhs14060 ctss	25.914	0
Smooth Muscle Cells - Aortic, donor0 (nuclear fraction) : CNhs12402 ctss	25.668	0.172
ARPE-19 EMT induced with TGF-beta and TNF-alpha, 08hr00min, biol rep3 : CNhs14528 ctss	25.558	0.197
Aortic smooth muscle cell response to FGF2, 00hr15min, biol rep1 (LK4) : CNhs13340 ctss	25.497	0
ARPE-19 EMT induced with TGF-beta and TNF-alpha, 16hr00min, biol rep2 : CNhs14533 ctss	25.444	0
mesenchymal stem cell line:Hu5/E18 : CNhs11718 ctss	25.27	0
salivary acinar cells, donor2 : CNhs12811 ctss	25.096	0.144
Myoblast differentiation to myotubes, day10, control donor1 : CNhs13854 ctss	25.081	0.306
Aortic smooth muscle cell response to FGF2, 05hr, biol rep3 (LK27) : CNhs13575 ctss	24.987	3.945
Esophageal Epithelial Cells, donor1 : CNhs11323 ctss	24.93	0
H9 Embryoid body cells, melanocytic induction, day00, biol rep3 (H9EB-3 d0) : CNhs12908 ctss	24.856	0
Aortic smooth muscle cell response to IL1b, 00hr00min, biol rep2 (LK32) : CNhs13369 ctss	24.704	0
Preadipocyte - subcutaneous, donor3 : CNhs12038 ctss	24.62	0
Aortic smooth muscle cell response to IL1b, 06hr, biol rep1 (LK58) : CNhs13357 ctss	24.442	0
Aortic smooth muscle cell response to IL1b, 03hr, biol rep2 (LK50) : CNhs13375 ctss	24.408	1.285
293SLAM rinderpest infection, 12hr, biol rep3 : CNhs14415 ctss	24.391	0.346
Corneal Epithelial Cells, donor1 : CNhs11336 ctss	24.331	0.32
ARPE-19 EMT induced with TGF-beta and TNF-alpha, 60hr00min, biol rep3 : CNhs14543 ctss	24.305	0.308
Endothelial Cells - Vein, donor1 : CNhs12497 ctss	24.251	2.425
mesenchymal stem cells (adipose derived), adipogenic induction, day02, biol rep3 : CNhs13621 ctss	24.214	1.345
Hep-2 cells treated with Streptococci strain 5448, biol rep2 : CNhs13496 ctss	24.147	0.246
Urothelial Cells, donor3 : CNhs12122 ctss	24.12	0.377
Myoblast differentiation to myotubes, day02, Duchenne Muscular Dystrophy donor3 : CNhs14607 ctss	24.075	0.163
Aortic smooth muscle cell response to FGF2, 00hr15min, biol rep3 (LK6) : CNhs13568 ctss	23.982	0
Aortic smooth muscle cell response to IL1b, 05hr, biol rep3 (LK57) : CNhs13585 ctss	23.974	1.712
Mesenchymal Stem Cells - bone marrow, donor1 : CNhs11344 ctss	23.878	0
Aortic smooth muscle cell response to IL1b, 01hr, biol rep2 (LK44) : CNhs13373 ctss	23.86	0
ARPE-19 EMT induced with TGF-beta and TNF-alpha, 42hr00min, biol rep1 : CNhs14538 ctss	23.744	0.495
papillary adenocarcinoma cell line:8505C : CNhs11716 ctss	23.726	0.153
Aortic smooth muscle cell response to IL1b, 05hr, biol rep2 (LK56) : CNhs13377 ctss	23.718	0.616
Smooth Muscle Cells - Umbilical Artery, donor1 : CNhs11091 ctss	23.68	0.197
teratocarcinoma cell line:PA-1 : CNhs11890 ctss	23.564	0.155
Aortic smooth muscle cell response to IL1b, 00hr30min, biol rep2 (LK38) : CNhs13371 ctss	23.544	0.294
Hep-2 cells treated with Streptococci strain JRS4, biol rep1 : CNhs13478 ctss	23.532	0.423
293SLAM rinderpest infection, 12hr, biol rep1 : CNhs14413 ctss	23.479	0.438
Aortic smooth muscle cell response to FGF2, 05hr, biol rep2 (LK26) : CNhs13367 ctss	23.439	0
HES3-GFP Embryonic Stem cells, cardiomyocytic induction, day07, biol rep1 : CNhs13659 ctss	23.377	2.338
Aortic smooth muscle cell response to IL1b, 04hr, biol rep3 (LK54) : CNhs13584 ctss	23.353	0.417
Aortic smooth muscle cell response to IL1b, 00hr45min, biol rep1 (LK40) : CNhs13352 ctss	23.297	0
ARPE-19 EMT induced with TGF-beta and TNF-alpha, 01hr40min, biol rep3 : CNhs14484 ctss	23.235	0.683
Aortic smooth muscle cell response to IL1b, 00hr00min, biol rep3 (LK33) : CNhs13577 ctss	23.227	1.01
liposarcoma cell line:KMLS-1 : CNhs11870 ctss	23.082	0.159
293SLAM rinderpest infection, 06hr, biol rep3 : CNhs14412 ctss	22.981	0.503
Nucleus Pulposus Cell, donor2 : CNhs12019 ctss	22.893	0
Mammary Epithelial Cell, donor1 : CNhs11077 ctss	22.837	0.259
Fibroblast - skin, normal donor1 (cytoplasmic fraction) : CNhs14560 ctss	22.779	0.312
Aortic smooth muscle cell response to FGF2, 00hr15min, biol rep2 (LK5) : CNhs13359 ctss	22.681	0
acute myeloid leukemia (FAB M5) cell line:THP-1 (thawed) : CNhs10724 ctss	22.562	0.209
Urothelial Cells, donor1 : CNhs11334 ctss	22.531	0
Smooth Muscle Cells - Umbilical artery, donor0 : CNhs10839 ctss	22.469	0
Aortic smooth muscle cell response to IL1b, 00hr15min, biol rep1 (LK34) : CNhs13350 ctss	22.24	0
Bronchial Epithelial Cell, donor3 : CNhs12623 ctss	22.114	0
Osteoblast, donor1 : CNhs11078 ctss	22.048	0.204
acute myeloid leukemia (FAB M5) cell line:THP-1 (revived) : CNhs10723 ctss	21.844	0.291
Aortic smooth muscle cell response to FGF2, 02hr, biol rep1 (LK16) : CNhs13344 ctss	21.742	0
transitional-cell carcinoma cell line:JMSU1 : CNhs11261 ctss	21.257	0
Hep-2 cells treated with Streptococci strain JRS4, biol rep2 : CNhs13498 ctss	21.234	0
Renal Glomerular Endothelial Cells, donor3 : CNhs12624 ctss	21.226	0
Meningeal Cells, donor3 : CNhs12731 ctss	21.167	0.319
293SLAM rinderpest infection, 12hr, biol rep2 : CNhs14414 ctss	21.025	0
small cell lung carcinoma cell line:LK-2 : CNhs11285 ctss	20.934	0.129
Sebocyte, donor2 : CNhs11951 ctss	20.764	0
Chondrocyte - re diff, donor3 : CNhs12021 ctss	20.703	0
Smooth Muscle Cells - Tracheal, donor1 : CNhs11329 ctss	20.644	0
HES3-GFP Embryonic Stem cells, cardiomyocytic induction, day00, biol rep2 (UH-2) : CNhs13695 ctss	20.576	0
Endothelial Cells - Artery, donor2 : CNhs11977 ctss	20.565	0
Schwann Cells, donor1 : CNhs12073 ctss	20.406	0
Aortic smooth muscle cell response to IL1b, 00hr30min, biol rep1 (LK37) : CNhs13351 ctss	20.309	0.635
Preadipocyte - subcutaneous, donor2 : CNhs11981 ctss	20.197	0.145
Aortic smooth muscle cell response to IL1b, 05hr, biol rep1 (LK55) : CNhs13356 ctss	20.138	0.575
Pericytes, donor2 : CNhs12079 ctss	20.099	0.67
Aortic smooth muscle cell response to FGF2, 00hr00min, biol rep3 (LK3) : CNhs13567 ctss	19.989	1.999
Aortic smooth muscle cell response to FGF2, 05hr, biol rep1 (LK25) : CNhs13347 ctss	19.863	0.621
Aortic smooth muscle cell response to FGF2, 00hr30min, biol rep2 (LK8) : CNhs13360 ctss	19.766	0.638
ARPE-19 EMT induced with TGF-beta and TNF-alpha, 60hr00min, biol rep1 : CNhs14541 ctss	19.755	0.241
Aortic smooth muscle cell response to FGF2, 00hr45min, biol rep3 (LK12) : CNhs13571 ctss	19.624	0
Aortic smooth muscle cell response to FGF2, 00hr30min, biol rep1 (LK7) : CNhs13341 ctss	19.38	0
Aortic smooth muscle cell response to IL1b, 04hr, biol rep1 (LK52) : CNhs13682 ctss	19.293	0.919
squamous cell lung carcinoma cell line:LC-1F : CNhs14238 ctss	19.269	0
Aortic smooth muscle cell response to FGF2, 00hr45min, biol rep1 (LK10) : CNhs13343 ctss	19.08	0
Fibroblast - Aortic Adventitial, donor3 : CNhs12011 ctss	18.51	0
leiomyoma cell line:15425 : CNhs11724 ctss	18.25	0
Aortic smooth muscle cell response to FGF2, 00hr45min, biol rep2 (LK11) : CNhs13361 ctss	18.054	0
acute myeloid leukemia (FAB M5) cell line:P31/FUJ : CNhs13051 ctss	18.039	0
Bronchial Epithelial Cell, donor2 : CNhs12085 ctss	17.913	0
Aortic smooth muscle cell response to IL1b, 02hr, biol rep1 (LK46) : CNhs13354 ctss	17.883	4.471
Mesenchymal Stem Cells - hepatic, donor1 : CNhs11346 ctss	17.738	0.493
embryonic kidney cell line: HEK293/SLAM infection, 24hr : CNhs11047 ctss	17.593	0.743
Myoblast differentiation to myotubes, day08, Duchenne Muscular Dystrophy donor2 : CNhs14602 ctss	17.532	0
Aortic smooth muscle cell response to FGF2, 06hr, biol rep1 (LK28) : CNhs13348 ctss	17.473	0.76
Preadipocyte - omental, donor3 : CNhs12013 ctss	17.408	0.129
Corneal Epithelial Cells, donor2 : CNhs12094 ctss	17.173	0
mesenchymal precursor cell - adipose, donor3 : CNhs12365 ctss	17.144	0
ARPE-19 EMT induced with TGF-beta and TNF-alpha, 60hr00min, biol rep2 : CNhs14542 ctss	16.932	0
Melanocyte, donor1 (MC+1) : CNhs12816 ctss	16.803	0
mesenchymal stem cells (adipose derived), adipogenic induction, 01hr20min, biol rep3 : CNhs13599 ctss	16.604	0
HES3-GFP Embryonic Stem cells, cardiomyocytic induction, day00, biol rep3 (UH-3) : CNhs13738 ctss	16.527	0
ARPE-19 EMT induced with TGF-beta and TNF-alpha, 16hr00min, biol rep1 : CNhs14532 ctss	16.362	0
iPS differentiation to neuron, control donor C11-CRL2429, day00, rep1 : CNhs14045 ctss	16.28	0.581
epitheloid carcinoma cell line: HelaS3 ENCODE, biol rep3 : CNhs12327 ctss	16.277	0.484
Hep-2 cells treated with Streptococci strain JRS4, biol rep3 : CNhs13499 ctss	16.224	0
iPS differentiation to neuron, control donor C32-CRL1502, day00, rep3 : CNhs14052 ctss	16.187	0.437
mesenchymal precursor cell - ovarian cancer left ovary, donor2 : CNhs13092 ctss	16.145	1.181
hIPS +CCl2, biol rep3 : CNhs14219 ctss	16.094	0
Smooth Muscle Cells - Subclavian Artery, donor2 : CNhs11990 ctss	16.064	0
Mesenchymal Stem Cells - adipose, donor2 : CNhs12101 ctss	16.04	0
Aortic smooth muscle cell response to FGF2, 03hr, biol rep1 (LK19) : CNhs13345 ctss	16.022	6.162
Mesenchymal Stem Cells - bone marrow, donor2 : CNhs12100 ctss	15.952	0
ARPE-19 EMT induced with TGF-beta and TNF-alpha, 12hr00min, biol rep2 : CNhs14530 ctss	15.945	0.456
iPS differentiation to neuron, down-syndrome donor C18-CCL54, day06, rep2 : CNhs14061 ctss	15.752	0
small cell cervical cancer cell line:HCSC-1 : CNhs11885 ctss	15.703	0
large cell lung carcinoma cell line:NCI-H460 : CNhs12806 ctss	15.651	0.168
tenocyte, donor3 : CNhs12641 ctss	15.588	0.363
Myoblast differentiation to myotubes, day10, control donor3 : CNhs14584 ctss	15.53	0
epitheloid carcinoma cell line: HelaS3 ENCODE, biol rep1 : CNhs12325 ctss	15.392	0.332
Aortic smooth muscle cell response to FGF2, 00hr30min, biol rep3 (LK9) : CNhs13569 ctss	15.386	0
293SLAM rinderpest infection, 24hr, biol rep3 : CNhs14418 ctss	15.32	0
Schwann Cells, donor2 : CNhs12345 ctss	15.3	0
Neurons, donor2 : CNhs12726 ctss	15.183	0.316
Fibroblast - Lung, donor3 : CNhs12029 ctss	15.172	0
Wilms' tumor cell line:G-401 : CNhs11892 ctss	14.958	0
salivary acinar cells, donor3 : CNhs12812 ctss	14.844	0
Aortic smooth muscle cell response to FGF2, 00hr00min, biol rep1 (LK1) : CNhs13339 ctss	14.842	0.571
Monocyte-derived macrophages response to LPS, 03hr30min, donor1 (t11 Subject1) : CNhs13153 ctss	14.779	0
epitheloid carcinoma cell line: HelaS3 ENCODE, biol rep2 : CNhs12326 ctss	14.672	0.354
Endothelial Cells - Lymphatic, donor3 : CNhs11906 ctss	14.63	0
mesenchymal precursor cell - ovarian cancer metastasis, donor4 : CNhs13097 ctss	14.625	0
mesenchymal stem cells (adipose derived), adipogenic induction, day04, biol rep3 : CNhs13624 ctss	14.521	0
Keratinocyte - epidermal, donor3 : CNhs12031 ctss	14.46	0.102
mesothelioma cell line:NCI-H2452 : CNhs13064 ctss	14.378	0.189
Aortic smooth muscle cell response to IL1b, 03hr, biol rep1 (LK49) : CNhs13355 ctss	14.329	0
H9 Embryonic Stem cells, biol rep3 (H9ES-3) : CNhs12837 ctss	14.222	0.16
Saos-2 osteosarcoma treated with ascorbic acid and BGP to induce calcification, day28, biol rep3 (A3 T17) : CNhs12892 ctss	14.125	0
mesenchymal precursor cell - adipose, donor2 : CNhs12364 ctss	14.017	0
Cardiac Myocyte, donor1 : CNhs12341 ctss	13.925	1.266
Smooth Muscle Cells - Pulmonary Artery, donor1 : CNhs11089 ctss	13.876	0
Bronchial Epithelial Cell, donor1 : CNhs11327 ctss	13.822	0
Smooth Muscle Cells - Aortic, donor1 : CNhs11085 ctss	13.743	0.254
Endothelial Cells - Artery, donor3 : CNhs12023 ctss	13.717	0
293SLAM rinderpest infection, 24hr, biol rep2 : CNhs14417 ctss	13.696	0.489
ARPE-19 EMT induced with TGF-beta and TNF-alpha, 42hr00min, biol rep3 : CNhs14540 ctss	13.636	0.303
Myoblast differentiation to myotubes, day03, Duchenne Muscular Dystrophy donor1 : CNhs14589 ctss	13.623	0.259
Aortic smooth muscle cell response to FGF2, 01hr, biol rep2 (LK14) : CNhs13362 ctss	13.518	1.69
Chondrocyte - re diff, donor2 : CNhs11373 ctss	13.415	0.789
serous adenocarcinoma cell line:JHOS-2 : CNhs11746 ctss	13.392	0.227
Myoblast differentiation to myotubes, day00, control donor3 : CNhs14577 ctss	13.329	1.333
Myoblast differentiation to myotubes, day04, Duchenne Muscular Dystrophy donor2 : CNhs14600 ctss	13.274	0
mesenchymal precursor cell - ovarian cancer left ovary, donor3 : CNhs12376 ctss	13.197	0.347
Alveolar Epithelial Cells, donor2 : CNhs12084 ctss	13.157	0
Synoviocyte, donor2 : CNhs11992 ctss	13.055	0
acute myeloid leukemia (FAB M5) cell line:NOMO-1 : CNhs13050 ctss	12.954	0
Smooth Muscle Cells - Coronary Artery, donor2 : CNhs11987 ctss	12.936	0
mesenchymal precursor cell - ovarian cancer right ovary, donor4 : CNhs13096 ctss	12.926	0.308
salivary acinar cells, donor1 : CNhs12810 ctss	12.748	0
Smooth Muscle Cells - Subclavian Artery, donor1 : CNhs11090 ctss	12.747	0
Preadipocyte - visceral, donor2 : CNhs11982 ctss	12.684	0
fibrosarcoma cell line:HT-1080 : CNhs11860 ctss	12.618	0.164
Smooth Muscle Cells - Aortic, donor2 : CNhs11305 ctss	12.516	0.521
293SLAM rinderpest infection, 24hr, biol rep1 : CNhs14416 ctss	12.497	0
CD14+CD16- Monocytes, donor2 : CNhs13216 ctss	12.48	0.25
Smooth Muscle Cells - Brachiocephalic, donor3 : CNhs12043 ctss	12.472	0.166
mesenchymal stem cells (adipose derived), adipogenic induction, day04, biol rep1 : CNhs13622 ctss	12.46	0
CD14+CD16- Monocytes, donor1 : CNhs13224 ctss	12.292	0.172
Urothelial Cells, donor2 : CNhs12091 ctss	12.278	0
mesenchymal stem cells (adipose derived), adipogenic induction, day04, biol rep2 : CNhs13623 ctss	12.234	2.039
CD14+ monocytes - mock treated, donor1 : CNhs13468 ctss	12.21	0.12
Neural stem cells, donor2 : CNhs11384 ctss	12.209	0
Hepatic Sinusoidal Endothelial Cells, donor3 : CNhs12625 ctss	12.103	0
Smooth Muscle Cells - Carotid, donor3 : CNhs12044 ctss	12.052	0
hIPS +CCl2, biol rep1 : CNhs14217 ctss	12.051	0.618
Saos-2 osteosarcoma cell line, untreated control, day28, biol rep2 (B2 T17) : CNhs14195 ctss	12.028	0
Preadipocyte - visceral, donor3 : CNhs12039 ctss	11.996	0.132
maxillary sinus tumor cell line:HSQ-89 : CNhs10732 ctss	11.968	0.193
Fibroblast - Dermal, donor1 : CNhs12499 ctss	11.871	0
Renal Mesangial Cells, donor2 : CNhs12089 ctss	11.775	0
Mesenchymal Stem Cells - Vertebral, donor1 : CNhs10846 ctss	11.726	0
Mesothelial Cells, donor3 : CNhs12012 ctss	11.725	0.281
Aortic smooth muscle cell response to IL1b, 03hr, biol rep3 (LK51) : CNhs13583 ctss	11.639	1.94
granulocyte macrophage progenitor, donor1 : CNhs12519 ctss	11.513	1.151
CD14+ monocytes - treated with IFN + N-hexane, donor1 : CNhs13466 ctss	11.421	0.228
serous adenocarcinoma cell line:SK-OV-3-R after co-culture with SOC-57-02-G, biol rep1 : CNhs13508 ctss	11.241	0
myxofibrosarcoma cell line:MFH-ino : CNhs11729 ctss	11.084	0
ARPE-19 EMT induced with TGF-beta and TNF-alpha, 07hr00min, biol rep3 : CNhs14525 ctss	11.05	0.592
CD14+ monocytes - treated with IFN + N-hexane, donor2 : CNhs13476 ctss	11.043	0
Alveolar Epithelial Cells, donor1 : CNhs11325 ctss	10.982	0.261
hIPS +CCl2, biol rep2 : CNhs14218 ctss	10.932	0
Smooth Muscle Cells - Carotid, donor2 : CNhs11986 ctss	10.81	3.603
Myoblast differentiation to myotubes, day10, control donor2 : CNhs14575 ctss	10.792	0
Renal Epithelial Cells, donor2 : CNhs12088 ctss	10.782	0
Fibroblast - Lung, donor1 : CNhs12500 ctss	10.641	0
mesenchymal precursor cell - ovarian cancer left ovary, donor1 : CNhs12372 ctss	10.621	0.373
Myoblast differentiation to myotubes, day06, control donor2 : CNhs14573 ctss	10.62	0
Smooth Muscle Cells - Pulmonary Artery, donor2 : CNhs11989 ctss	10.601	0
Smooth Muscle Cells - Coronary Artery, donor1 : CNhs11088 ctss	10.596	0.204
mesenchymal precursor cell - bone marrow, donor2 : CNhs12367 ctss	10.558	0
H9 Embryonic Stem cells, biol rep1 (H9ES-1) : CNhs11917 ctss	10.493	0.167
Monocyte-derived macrophages response to mock influenza infection, 24hr00min, donor1 (868 121:MI 24h) : CNhs13693 ctss	10.435	0
CD14+ monocytes - mock treated, donor2 : CNhs13484 ctss	10.382	0
granulosa cell tumor cell line:KGN : CNhs11740 ctss	10.376	0
Pericytes, donor1 : CNhs11317 ctss	10.312	0.172
COBL-a rinderpest(-C) infection, 12hr, biol rep2 : CNhs14439 ctss	10.305	0.279
COBL-a rinderpest infection, 06hr, biol rep3 : CNhs14424 ctss	10.177	0
oral squamous cell carcinoma cell line:HSC-3 : CNhs11717 ctss	10.138	0
CD14+ monocytes - treated with Cryptococcus, donor1 : CNhs13472 ctss	10.03	0.239
endometrioid adenocarcinoma cell line:JHUEM-1 : CNhs11748 ctss	9.932	0.355
Neurons, donor3 : CNhs13815 ctss	9.851	0.197
Mesenchymal Stem Cells - amniotic membrane, donor1 : CNhs11349 ctss	9.832	0.273
CD14+CD16- Monocytes, donor3 : CNhs13540 ctss	9.631	0.136
choriocarcinoma cell line:SCH : CNhs11875 ctss	9.554	0
leiomyoma cell line:15242A : CNhs11723 ctss	9.429	0
tenocyte, donor1 : CNhs12639 ctss	9.428	0
Melanocyte - light, donor3 : CNhs12033 ctss	9.418	0
H9 Embryonic Stem cells, biol rep2 (H9ES-2) : CNhs12824 ctss	9.404	0.289
mesenchymal precursor cell - cardiac, donor1 : CNhs12368 ctss	9.316	0
Preadipocyte - subcutaneous, donor1 : CNhs11081 ctss	9.293	0.387
Myoblast differentiation to myotubes, day12, control donor3 : CNhs14585 ctss	9.145	0
Peripheral Blood Mononuclear Cells, donor2 : CNhs11958 ctss	9.128	0.166
cord blood derived cell line:COBL-a untreated : CNhs11045 ctss	8.981	0.209
mesenchymal stem cells (adipose derived), adipogenic induction, day08, biol rep3 : CNhs13627 ctss	8.952	0.559
Mesothelial Cells, donor2 : CNhs12197 ctss	8.888	0.684
CD14+ monocytes - treated with B-glucan, donor2 : CNhs13489 ctss	8.797	0
mixed mullerian tumor cell line:HTMMT : CNhs11944 ctss	8.764	0.25
Basophils, donor3 : CNhs12575 ctss	8.666	0
CD14+ monocytes - treated with BCG, donor2 : CNhs13475 ctss	8.666	0
mesenchymal precursor cell - ovarian cancer left ovary, donor4 : CNhs13094 ctss	8.572	0
Myoblast differentiation to myotubes, day06, Duchenne Muscular Dystrophy donor2 : CNhs14601 ctss	8.467	0
ARPE-19 EMT induced with TGF-beta and TNF-alpha, 07hr00min, biol rep2 : CNhs14524 ctss	8.398	0
COBL-a rinderpest infection, 12hr, biol rep2 : CNhs14426 ctss	8.376	0
Alveolar Epithelial Cells, donor3 : CNhs12119 ctss	8.352	0
COBL-a rinderpest(-C) infection, 06hr, biol rep1 : CNhs14435 ctss	8.352	0
CD14+ monocytes - treated with B-glucan, donor1 : CNhs13474 ctss	8.308	0.141
Smooth Muscle Cells - Subclavian Artery, donor3 : CNhs12048 ctss	8.307	0
CD14+ monocytes - treated with Trehalose dimycolate (TDM), donor1 : CNhs13467 ctss	8.267	0
CD14+ monocytes - treated with Cryptococcus, donor2 : CNhs13487 ctss	8.263	0
Smooth Muscle Cells - Prostate, donor2 : CNhs11976 ctss	8.216	0.137
Myoblast differentiation to myotubes, day12, control donor2 : CNhs14576 ctss	8.192	0
bronchial squamous cell carcinoma cell line:KNS-62 : CNhs11862 ctss	8.183	0
Mesenchymal Stem Cells - amniotic membrane, donor2 : CNhs12104 ctss	8.113	0
mesenchymal precursor cell - cardiac, donor4 : CNhs12371 ctss	8.064	0
teratocarcinoma cell line:NCC-IT-A3 : CNhs11878 ctss	8.027	0
large cell lung carcinoma cell line:IA-LM : CNhs11277 ctss	7.998	0.143
hIPS, biol rep2 : CNhs14215 ctss	7.982	0
Myoblast differentiation to myotubes, day00, Duchenne Muscular Dystrophy donor2 : CNhs14596 ctss	7.942	0
mesenchymal precursor cell - ovarian cancer metastasis, donor1 : CNhs12374 ctss	7.887	0
acute myeloid leukemia (FAB M0) cell line:KG-1 : CNhs13053 ctss	7.865	0
COBL-a rinderpest infection, 12hr, biol rep1 : CNhs14425 ctss	7.848	0.207
COBL-a rinderpest infection, 00hr, biol rep1 : CNhs14419 ctss	7.844	0.448
CD14+ monocytes - treated with Salmonella, donor2 : CNhs13485 ctss	7.806	0.237
Renal Epithelial Cells, donor1 : CNhs11332 ctss	7.798	0
COBL-a rinderpest infection, 24hr, biol rep3 : CNhs14430 ctss	7.775	0
testicular germ cell embryonal carcinoma cell line:ITO-II : CNhs11876 ctss	7.696	0.115
Olfactory epithelial cells, donor4 : CNhs13819 ctss	7.693	0.208
CD14+ monocytes - treated with IFN + N-hexane, donor3 : CNhs13490 ctss	7.674	0
CD14+ monocytes - treated with Candida, donor2 : CNhs13488 ctss	7.648	0
Monocyte-derived macrophages response to udorn influenza infection, 24hr00min, donor1 (868 121:Ud 24h) : CNhs13557 ctss	7.583	0
Oligodendrocyte - precursors, donor1 : CNhs12586 ctss	7.518	0.578
Renal Epithelial Cells, donor3 : CNhs12732 ctss	7.488	0.214
Monocyte-derived macrophages response to LPS, 01hr00min, donor1 (t5 Subject1) : CNhs13148 ctss	7.484	0
Renal Glomerular Endothelial Cells, donor2 : CNhs12086 ctss	7.465	0.207
Keratinocyte - epidermal, donor1 : CNhs11064 ctss	7.424	0.094
Neurons, donor1 : CNhs12338 ctss	7.42	0
Renal Cortical Epithelial Cells, donor2 : CNhs12728 ctss	7.298	0.083
leiomyosarcoma cell line:Hs 5.T : CNhs12192 ctss	7.297	0
serous adenocarcinoma cell line:SK-OV-3-R, biol rep1 : CNhs13099 ctss	7.228	0
cord blood derived cell line:COBL-a 24h infection : CNhs11050 ctss	7.143	0.21
COBL-a rinderpest(-C) infection, 06hr, biol rep3 : CNhs14437 ctss	7.135	0
Peripheral Blood Mononuclear Cells, donor1 : CNhs10860 ctss	7.097	0
Fibroblast - Cardiac, donor3 : CNhs12027 ctss	7.067	0
Monocyte-derived macrophages response to LPS, 04hr, donor1 (t12 Subject1) : CNhs13154 ctss	6.903	0
mesenchymal stem cells (adipose derived), adipogenic induction, day08, biol rep1 : CNhs13625 ctss	6.873	0
medulloblastoma cell line:D283 Med : CNhs12805 ctss	6.84	0.236
COBL-a rinderpest(-C) infection, 12hr, biol rep3 : CNhs14440 ctss	6.797	0
hIPS, biol rep1 : CNhs14214 ctss	6.796	0
Renal Mesangial Cells, donor1 : CNhs11333 ctss	6.737	0
CD14+ monocytes - mock treated, donor3 : CNhs13491 ctss	6.676	0
gastric adenocarcinoma cell line:MKN45 : CNhs11819 ctss	6.662	0.167
COBL-a rinderpest infection, 00hr, biol rep2 : CNhs14420 ctss	6.628	0.229
Esophageal Epithelial Cells, donor2 : CNhs12083 ctss	6.564	0
COBL-a rinderpest infection, 06hr, biol rep2 : CNhs14423 ctss	6.562	0
CD14+CD16+ Monocytes, donor2 : CNhs13208 ctss	6.543	0
COBL-a rinderpest infection, 12hr, biol rep3 : CNhs14427 ctss	6.539	0.218
Endothelial Cells - Aortic, donor0 : CNhs10837 ctss	6.4	0
COBL-a rinderpest infection, 48hr, biol rep1 : CNhs14431 ctss	6.365	0
CD14+ monocytes - treated with Trehalose dimycolate (TDM), donor2 : CNhs13483 ctss	6.364	0
Monocyte-derived macrophages response to LPS, 01hr20min, donor1 (t6 Subject1) : CNhs13149 ctss	6.34	0
mesothelioma cell line:Mero-41 : CNhs13067 ctss	6.335	0
osteosarcoma cell line:HS-Os-1 : CNhs11290 ctss	6.273	0
chondrosarcoma cell line:SW 1353 : CNhs11833 ctss	6.255	0
squamous cell carcinoma cell line:EC-GI-10 : CNhs11252 ctss	6.247	0
mesenchymal precursor cell - ovarian cancer right ovary, donor1 : CNhs12373 ctss	6.119	0
Saos-2 osteosarcoma cell line, untreated control, day28, biol rep3 (B3 T17) : CNhs14196 ctss	6.117	0
COBL-a rinderpest(-C) infection, 48hr, biol rep1 : CNhs14444 ctss	6.027	0.335
CD14+ monocytes - treated with Candida, donor1 : CNhs13473 ctss	5.978	0
peripheral neuroectodermal tumor cell line:KU-SN : CNhs11830 ctss	5.952	0.17
neuroblastoma cell line:CHP-134 : CNhs11276 ctss	5.941	0.152
COBL-a rinderpest infection, 00hr, biol rep3 : CNhs14421 ctss	5.888	0.245
CD14+ monocytes - treated with BCG, donor1 : CNhs13465 ctss	5.869	0.133
Renal Mesangial Cells, donor3 : CNhs12121 ctss	5.865	0
Endothelial Cells - Artery, donor1 : CNhs12496 ctss	5.845	0
Aortic smooth muscle cell response to FGF2, 04hr, biol rep3 (LK24) : CNhs13574 ctss	5.801	0
Mesothelial Cells, donor1 : CNhs10850 ctss	5.781	0.321
CD14+CD16+ Monocytes, donor3 : CNhs13549 ctss	5.746	0
COBL-a rinderpest infection, 24hr, biol rep1 : CNhs14428 ctss	5.721	0
testicular germ cell embryonal carcinoma cell line:NEC14 : CNhs12351 ctss	5.66	0
COBL-a rinderpest infection, 48hr, biol rep2 : CNhs14432 ctss	5.652	0
CD14+ Monocytes, donor1 : CNhs10852 ctss	5.576	0.328
neuroblastoma cell line:NB-1 : CNhs11284 ctss	5.552	0
choriocarcinoma cell line:T3M-3 : CNhs11820 ctss	5.513	0
lung adenocarcinoma cell line:A549 : CNhs11275 ctss	5.513	0
CD14+ monocytes - treated with lipopolysaccharide, donor2 : CNhs13533 ctss	5.512	0
COBL-a rinderpest(-C) infection, 24hr, biol rep1 : CNhs14441 ctss	5.362	0
cholangiocellular carcinoma cell line:HuH-28 : CNhs11283 ctss	5.342	0.411
COBL-a rinderpest infection, 24hr, biol rep2 : CNhs14429 ctss	5.331	0
Adipocyte - subcutaneous, donor3 : CNhs12017 ctss	5.292	0.212
COBL-a rinderpest(-C) infection, 48hr, biol rep2 : CNhs14445 ctss	5.232	0
thymic carcinoma cell line:Ty-82 : CNhs14139 ctss	5.141	0
Monocyte-derived macrophages response to LPS, 02hr00min, donor2 (t8 Subject2) : CNhs13386 ctss	5.076	0
Lymphatic Endothelial cells response to VEGFC, 02hr00min, biol rep3 (MM XXII - 8) : CNhs13283 ctss	5.035	0
mesenchymal stem cells (adipose derived), adipogenic induction, day08, biol rep2 : CNhs13626 ctss	4.993	0
choriocarcinoma cell line:BeWo : CNhs10740 ctss	4.989	0.2
COBL-a rinderpest infection, 48hr, biol rep3 : CNhs14434 ctss	4.955	0
Monocyte-derived macrophages response to LPS, 08hr, donor3 (t16 Subject3) : CNhs13326 ctss	4.949	0
CD14+ monocytes - treated with Group A streptococci, donor1 : CNhs13469 ctss	4.933	0.103
COBL-a rinderpest(-C) infection, 12hr, biol rep1 : CNhs14438 ctss	4.902	0
Basophils, donor2 : CNhs12563 ctss	4.868	0.243
Melanocyte, donor3 (MC+3) : CNhs13406 ctss	4.853	0.324
Monocyte-derived macrophages response to LPS, 02hr30min, donor2 (t9 Subject2) : CNhs13387 ctss	4.848	0
Saos-2 osteosarcoma cell line, untreated control, day28, biol rep1 (B1 T17) : CNhs14194 ctss	4.816	0
CD14-CD16+ Monocytes, donor3 : CNhs13548 ctss	4.794	0.342
embryonic pancreas cell line:2C6 : CNhs11814 ctss	4.772	0
CD14+ monocytes - treated with Salmonella, donor1 : CNhs13471 ctss	4.761	0
Lymphatic Endothelial cells response to VEGFC, 00hr15min, biol rep3 (MM XXII - 2) : CNhs13277 ctss	4.707	0
Monocyte-derived macrophages response to LPS, 03hr00min, donor3 (t10 Subject3) : CNhs13183 ctss	4.706	0
Melanocyte - light, donor2 : CNhs11383 ctss	4.624	0
Monocyte-derived macrophages response to LPS, 04hr, donor2 (t12 Subject2) : CNhs13391 ctss	4.567	0
Monocyte-derived macrophages response to LPS, 03hr30min, donor2 (t11 Subject2) : CNhs13389 ctss	4.527	0.266
Eosinophils, donor1 : CNhs12547 ctss	4.52	0
COBL-a rinderpest(-C) infection, 24hr, biol rep3 : CNhs14443 ctss	4.515	0
COBL-a rinderpest infection, 06hr, biol rep1 : CNhs14422 ctss	4.482	0.56
Lymphatic Endothelial cells response to VEGFC, 05hr, biol rep3 (MM XXII - 13) : CNhs13288 ctss	4.48	0.517
Lymphatic Endothelial cells response to VEGFC, 00hr30min, biol rep3 (MM XXII - 3) : CNhs13278 ctss	4.446	0
mesenchymal precursor cell - bone marrow, donor1 : CNhs12366 ctss	4.446	0
Monocyte-derived macrophages response to udorn influenza infection, 00hr00min, donor1 (868 121:Ud 0h) : CNhs13554 ctss	4.439	0.522
CD14+ monocytes - treated with Candida, donor3 : CNhs13494 ctss	4.438	0
CD14+ Monocytes, donor3 : CNhs11997 ctss	4.432	0
CD14+ monocytes - treated with lipopolysaccharide, donor1 : CNhs13470 ctss	4.366	0
Lymphatic Endothelial cells response to VEGFC, 02hr30min, biol rep3 (MM XXII - 9) : CNhs13284 ctss	4.352	0.415
Endothelial Cells - Lymphatic, donor2 : CNhs11901 ctss	4.34	0
Myoblast differentiation to myotubes, day01, control donor2 : CNhs14568 ctss	4.304	0
mesenchymal stem cells (adipose derived), adipogenic induction, day14, biol rep1 : CNhs13338 ctss	4.266	0
Monocyte-derived macrophages response to udorn influenza infection, 07hr00min, donor1 (868 121:Ud 7h) : CNhs13556 ctss	4.266	0
mesenchymal precursor cell - ovarian cancer metastasis, donor3 : CNhs12378 ctss	4.247	0
Lymphatic Endothelial cells response to VEGFC, 04hr, biol rep3 (MM XXII - 12) : CNhs13287 ctss	4.19	0.798
Renal Cortical Epithelial Cells, donor1 : CNhs11331 ctss	4.179	0
Lymphatic Endothelial cells response to VEGFC, 03hr30min, biol rep3 (MM XXII - 11) : CNhs13286 ctss	4.117	0
acute myeloid leukemia (FAB M2) cell line:Kasumi-6 : CNhs13052 ctss	4.109	0
Renal Proximal Tubular Epithelial Cell, donor3 : CNhs12120 ctss	4.087	0
mesenchymal precursor cell - cardiac, donor3 : CNhs12370 ctss	4.08	0
CD14+ Monocytes, donor2 : CNhs11954 ctss	4	0
Melanocyte - light, donor1 : CNhs11303 ctss	4	0
Lymphatic Endothelial cells response to VEGFC, 06hr, biol rep3 (MM XXII - 14) : CNhs13289 ctss	3.999	0
CD14+ monocytes - treated with Salmonella, donor3 : CNhs13493 ctss	3.976	0.234
Lymphatic Endothelial cells response to VEGFC, 03hr00min, biol rep3 (MM XXII - 10) : CNhs13285 ctss	3.936	0
Monocyte-derived macrophages response to LPS, 07hr, donor2 (t15 Subject2) : CNhs13394 ctss	3.908	0
malignant trichilemmal cyst cell line:DJM-1 : CNhs10730 ctss	3.905	0
Lymphatic Endothelial cells response to VEGFC, 01hr20min, biol rep3 (MM XXII - 6) : CNhs13281 ctss	3.891	0
Monocyte-derived macrophages response to LPS, 02hr30min, donor1 (t9 Subject1) : CNhs13152 ctss	3.886	0
embryonic pancreas cell line:1C3IKEI : CNhs11733 ctss	3.875	0
Fibroblast - Aortic Adventitial donor3 (cytoplasmic fraction) : CNhs14559 ctss	3.837	0.274
Fibroblast - Lung, donor2 : CNhs11380 ctss	3.832	0
CD14+CD16+ Monocytes, donor1 : CNhs13541 ctss	3.829	0
Smooth muscle cells - airway, asthmatic, donor2 : CNhs14184 ctss	3.829	0.319
Lymphatic Endothelial cells response to VEGFC, 00hr00min, biol rep3 (MM XXII - 1 ) : CNhs13276 ctss	3.807	0.166
CD14+ monocytes - treated with Cryptococcus, donor3 : CNhs13546 ctss	3.801	0.152
glioblastoma cell line:T98G : CNhs11272 ctss	3.768	0
K562 erythroblastic leukemia response to hemin, day04, biol rep2 : CNhs12702 ctss	3.704	0
Monocyte-derived macrophages response to udorn influenza infection, 24hr00min, donor2 (150 120:Ud 24h) : CNhs13560 ctss	3.634	0
Lymphatic Endothelial cells response to VEGFC, 07hr, biol rep3 (MM XXII - 15) : CNhs13290 ctss	3.629	0
CD14-CD16+ Monocytes, donor2 : CNhs13207 ctss	3.619	0.315
Monocyte-derived macrophages response to LPS, 03hr00min, donor1 (t10 Subject1) : CNhs12924 ctss	3.611	0
non T non B acute lymphoblastic leukemia (ALL) cell line:P30/OHK : CNhs10747 ctss	3.594	0.095
Monocyte-derived macrophages response to LPS, 04hr, donor3 (t12 Subject3) : CNhs13185 ctss	3.586	0
CD14+ monocytes - treated with BCG, donor3 : CNhs13543 ctss	3.577	0.224
Monocyte-derived macrophages response to LPS, 06hr, donor2 (t14 Subject2) : CNhs13393 ctss	3.548	0
COBL-a rinderpest(-C) infection, 06hr, biol rep2 : CNhs14436 ctss	3.429	0.571
acute myeloid leukemia (FAB M4eo) cell line:EoL-3 : CNhs13057 ctss	3.41	0
CD34+ stem cells - adult bone marrow derived, donor1, tech rep2 : CNhs12553 ctss	3.378	0
Monocyte-derived macrophages response to LPS, 01hr20min, donor2 (t6 Subject2) : CNhs13384 ctss	3.351	0
Lymphatic Endothelial cells response to VEGFC, 03hr30min, biol rep1 (MM XIX - 11) : CNhs13109 ctss	3.284	0
tenocyte, donor2 : CNhs12640 ctss	3.254	0
CD14+ monocytes - treated with Group A streptococci, donor2 : CNhs13532 ctss	3.24	0
COBL-a rinderpest(-C) infection, 48hr, biol rep3 : CNhs14446 ctss	3.219	0
mesenchymal stem cells (adipose derived), adipogenic induction, 00hr30min, biol rep3 : CNhs13427 ctss	3.197	0
Monocyte-derived macrophages response to LPS, 02hr30min, donor3 (t9 Subject3) : CNhs13182 ctss	3.179	0
CD14+ monocytes - treated with B-glucan, donor3 : CNhs13495 ctss	3.176	0
Basophils, donor1 : CNhs12546 ctss	3.115	0
Lymphatic Endothelial cells response to VEGFC, 01hr00min, biol rep3 (MM XXII - 5) : CNhs13280 ctss	3.091	0.182
Monocyte-derived macrophages response to LPS, 03hr30min, donor3 (t11 Subject3) : CNhs13184 ctss	3.038	0
CD14+ monocytes - treated with Group A streptococci, donor3 : CNhs13492 ctss	3.026	0
Monocyte-derived macrophages response to LPS, 01hr40min, donor2 (t7 Subject2) : CNhs13385 ctss	2.951	0
Peripheral Blood Mononuclear Cells, donor3 : CNhs12002 ctss	2.94	0
Monocyte-derived macrophages response to LPS, 00hr45min, donor3 (t4 Subject3) : CNhs13177 ctss	2.913	0
Smooth Muscle Cells - Aortic, donor0 : CNhs10838 ctss	2.906	0
CD14+ monocytes - treated with lipopolysaccharide, donor3 : CNhs13545 ctss	2.878	0.107
CD14+ monocytes - treated with Trehalose dimycolate (TDM), donor3 : CNhs13544 ctss	2.874	0.115
Monocyte-derived macrophages response to LPS, 01hr20min, donor3 (t6 Subject3) : CNhs13179 ctss	2.861	0
Monocyte-derived macrophages response to LPS, 02hr00min, donor3 (t8 Subject3) : CNhs13181 ctss	2.825	0
Monocyte-derived macrophages response to LPS, 01hr00min, donor3 (t5 Subject3) : CNhs13178 ctss	2.715	0
Endothelial Cells - Thoracic, donor1 : CNhs11926 ctss	2.683	0
Monocyte-derived macrophages response to mock influenza infection, 00hr00min, donor1 (868 121:MI 0h) : CNhs13637 ctss	2.683	0
Monocyte-derived macrophages response to LPS, 05hr, donor3 (t13 Subject3) : CNhs13186 ctss	2.667	0
Monocyte-derived macrophages response to LPS, 00hr00min, donor1 (t1 Subject1) : CNhs11941 ctss	2.633	0
Monocyte-derived macrophages response to LPS, 01hr00min, donor2 (t5 Subject2) : CNhs13383 ctss	2.578	0
Smooth Muscle Cells - Aortic, donor3 : CNhs11309 ctss	2.561	0
ARPE-19 EMT induced with TGF-beta and TNF-alpha, 24hr00min, biol rep3 : CNhs14537 ctss	2.553	2.553
Monocyte-derived macrophages response to LPS, 01hr40min, donor3 (t7 Subject3) : CNhs13180 ctss	2.553	0
mesenchymal precursor cell - adipose, donor1 : CNhs12363 ctss	2.533	0
Monocyte-derived macrophages response to LPS, 03hr00min, donor2 (t10 Subject2) : CNhs13388 ctss	2.525	0.23
COBL-a rinderpest(-C) infection, 24hr, biol rep2 : CNhs14442 ctss	2.506	0
Mallassez-derived cells, donor1 : CNhs12538 ctss	2.499	0
CD14-CD16+ Monocytes, donor1 : CNhs13229 ctss	2.459	0.189
Monocyte-derived macrophages response to udorn influenza infection, 02hr00min, donor1 (868 121:Ud 2h) : CNhs13555 ctss	2.376	0
Monocyte-derived macrophages response to LPS, 00hr15min, donor3 (t2 Subject3) : CNhs13175 ctss	2.371	0
K562 erythroblastic leukemia response to hemin, day02, biol rep2 : CNhs12700 ctss	2.365	0
Lymphatic Endothelial cells response to VEGFC, 00hr45min, biol rep3 (MM XXII - 4) : CNhs13279 ctss	2.327	0.291
Monocyte-derived macrophages response to LPS, 10hr, donor3 (t17 Subject3) : CNhs13327 ctss	2.259	0
Monocyte-derived macrophages response to LPS, 00hr00min, donor2 (t1 Subject2) : CNhs13379 ctss	2.249	0
Synoviocyte, donor3 : CNhs12050 ctss	2.228	0
Monocyte-derived macrophages response to LPS, 00hr15min, donor2 (t2 Subject2) : CNhs13380 ctss	2.226	0
Endothelial Cells - Thoracic, donor2 : CNhs11978 ctss	2.211	0
Lymphatic Endothelial cells response to VEGFC, 01hr40min, biol rep3 (MM XXII - 7) : CNhs13282 ctss	2.165	0
Lymphatic Endothelial cells response to VEGFC, 05hr, biol rep1 (MM XIX - 13) : CNhs13111 ctss	2.141	0
cord blood derived cell line:COBL-a 24h infection(-C) : CNhs11049 ctss	2.115	0.132
Melanocyte - dark, donor1 : CNhs12591 ctss	2.074	0.122
Wilms' tumor cell line:HFWT : CNhs11728 ctss	1.984	0
Smooth Muscle Cells - Aortic, donor0 (cytoplasmic fraction) : CNhs12401 ctss	1.972	0
CD14+ monocyte derived endothelial progenitor cells, donor1 : CNhs10858 ctss	1.955	0
Mallassez-derived cells, donor2 : CNhs13550 ctss	1.921	0.296
MCF7 breast cancer cell line response to EGF1, 00hr00min, biol rep1 : CNhs12564 ctss	1.889	0
langerhans cells, immature, donor2 : CNhs13480 ctss	1.82	0.364
common myeloid progenitor CMP, donor1 : CNhs12518 ctss	1.817	0
Hepatic Sinusoidal Endothelial Cells, donor1 : CNhs12075 ctss	1.788	0
Lymphatic Endothelial cells response to VEGFC, 02hr00min, biol rep1 (MM XIX - 8) : CNhs13106 ctss	1.787	0
mesenchymal stem cells (adipose derived), adipogenic induction, day12, biol rep1 : CNhs13628 ctss	1.785	0
Macrophage - monocyte derived, donor1 : CNhs10861 ctss	1.761	0
Endothelial Cells - Microvascular, donor1 : CNhs11925 ctss	1.752	0
Lymphatic Endothelial cells response to VEGFC, 03hr00min, biol rep1 (MM XIX - 10) : CNhs13108 ctss	1.732	0
Eosinophils, donor3 : CNhs12549 ctss	1.722	0
CD34+ Progenitors, donor2 : CNhs12205 ctss	1.715	0
promyelocytes/myelocytes PMC, donor2 : CNhs12525 ctss	1.647	0
Monocyte-derived macrophages response to LPS, 05hr, donor2 (t13 Subject2) : CNhs13392 ctss	1.615	0
Monocyte-derived macrophages response to LPS, 05hr, donor1 (t13 Subject1) : CNhs13155 ctss	1.566	0
anaplastic squamous cell carcinoma cell line:RPMI 2650 : CNhs11889 ctss	1.562	0.156
embryonic pancreas cell line:1C3D3 : CNhs11732 ctss	1.535	0.384
Endothelial Cells - Lymphatic, donor1 : CNhs10865 ctss	1.514	0
Endothelial Cells - Microvascular, donor2 : CNhs11376 ctss	1.504	0
MCF7 breast cancer cell line response to HRG, 00hr30min, biol rep1 : CNhs12436 ctss	1.49	0
CD19+ B Cells (pluriselect), donor090325, donation1 : CNhs12531 ctss	1.472	0
CD34+ stem cells - adult bone marrow derived, donor1, tech rep1 : CNhs12588 ctss	1.451	0
Monocyte-derived macrophages response to LPS, 00hr30min, donor3 (t3 Subject3) : CNhs13176 ctss	1.451	0
pagetoid sarcoma cell line:Hs 925.T : CNhs11856 ctss	1.449	0.207
mesenchymal stem cells (adipose derived), adipogenic induction, day12, biol rep2 : CNhs13629 ctss	1.444	0
Macrophage - monocyte derived, donor3 : CNhs12003 ctss	1.437	0.261
Fibroblast - Aortic Adventitial, donor2 (nuclear fraction) : CNhs12581 ctss	1.414	0
fibrous histiocytoma cell line:GCT TIB-223 : CNhs11842 ctss	1.411	0
Monocyte-derived macrophages response to LPS, 08hr, donor2 (t16 Subject2) : CNhs13395 ctss	1.398	0
Lymphatic Endothelial cells response to VEGFC, 06hr, biol rep1 (MM XIX - 14) : CNhs13112 ctss	1.396	0
CD14+ monocyte derived endothelial progenitor cells, donor2 : CNhs11897 ctss	1.393	0
small cell lung carcinoma cell line:DMS 144 : CNhs12808 ctss	1.38	0
Lymphatic Endothelial cells response to VEGFC, 02hr30min, biol rep1 (MM XIX - 9) : CNhs13107 ctss	1.374	0
Lymphatic Endothelial cells response to VEGFC, 01hr40min, biol rep1 (MM XIX - 7) : CNhs13105 ctss	1.37	0
Adipocyte differentiation, day04, donor2 : CNhs13410 ctss	1.351	0
olfactory region, adult : CNhs12611 ctss	1.302	0
Fibroblast - Aortic Adventitial, donor2 : CNhs11968 ctss	1.291	0.129
Hepatocyte, donor3 : CNhs12626 ctss	1.258	0
Lymphatic Endothelial cells response to VEGFC, 06hr, biol rep2 (MM XIV - 14) : CNhs13171 ctss	1.227	0
Smooth Muscle Cells - Internal Thoracic Artery, donor2 : CNhs11988 ctss	1.226	0.204
Lymphatic Endothelial cells response to VEGFC, 01hr20min, biol rep1 (MM XIX - 6) : CNhs13104 ctss	1.208	0
Monocyte-derived macrophages response to LPS, 00hr00min, donor3 (t1 Subject3) : CNhs13174 ctss	1.208	0.302
Renal Glomerular Endothelial Cells, donor1 : CNhs12074 ctss	1.203	0
Endothelial Cells - Aortic, donor2 : CNhs11375 ctss	1.153	0.384
Monocyte-derived macrophages response to mock influenza infection, 00hr00min, donor3 (536 119:MI 0h) : CNhs13649 ctss	1.145	0
Lymphatic Endothelial cells response to VEGFC, 00hr45min, biol rep1 (MM XIX - 4) : CNhs13102 ctss	1.12	0
Lymphatic Endothelial cells response to VEGFC, 00hr00min, biol rep2 (MM XIV - 1) : CNhs13157 ctss	1.119	0
MCF7 breast cancer cell line response to EGF1, 00hr30min, biol rep1 : CNhs12421 ctss	1.118	0
Lymphatic Endothelial cells response to VEGFC, 00hr30min, biol rep1 (MM XIX - 3) : CNhs13101 ctss	1.097	0
Endothelial Cells - Aortic, donor3 : CNhs12022 ctss	1.096	0
Monocyte-derived macrophages response to udorn influenza infection, 00hr00min, donor3 (536 119:Ud 0h) : CNhs13650 ctss	1.095	0.365
Lymphatic Endothelial cells response to VEGFC, 03hr00min, biol rep2 (MM XIV - 10) : CNhs13166 ctss	1.06	0.265
mesenchymal stem cells (adipose derived), adipogenic induction, day12, biol rep3 : CNhs13630 ctss	1.046	0
Lymphatic Endothelial cells response to VEGFC, 00hr00min, biol rep1 (MM XIX - 1) : CNhs11936 ctss	1.043	0.149
Lymphatic Endothelial cells response to VEGFC, 02hr00min, biol rep2 (MM XIV - 8) : CNhs13164 ctss	1.041	0
Monocyte-derived macrophages response to udorn influenza infection, 24hr00min, donor3 (536 119:Ud 24h) : CNhs13562 ctss	1.027	2.054
bronchogenic carcinoma cell line:ChaGo-K-1 : CNhs11841 ctss	1.023	0
Monocyte-derived macrophages response to mock influenza infection, 24hr00min, donor3 (536 119:MI 24h) : CNhs13652 ctss	1.018	0.339
Adipocyte differentiation, day04, donor3 : CNhs13413 ctss	1.009	0
Neutrophils, donor3 : CNhs11905 ctss	0.996	0
Lymphatic Endothelial cells response to VEGFC, 02hr30min, biol rep2 (MM XIV - 9) : CNhs13165 ctss	0.995	0
Lymphatic Endothelial cells response to VEGFC, 08hr, biol rep3 (MM XXII - 16) : CNhs13291 ctss	0.964	0.482
Monocyte-derived macrophages response to mock influenza infection, 00hr00min, donor4 (227 121:MI 0h) : CNhs13638 ctss	0.955	0
Lymphatic Endothelial cells response to VEGFC, 01hr00min, biol rep2 (MM XIV - 5) : CNhs13161 ctss	0.952	0.317
Fibroblast - Aortic Adventitial, donor1 : CNhs10874 ctss	0.931	0.266
CD14+ monocyte derived endothelial progenitor cells, donor3 : CNhs11904 ctss	0.923	0.231
Endothelial Cells - Microvascular, donor3 : CNhs12024 ctss	0.922	0
Lymphatic Endothelial cells response to VEGFC, 01hr00min, biol rep1 (MM XIX - 5) : CNhs13103 ctss	0.901	0
Monocyte-derived macrophages response to udorn influenza infection, 02hr00min, donor4 (227 121:Ud 2h) : CNhs13640 ctss	0.883	0
MCF7 breast cancer cell line response to EGF1, 00hr45min, biol rep2 : CNhs12478 ctss	0.873	0
MCF7 breast cancer cell line response to EGF1, 02hr00min, biol rep1 : CNhs12426 ctss	0.872	0
CD19+ B Cells (pluriselect), donor090612, donation1 : CNhs12183 ctss	0.862	0
mesenchymal precursor cell - ovarian cancer right ovary, donor3 (SOC-57-02-G) : CNhs13507 ctss	0.85	0
CD8+ T Cells (pluriselect), donor090325, donation1 : CNhs12201 ctss	0.821	0
MCF7 breast cancer cell line response to EGF1, 02hr00min, biol rep2 : CNhs12483 ctss	0.821	0
Mallassez-derived cells, donor3 : CNhs13551 ctss	0.817	0
squamous cell carcinoma cell line:JHUS-nk1 : CNhs11749 ctss	0.815	0
Fibroblast - Aortic Adventitial donor2 (cytoplasmic fraction) : CNhs14558 ctss	0.758	0.152
Lymphatic Endothelial cells response to VEGFC, 00hr15min, biol rep1 (MM XIX - 2) : CNhs13100 ctss	0.739	0
Dendritic Cells - plasmacytoid, donor1 : CNhs10857 ctss	0.73	0
CD8+ T Cells (pluriselect), donor090612, donation2 : CNhs12184 ctss	0.723	0.361
Lymphatic Endothelial cells response to VEGFC, 00hr30min, biol rep2 (MM XIV - 3) : CNhs13159 ctss	0.721	0
Monocyte-derived macrophages response to LPS, 14hr, donor2 (t19 Subject2) : CNhs13398 ctss	0.711	0
merkel cell carcinoma cell line:MS-1 : CNhs12839 ctss	0.705	0.176
Lymphatic Endothelial cells response to VEGFC, 00hr15min, biol rep2 (MM XIV - 2) : CNhs13158 ctss	0.702	0.351
MCF7 breast cancer cell line response to EGF1, 07hr, biol rep1 : CNhs12434 ctss	0.685	0
K562 erythroblastic leukemia response to hemin, day02, biol rep3 : CNhs12802 ctss	0.684	0
Renal Proximal Tubular Epithelial Cell, donor2 : CNhs12087 ctss	0.683	0
CD8+ T Cells (pluriselect), donor090612, donation3 : CNhs12187 ctss	0.68	0
Smooth Muscle Cells - Pulmonary Artery, donor3 : CNhs12047 ctss	0.677	0
mesenchymal stem cells (adipose derived), adipogenic induction, day14, biol rep3 : CNhs13632 ctss	0.673	0
Monocyte-derived macrophages response to LPS, 00hr45min, donor2 (t4 Subject2) : CNhs13382 ctss	0.664	0.221
neuroepithelioma cell line:SK-N-MC : CNhs11853 ctss	0.654	0
Monocyte-derived macrophages response to LPS, 16hr, donor3 (t20 Subject3) : CNhs13330 ctss	0.649	0
hepatoblastoma cell line:HuH-6 : CNhs11742 ctss	0.644	0
epithelioid sarcoma cell line:HS-ES-2R : CNhs14239 ctss	0.633	0
Monocyte-derived macrophages response to LPS, 12hr, donor3 (t18 Subject3) : CNhs13328 ctss	0.633	0
Monocyte-derived macrophages response to LPS, 24hr, donor1 (t24 Subject1) : CNhs12932 ctss	0.633	0.633
K562 erythroblastic leukemia response to hemin, day03, biol rep3 : CNhs12803 ctss	0.624	0
Monocyte-derived macrophages response to mock influenza infection, 24hr00min, donor4 (227 121:MI 24h) : CNhs13644 ctss	0.611	0
Neutrophils, donor1 : CNhs10862 ctss	0.607	0
Dendritic Cells - monocyte immature derived, donor1, tech rep1 : CNhs10855 ctss	0.597	0
Monocyte-derived macrophages response to LPS, 12hr, donor1 (t18 Subject1) : CNhs12813 ctss	0.597	0
somatostatinoma cell line:QGP-1 : CNhs11869 ctss	0.596	0
MCF7 breast cancer cell line response to EGF1, 04hr, biol rep3 : CNhs12749 ctss	0.592	0
hepatic mesenchymal tumor cell line:LI90 : CNhs11868 ctss	0.583	0
Monocyte-derived macrophages response to LPS, 18hr, donor3 (t21 Subject3) : CNhs13331 ctss	0.551	0
gamma delta positive T cells, donor2 : CNhs13915 ctss	0.531	0
oral squamous cell carcinoma cell line:SAS : CNhs11810 ctss	0.529	0.264
acantholytic squamous carcinoma cell line:HCC1806 : CNhs11844 ctss	0.523	0
Monocyte-derived macrophages response to LPS, 12hr, donor2 (t18 Subject2) : CNhs13397 ctss	0.521	0
Monocyte-derived macrophages response to LPS, 00hr30min, donor2 (t3 Subject2) : CNhs13381 ctss	0.514	0.257
CD8+ T Cells (pluriselect), donor090309, donation1 : CNhs12176 ctss	0.511	0
Lymphatic Endothelial cells response to VEGFC, 07hr, biol rep2 (MM XIV - 15) : CNhs13172 ctss	0.482	0
Monocyte-derived macrophages response to LPS, 14hr, donor3 (t19 Subject3) : CNhs13329 ctss	0.48	0
Lymphatic Endothelial cells response to VEGFC, 08hr, biol rep1 (MM XIX - 16) : CNhs11937 ctss	0.479	0
medulloblastoma cell line:ONS-76 : CNhs11861 ctss	0.479	0
Dendritic Cells - monocyte immature derived, donor1, tech rep2 : CNhs11062 ctss	0.478	0
Lymphatic Endothelial cells response to VEGFC, 07hr, biol rep1 (MM XIX - 15) : CNhs13113 ctss	0.477	0
CD19+ B Cells, donor2 : CNhs12352 ctss	0.456	0
Adipocyte differentiation, day12, donor4 : CNhs13419 ctss	0.451	0
CD133+ stem cells - adult bone marrow derived, pool1 : CNhs12552 ctss	0.45	0
Dendritic Cells - monocyte immature derived, donor3 : CNhs12000 ctss	0.449	0.112
MCF7 breast cancer cell line response to EGF1, 02hr00min, biol rep1 : CNhs12426 ctss	0.447	0
Lymphatic Endothelial cells response to VEGFC, 04hr, biol rep1 (MM XIX - 12) : CNhs13110 ctss	0.439	0
Melanocyte - dark, donor3 : CNhs12570 ctss	0.429	0.086
Adipocyte differentiation, day12, donor3 : CNhs13416 ctss	0.427	0
testicular germ cell embryonal carcinoma cell line:NEC8 : CNhs11726 ctss	0.421	0
Synoviocyte, donor1 : CNhs11068 ctss	0.42	0
Prostate Epithelial Cells (polarized), donor1 : CNhs10882 ctss	0.418	0
Monocyte-derived macrophages response to LPS, 18hr, donor1 (t21 Subject1) : CNhs12814 ctss	0.399	0.2
MCF7 breast cancer cell line response to HRG, 04hr, biol rep2 : CNhs12663 ctss	0.395	0
Lymphatic Endothelial cells response to VEGFC, 08hr, biol rep2 (MM XIV - 16) : CNhs13173 ctss	0.393	0.393
Hepatocyte, donor2 : CNhs12349 ctss	0.392	0
MCF7 breast cancer cell line response to HRG, 00hr30min, biol rep2 : CNhs12653 ctss	0.384	0
MCF7 breast cancer cell line response to EGF1, 01hr00min, biol rep2 : CNhs12479 ctss	0.382	0
CD8+ T Cells (pluriselect), donor090325, donation2 : CNhs12199 ctss	0.378	0.126
MCF7 breast cancer cell line response to HRG, 07hr, biol rep3 : CNhs12767 ctss	0.368	0
merkel cell carcinoma cell line:MKL-1 : CNhs12838 ctss	0.361	0
MCF7 breast cancer cell line response to EGF1, 03hr30min, biol rep3 : CNhs12748 ctss	0.357	0
Monocyte-derived macrophages response to LPS, 48hr, donor2 (t26 Subject2) : CNhs13405 ctss	0.356	0
Lymphatic Endothelial cells response to VEGFC, 05hr, biol rep2 (MM XIV - 13) : CNhs13170 ctss	0.35	0.35
Lymphatic Endothelial cells response to VEGFC, 04hr, biol rep2 (MM XIV - 12) : CNhs13169 ctss	0.346	0.346
MCF7 breast cancer cell line response to HRG, 00hr30min, biol rep3 : CNhs12755 ctss	0.333	0
MCF7 breast cancer cell line response to HRG, 00hr45min, biol rep2 : CNhs12654 ctss	0.328	0
Monocyte-derived macrophages response to LPS, 10hr, donor2 (t17 Subject2) : CNhs13396 ctss	0.328	0
xeroderma pigentosum b cell line:XPL 17 : CNhs11813 ctss	0.325	0
Melanocyte, donor2 (MC+2) : CNhs13156 ctss	0.322	0
CD19+ B Cells, donor3 : CNhs12354 ctss	0.319	0
Smooth Muscle Cells - Brachiocephalic, donor2 : CNhs11985 ctss	0.303	0.152
Natural Killer Cells, donor3 : CNhs12001 ctss	0.301	0
lung adenocarcinoma, papillary cell line:NCI-H441 : CNhs14245 ctss	0.283	0
MCF7 breast cancer cell line response to EGF1, 06hr, biol rep3 : CNhs12751 ctss	0.283	0
Monocyte-derived macrophages response to LPS, 36hr, donor3 (t25 Subject3) : CNhs13335 ctss	0.283	0
chronic myelogenous leukemia cell line:K562 ENCODE, biol rep1 : CNhs12334 ctss	0.281	0
mesothelioma cell line:NCI-H28 : CNhs13061 ctss	0.272	0
hepatocellular carcinoma cell line: HepG2 ENCODE, biol rep2 : CNhs12329 ctss	0.269	0.09
MCF7 breast cancer cell line response to EGF1, 01hr20min, biol rep2 : CNhs12480 ctss	0.268	0
b cell line:RPMI1788 : CNhs10744 ctss	0.266	0.133
melanoma cell line:G-361 : CNhs11254 ctss	0.264	0
langerhans cells, migratory, donor3 : CNhs13547 ctss	0.262	0.131
ductal cell carcinoma cell line:MIA Paca2 : CNhs11259 ctss	0.261	0
MCF7 breast cancer cell line response to EGF1, 05hr, biol rep3 : CNhs12750 ctss	0.259	0.259
MCF7 breast cancer cell line response to EGF1, 07hr, biol rep3 : CNhs12752 ctss	0.257	0.514
astrocytoma cell line:TM-31 : CNhs10742 ctss	0.255	0
Monocyte-derived macrophages response to LPS, 22hr, donor1 (t23 Subject1) : CNhs12815 ctss	0.247	0
Adipocyte differentiation, day08, donor1 : CNhs12517 ctss	0.246	0
breast carcinoma cell line:MCF7 : CNhs11943 ctss	0.245	0
Lymphatic Endothelial cells response to VEGFC, 00hr45min, biol rep2 (MM XIV - 4) : CNhs13160 ctss	0.244	0.244
Monocyte-derived macrophages response to LPS, 24hr, donor3 (t24 Subject3) : CNhs13334 ctss	0.233	0.233
CD4+ T Cells, donor2 : CNhs11955 ctss	0.227	0
Mast cell, donor3 : CNhs12593 ctss	0.225	0
MCF7 breast cancer cell line response to HRG, 08hr, biol rep1 : CNhs12740 ctss	0.219	0.219
mycosis fungoides, T cell lymphoma cell line:HuT 102 TIB-162 : CNhs11858 ctss	0.215	0.215
acute myeloid leukemia (FAB M1) cell line:HYT-1 : CNhs13054 ctss	0.206	0.206
MCF7 breast cancer cell line response to EGF1, 01hr40min, biol rep3 : CNhs12743 ctss	0.19	0.19
chronic myelogenous leukemia (CML) cell line:MEG-A2 : CNhs11865 ctss	0.185	0
leukemia, chronic megakaryoblastic cell line:MEG-01 : CNhs11859 ctss	0.184	0.092
colon carcinoma cell line:CACO-2 : CNhs11280 ctss	0.174	0
acute lymphoblastic leukemia (B-ALL) cell line:BALL-1 : CNhs11251 ctss	0.173	0.173
mesothelioma cell line:Mero-14, tech rep2 : CNhs14376 ctss	0.173	0.086
Natural Killer Cells, donor1 : CNhs10859 ctss	0.169	0.169
Burkitt's lymphoma cell line:DAUDI : CNhs10739 ctss	0.164	0
anaplastic large cell lymphoma cell line:Ki-JK : CNhs11881 ctss	0.162	0
small cell lung carcinoma cell line:WA-hT : CNhs11812 ctss	0.159	0
CD4+ T Cells, donor3 : CNhs11998 ctss	0.158	0
clear cell carcinoma cell line:TEN : CNhs11930 ctss	0.158	0
retinoblastoma cell line:Y79 : CNhs11267 ctss	0.153	0
giant cell carcinoma cell line:LU65 : CNhs11274 ctss	0.148	0
langerhans cells, immature, donor1 : CNhs13537 ctss	0.146	0
CD4+CD25-CD45RA- memory conventional T cells expanded, donor2 : CNhs13920 ctss	0.139	0.139
CD34 cells differentiated to erythrocyte lineage, biol rep1 : CNhs13552 ctss	0.138	0
rhabdomyosarcoma cell line:KYM-1 : CNhs11877 ctss	0.133	0
lymphoma, malignant, hairy B-cell cell line:MLMA : CNhs11935 ctss	0.126	0
NK T cell leukemia cell line:KHYG-1 : CNhs11867 ctss	0.122	0.122
serous cystadenocarcinoma cell line:HTOA : CNhs11827 ctss	0.122	0.122
epidermoid carcinoma cell line:A431 : CNhs10743 ctss	0.118	0.353
neuroblastoma cell line:NH-12 : CNhs11811 ctss	0.114	0
langerhans cells, migratory, donor2 : CNhs13536 ctss	0.113	0.227
breast carcinoma cell line:MDA-MB-453 : CNhs10736 ctss	0.111	0.222
tubular adenocarcinoma cell line:SUIT-2 : CNhs11883 ctss	0.111	0
Mast cell, expanded, donor8 : CNhs13926 ctss	0.109	0
Mast cell, donor4 : CNhs12592 ctss	0.108	0
carcinoid cell line:NCI-H727 : CNhs14244 ctss	0.105	0.21
small cell lung carcinoma cell line:NCI-H82 : CNhs12809 ctss	0.104	0
hereditary spherocytic anemia cell line:WIL2-NS : CNhs11891 ctss	0.102	0.204
gall bladder carcinoma cell line:TGBC2TKB : CNhs10733 ctss	0.096	0.193
acute lymphoblastic leukemia (T-ALL) cell line:HPB-ALL : CNhs10746 ctss	0.086	0.086
B lymphoblastoid cell line: GM12878 ENCODE, biol rep3 : CNhs12333 ctss	0.085	0.17
B lymphoblastoid cell line: GM12878 ENCODE, biol rep1 : CNhs12331 ctss	0.084	0.251
hepatocellular carcinoma cell line: HepG2 ENCODE, biol rep1 : CNhs12328 ctss	0.082	0.164
hepatocellular carcinoma cell line: HepG2 ENCODE, biol rep3 : CNhs12330 ctss	0.071	0
acute lymphoblastic leukemia (B-ALL) cell line:NALM-6 : CNhs11282 ctss	0	0
acute lymphoblastic leukemia (T-ALL) cell line:Jurkat : CNhs11253 ctss	0	0
acute myeloid leukemia (FAB M0) cell line:Kasumi-3 : CNhs13241 ctss	0	0
acute myeloid leukemia (FAB M2) cell line:NKM-1 : CNhs11864 ctss	0	0
acute myeloid leukemia (FAB M4) cell line:FKH-1 : CNhs13503 ctss	0	0
acute myeloid leukemia (FAB M4) cell line:HNT-34 : CNhs13504 ctss	0	0
acute myeloid leukemia (FAB M4eo) cell line:EoL-1 : CNhs13056 ctss	0	0
acute myeloid leukemia (FAB M5) cell line:U-937 DE-4 : CNhs13058 ctss	0	0
acute myeloid leukemia (FAB M6) cell line:EEB : CNhs13059 ctss	0	0
acute myeloid leukemia (FAB M6) cell line:F-36E : CNhs13060 ctss	0	0
acute myeloid leukemia (FAB M6) cell line:F-36P : CNhs13505 ctss	0	0
acute myeloid leukemia (FAB M7) cell line:MKPL-1 : CNhs11888 ctss	0	1.12
acute myeloid leukemia (FAB M7) cell line:M-MOK : CNhs13049 ctss	0	0
adenocarcinoma cell line:IM95m : CNhs11882 ctss	0	0.244
Adipocyte differentiation, day04, donor1 : CNhs12516 ctss	0	0.206
Adipocyte differentiation, day04, donor4 : CNhs13417 ctss	0	0
Adipocyte differentiation, day08, donor2 : CNhs13411 ctss	0	0
Adipocyte differentiation, day08, donor3 : CNhs13415 ctss	0	0
Adipocyte differentiation, day08, donor4 : CNhs13418 ctss	0	0
Adipocyte differentiation, day12, donor1 : CNhs13336 ctss	0	0
Adipocyte differentiation, day12, donor2 : CNhs13412 ctss	0	0
adult T-cell leukemia cell line:ATN-1 : CNhs10738 ctss	0	0.256
alveolar cell carcinoma cell line:SW 1573 : CNhs11838 ctss	0	0
argyrophil small cell carcinoma cell line:TC-YIK : CNhs11725 ctss	0	0
ARPE-19 EMT induced with TGF-beta and TNF-alpha, 06hr00min, biol rep2 : CNhs14520 ctss	0	0
ARPE-19 EMT induced with TGF-beta and TNF-alpha, 24hr00min, biol rep2 : CNhs14536 ctss	0	4.787
B lymphoblastoid cell line: GM12878 ENCODE, biol rep2 : CNhs12332 ctss	0	0.092
bile duct carcinoma cell line:HuCCT1 : CNhs10750 ctss	0	0
bile duct carcinoma cell line:TFK-1 : CNhs11265 ctss	0	0
biphenotypic B myelomonocytic leukemia cell line:MV-4-11 : CNhs11845 ctss	0	0
bronchioalveolar carcinoma cell line:NCI-H358 : CNhs11840 ctss	0	0
bronchioalveolar carcinoma cell line:NCI-H650 : CNhs14138 ctss	0	0
Burkitt's lymphoma cell line:RAJI : CNhs11268 ctss	0	0.15
carcinoid cell line:NCI-H1770 : CNhs11834 ctss	0	0
carcinoid cell line:SK-PN-DW : CNhs11846 ctss	0	0.278
CD133+ stem cells - cord blood derived, pool1 : CNhs12545 ctss	0	0
CD19+ B Cells (pluriselect), donor090309, donation1 : CNhs12177 ctss	0	0
CD19+ B Cells (pluriselect), donor090309, donation2 : CNhs12179 ctss	0	0
CD19+ B Cells (pluriselect), donor090309, donation3 : CNhs12181 ctss	0	0
CD19+ B Cells (pluriselect), donor090325, donation2 : CNhs12175 ctss	0	0
CD19+ B Cells (pluriselect), donor090612, donation2 : CNhs12185 ctss	0	0
CD19+ B Cells (pluriselect), donor090612, donation3 : CNhs12188 ctss	0	0
CD19+ B Cells, donor1 : CNhs12343 ctss	0	0
CD34 cells differentiated to erythrocyte lineage, biol rep2 : CNhs13553 ctss	0	0
CD34+ Progenitors, donor1 : CNhs13227 ctss	0	0
CD4+ T Cells, donor1 : CNhs10853 ctss	0	0
CD4+CD25+CD45RA- memory regulatory T cells expanded, donor1 : CNhs13204 ctss	0	0.226
CD4+CD25+CD45RA- memory regulatory T cells expanded, donor2 : CNhs13811 ctss	0	0.127
CD4+CD25+CD45RA- memory regulatory T cells expanded, donor3 : CNhs13812 ctss	0	0
CD4+CD25+CD45RA- memory regulatory T cells, donor1 : CNhs13195 ctss	0	0
CD4+CD25+CD45RA- memory regulatory T cells, donor2 : CNhs13206 ctss	0	0
CD4+CD25+CD45RA- memory regulatory T cells, donor3 : CNhs13538 ctss	0	0
CD4+CD25+CD45RA+ naive regulatory T cells expanded, donor1 : CNhs13203 ctss	0	0
CD4+CD25+CD45RA+ naive regulatory T cells expanded, donor2 : CNhs13918 ctss	0	0
CD4+CD25+CD45RA+ naive regulatory T cells expanded, donor3 : CNhs13919 ctss	0	0.638
CD4+CD25+CD45RA+ naive regulatory T cells, donor1 : CNhs13238 ctss	0	0
CD4+CD25+CD45RA+ naive regulatory T cells, donor2 : CNhs13235 ctss	0	0
CD4+CD25+CD45RA+ naive regulatory T cells, donor3 : CNhs13513 ctss	0	2.866
CD4+CD25-CD45RA- memory conventional T cells expanded, donor1 : CNhs13215 ctss	0	0.343
CD4+CD25-CD45RA- memory conventional T cells expanded, donor3 : CNhs13921 ctss	0	0
CD4+CD25-CD45RA- memory conventional T cells, donor1 : CNhs13239 ctss	0	0
CD4+CD25-CD45RA- memory conventional T cells, donor2 : CNhs13237 ctss	0	0.21
CD4+CD25-CD45RA- memory conventional T cells, donor3 : CNhs13539 ctss	0	0
CD4+CD25-CD45RA+ naive conventional T cells expanded, donor1 : CNhs13202 ctss	0	0
CD4+CD25-CD45RA+ naive conventional T cells expanded, donor2 : CNhs13813 ctss	0	0.149
CD4+CD25-CD45RA+ naive conventional T cells expanded, donor3 : CNhs13814 ctss	0	0
CD4+CD25-CD45RA+ naive conventional T cells, donor1 : CNhs13223 ctss	0	0
CD4+CD25-CD45RA+ naive conventional T cells, donor2 : CNhs13205 ctss	0	0.574
CD4+CD25-CD45RA+ naive conventional T cells, donor3 : CNhs13512 ctss	0	0
CD8+ T Cells (pluriselect), donor090309, donation2 : CNhs12178 ctss	0	0.479
CD8+ T Cells (pluriselect), donor090309, donation3 : CNhs12180 ctss	0	0
CD8+ T Cells (pluriselect), donor090612, donation1 : CNhs12182 ctss	0	0
CD8+ T Cells, donor1 : CNhs10854 ctss	0	0.352
CD8+ T Cells, donor2 : CNhs11956 ctss	0	0
CD8+ T Cells, donor3 : CNhs11999 ctss	0	0.119
cervical cancer cell line:D98-AH2 : CNhs11288 ctss	0	0.139
chronic lymphocytic leukemia (T-CLL) cell line:SKW-3 : CNhs11714 ctss	0	0
chronic myeloblastic leukemia (CML) cell line:KCL-22 : CNhs11886 ctss	0	0
chronic myelogenous leukemia cell line:K562 : CNhs11250 ctss	0	0
chronic myelogenous leukemia cell line:K562 ENCODE, biol rep2 : CNhs12335 ctss	0	0
chronic myelogenous leukemia cell line:K562 ENCODE, biol rep3 : CNhs12336 ctss	0	0
chronic myelogenous leukemia cell line:KU812 : CNhs10727 ctss	0	0.197
clear cell carcinoma cell line:JHOC-5 : CNhs11745 ctss	0	0
colon carcinoma cell line:COLO-320 : CNhs10737 ctss	0	0
common myeloid progenitor CMP, donor2 : CNhs12523 ctss	0	3.211
Dendritic Cells - monocyte immature derived, donor2 : CNhs12195 ctss	0	0
Dendritic Cells - plasmacytoid, donor2 : CNhs12196 ctss	0	0
Dendritic Cells - plasmacytoid, donor3 : CNhs12200 ctss	0	0
diffuse large B-cell lymphoma cell line:CTB-1 : CNhs11741 ctss	0	0
ductal cell carcinoma cell line:KLM-1 : CNhs11100 ctss	0	0.235
embryonic pancreas cell line:1B2C6 : CNhs11731 ctss	0	0
endometrial carcinoma cell line:OMC-2 : CNhs11266 ctss	0	0
endometrial stromal sarcoma cell line:OMC-9 : CNhs11249 ctss	0	0.154
Eosinophils, donor2 : CNhs12548 ctss	0	0
epidermoid carcinoma cell line:Ca Ski : CNhs10748 ctss	0	0.109
epithelioid sarcoma cell line:HS-ES-1 : CNhs11247 ctss	0	0
Fibroblast - skin, normal donor2 (cytoplasmic fraction) : CNhs14561 ctss	0	0
gall bladder carcinoma cell line:TGBC14TKB : CNhs11256 ctss	0	0
gamma delta positive T cells, donor1 : CNhs13914 ctss	0	0.357
gastric adenocarcinoma cell line:MKN1 : CNhs11737 ctss	0	0.206
gastric cancer cell line:AZ521 : CNhs11286 ctss	0	0
gastric cancer cell line:GSS : CNhs14241 ctss	0	0
gastrointestinal carcinoma cell line:ECC12 : CNhs11738 ctss	0	0
glassy cell carcinoma cell line:HOKUG : CNhs11824 ctss	0	0.237
glioma cell line:GI-1 : CNhs10731 ctss	0	0
granulocyte macrophage progenitor, donor2 : CNhs12524 ctss	0	0
granulocyte macrophage progenitor, donor3 : CNhs12528 ctss	0	0
hairy cell leukemia cell line:Mo : CNhs11843 ctss	0	0
Hepatocyte, donor1 : CNhs12340 ctss	0	0
hepatoma cell line:Li-7 : CNhs11271 ctss	0	0
hIPS, biol rep3 : CNhs14216 ctss	0	0.749
Hodgkin's lymphoma cell line:HD-Mar2 : CNhs11715 ctss	0	0
Intestinal epithelial cells (polarized), donor1 : CNhs10875 ctss	0	0
K562 erythroblastic leukemia response to hemin, 00hr00min, biol rep1 : CNhs12458 ctss	0	2.166
K562 erythroblastic leukemia response to hemin, 00hr00min, biol rep2 : CNhs12684 ctss	0	0
K562 erythroblastic leukemia response to hemin, 00hr00min, biol rep3 : CNhs12786 ctss	0	0
K562 erythroblastic leukemia response to hemin, 00hr15min, biol rep1 : CNhs12459 ctss	0	0
K562 erythroblastic leukemia response to hemin, 00hr15min, biol rep2 : CNhs12686 ctss	0	0
K562 erythroblastic leukemia response to hemin, 00hr15min, biol rep3 : CNhs12787 ctss	0	0
K562 erythroblastic leukemia response to hemin, 00hr30min, biol rep1 : CNhs12460 ctss	0	0
K562 erythroblastic leukemia response to hemin, 00hr30min, biol rep2 : CNhs12687 ctss	0	0
K562 erythroblastic leukemia response to hemin, 00hr30min, biol rep3 : CNhs12788 ctss	0	0
K562 erythroblastic leukemia response to hemin, 00hr45min, biol rep1 : CNhs12461 ctss	0	0
K562 erythroblastic leukemia response to hemin, 00hr45min, biol rep2 : CNhs12688 ctss	0	3.538
K562 erythroblastic leukemia response to hemin, 00hr45min, biol rep3 : CNhs12789 ctss	0	0
K562 erythroblastic leukemia response to hemin, 01hr00min, biol rep1 : CNhs12462 ctss	0	0
K562 erythroblastic leukemia response to hemin, 01hr00min, biol rep2 : CNhs12689 ctss	0	0
K562 erythroblastic leukemia response to hemin, 01hr00min, biol rep3 : CNhs12790 ctss	0	0
K562 erythroblastic leukemia response to hemin, 01hr20min, biol rep1 : CNhs12463 ctss	0	1.387
K562 erythroblastic leukemia response to hemin, 01hr20min, biol rep2 : CNhs12690 ctss	0	0
K562 erythroblastic leukemia response to hemin, 01hr20min, biol rep3 : CNhs12791 ctss	0	0
K562 erythroblastic leukemia response to hemin, 01hr40min, biol rep1 : CNhs12464 ctss	0	0
K562 erythroblastic leukemia response to hemin, 01hr40min, biol rep2 : CNhs12691 ctss	0	0
K562 erythroblastic leukemia response to hemin, 01hr40min, biol rep3 : CNhs12792 ctss	0	0
K562 erythroblastic leukemia response to hemin, 02hr00min, biol rep1 : CNhs12737 ctss	0	0
K562 erythroblastic leukemia response to hemin, 02hr00min, biol rep2 : CNhs12692 ctss	0	0
K562 erythroblastic leukemia response to hemin, 02hr00min, biol rep3 : CNhs12794 ctss	0	0
K562 erythroblastic leukemia response to hemin, 02hr30min, biol rep1 : CNhs12465 ctss	0	0
K562 erythroblastic leukemia response to hemin, 02hr30min, biol rep2 : CNhs12693 ctss	0	0
K562 erythroblastic leukemia response to hemin, 02hr30min, biol rep3 : CNhs12795 ctss	0	0
K562 erythroblastic leukemia response to hemin, 03hr00min, biol rep1 : CNhs12466 ctss	0	0
K562 erythroblastic leukemia response to hemin, 03hr00min, biol rep2 : CNhs12694 ctss	0	0
K562 erythroblastic leukemia response to hemin, 03hr00min, biol rep3 : CNhs12796 ctss	0	0
K562 erythroblastic leukemia response to hemin, 03hr30min, biol rep1 : CNhs12467 ctss	0	0.972
K562 erythroblastic leukemia response to hemin, 03hr30min, biol rep2 : CNhs12695 ctss	0	0
K562 erythroblastic leukemia response to hemin, 03hr30min, biol rep3 : CNhs12797 ctss	0	0
K562 erythroblastic leukemia response to hemin, 04hr, biol rep1 : CNhs12468 ctss	0	0
K562 erythroblastic leukemia response to hemin, 04hr, biol rep2 : CNhs12696 ctss	0	0
K562 erythroblastic leukemia response to hemin, 04hr, biol rep3 : CNhs12798 ctss	0	0
K562 erythroblastic leukemia response to hemin, 06hr, biol rep1 : CNhs12469 ctss	0	0
K562 erythroblastic leukemia response to hemin, 06hr, biol rep2 : CNhs12697 ctss	0	0
K562 erythroblastic leukemia response to hemin, 06hr, biol rep3 : CNhs12799 ctss	0	0
K562 erythroblastic leukemia response to hemin, 12hr, biol rep1 : CNhs12470 ctss	0	1.348
K562 erythroblastic leukemia response to hemin, 12hr, biol rep2 : CNhs12698 ctss	0	2.289
K562 erythroblastic leukemia response to hemin, 12hr, biol rep3 : CNhs12800 ctss	0	0
K562 erythroblastic leukemia response to hemin, 24hr, biol rep1 : CNhs12471 ctss	0	0
K562 erythroblastic leukemia response to hemin, 24hr, biol rep2 : CNhs12699 ctss	0	0
K562 erythroblastic leukemia response to hemin, 24hr, biol rep3 : CNhs12801 ctss	0	0
K562 erythroblastic leukemia response to hemin, day02, biol rep1 : CNhs12472 ctss	0	0
K562 erythroblastic leukemia response to hemin, day03, biol rep1 : CNhs12473 ctss	0	0
K562 erythroblastic leukemia response to hemin, day03, biol rep2 : CNhs12701 ctss	0	0
K562 erythroblastic leukemia response to hemin, day04, biol rep1 : CNhs12474 ctss	0	0
K562 erythroblastic leukemia response to hemin, day04, biol rep3 : CNhs12804 ctss	0	0
keratoacanthoma cell line:HKA-1 : CNhs11880 ctss	0	0
Krukenberg tumor cell line:HSKTC : CNhs11822 ctss	0	0
langerhans cells, migratory, donor1 : CNhs13535 ctss	0	0.117
leiomyoblastoma cell line:G-402 : CNhs11848 ctss	0	0
lung adenocarcinoma cell line:PC-14 : CNhs10726 ctss	0	0
lymphangiectasia cell line:DS-1 : CNhs11852 ctss	0	0.204
Lymphatic Endothelial cells response to VEGFC, 01hr20min, biol rep2 (MM XIV - 6) : CNhs13162 ctss	0	0.429
Lymphatic Endothelial cells response to VEGFC, 01hr40min, biol rep2 (MM XIV - 7) : CNhs13163 ctss	0	0.384
Lymphatic Endothelial cells response to VEGFC, 03hr30min, biol rep2 (MM XIV - 11) : CNhs13168 ctss	0	0
Macrophage - monocyte derived, donor2 : CNhs11899 ctss	0	0
Mast cell - stimulated, donor1 : CNhs11073 ctss	0	0
Mast cell, donor1 : CNhs12566 ctss	0	0
Mast cell, donor2 : CNhs12594 ctss	0	0
Mast cell, expanded and stimulated, donor5 : CNhs13925 ctss	0	0.175
Mast cell, expanded and stimulated, donor8 : CNhs13927 ctss	0	0
Mast cell, expanded, donor5 : CNhs13924 ctss	0	0.106
mature adipocyte, donor1 : CNhs12558 ctss	0	0
mature adipocyte, donor2 : CNhs12559 ctss	0	0
mature adipocyte, donor3 : CNhs12560 ctss	0	0.195
mature adipocyte, donor4 : CNhs12562 ctss	0	0
MCF7 breast cancer cell line response to EGF1, 00hr00min, biol rep2 : CNhs12475 ctss	0	0
MCF7 breast cancer cell line response to EGF1, 00hr00min, biol rep3 : CNhs12703 ctss	0	0
MCF7 breast cancer cell line response to EGF1, 00hr15min, biol rep1 : CNhs12420 ctss	0	0
MCF7 breast cancer cell line response to EGF1, 00hr15min, biol rep1 : CNhs12420 ctss	0	0
MCF7 breast cancer cell line response to EGF1, 00hr15min, biol rep1 : CNhs12420 ctss	0	0
MCF7 breast cancer cell line response to EGF1, 00hr15min, biol rep2 : CNhs12476 ctss	0	0
MCF7 breast cancer cell line response to EGF1, 00hr15min, biol rep3 : CNhs12704 ctss	0	0
MCF7 breast cancer cell line response to EGF1, 00hr30min, biol rep1 : CNhs12421 ctss	0	0.758
MCF7 breast cancer cell line response to EGF1, 00hr30min, biol rep1 : CNhs12421 ctss	0	0
MCF7 breast cancer cell line response to EGF1, 00hr30min, biol rep2 : CNhs12477 ctss	0	0
MCF7 breast cancer cell line response to EGF1, 00hr30min, biol rep3 : CNhs12738 ctss	0	0
MCF7 breast cancer cell line response to EGF1, 00hr45min, biol rep1 : CNhs12422 ctss	0	0
MCF7 breast cancer cell line response to EGF1, 00hr45min, biol rep1 : CNhs12422 ctss	0	0
MCF7 breast cancer cell line response to EGF1, 00hr45min, biol rep1 : CNhs12422 ctss	0	0
MCF7 breast cancer cell line response to EGF1, 00hr45min, biol rep3 : CNhs12739 ctss	0	0.127
MCF7 breast cancer cell line response to EGF1, 01hr00min, biol rep1 : CNhs12423 ctss	0	0
MCF7 breast cancer cell line response to EGF1, 01hr00min, biol rep1 : CNhs12423 ctss	0	0
MCF7 breast cancer cell line response to EGF1, 01hr00min, biol rep1 : CNhs12423 ctss	0	0
MCF7 breast cancer cell line response to EGF1, 01hr00min, biol rep3 : CNhs12705 ctss	0	0
MCF7 breast cancer cell line response to EGF1, 01hr20min, biol rep1 : CNhs12424 ctss	0	0
MCF7 breast cancer cell line response to EGF1, 01hr20min, biol rep1 : CNhs12424 ctss	0	0
MCF7 breast cancer cell line response to EGF1, 01hr20min, biol rep1 : CNhs12424 ctss	0	0
MCF7 breast cancer cell line response to EGF1, 01hr20min, biol rep3 : CNhs12742 ctss	0	0
MCF7 breast cancer cell line response to EGF1, 01hr40min, biol rep1 : CNhs12425 ctss	0	0
MCF7 breast cancer cell line response to EGF1, 01hr40min, biol rep1 : CNhs12425 ctss	0	0
MCF7 breast cancer cell line response to EGF1, 01hr40min, biol rep1 : CNhs12425 ctss	0	0
MCF7 breast cancer cell line response to EGF1, 01hr40min, biol rep2 : CNhs12482 ctss	0	0
MCF7 breast cancer cell line response to EGF1, 02hr00min, biol rep1 : CNhs12426 ctss	0	0
MCF7 breast cancer cell line response to EGF1, 02hr00min, biol rep3 : CNhs12744 ctss	0	0
MCF7 breast cancer cell line response to EGF1, 02hr30min, biol rep1 : CNhs12427 ctss	0	0
MCF7 breast cancer cell line response to EGF1, 02hr30min, biol rep1 : CNhs12427 ctss	0	0
MCF7 breast cancer cell line response to EGF1, 02hr30min, biol rep1 : CNhs12427 ctss	0	0
MCF7 breast cancer cell line response to EGF1, 02hr30min, biol rep2 : CNhs12484 ctss	0	0
MCF7 breast cancer cell line response to EGF1, 02hr30min, biol rep3 : CNhs12746 ctss	0	0
MCF7 breast cancer cell line response to EGF1, 03hr00min, biol rep1 : CNhs12428 ctss	0	0
MCF7 breast cancer cell line response to EGF1, 03hr00min, biol rep1 : CNhs12428 ctss	0	0
MCF7 breast cancer cell line response to EGF1, 03hr00min, biol rep1 : CNhs12428 ctss	0	0
MCF7 breast cancer cell line response to EGF1, 03hr00min, biol rep2 : CNhs12485 ctss	0	1.019
MCF7 breast cancer cell line response to EGF1, 03hr00min, biol rep3 : CNhs12747 ctss	0	0
MCF7 breast cancer cell line response to EGF1, 03hr30min, biol rep1 : CNhs12429 ctss	0	0
MCF7 breast cancer cell line response to EGF1, 03hr30min, biol rep1 : CNhs12429 ctss	0	0
MCF7 breast cancer cell line response to EGF1, 03hr30min, biol rep1 : CNhs12429 ctss	0	0
MCF7 breast cancer cell line response to EGF1, 03hr30min, biol rep2 : CNhs12486 ctss	0	0
MCF7 breast cancer cell line response to EGF1, 04hr, biol rep1 : CNhs12430 ctss	0	0
MCF7 breast cancer cell line response to EGF1, 04hr, biol rep1 : CNhs12430 ctss	0	0
MCF7 breast cancer cell line response to EGF1, 04hr, biol rep1 : CNhs12430 ctss	0	0
MCF7 breast cancer cell line response to EGF1, 04hr, biol rep2 : CNhs12487 ctss	0	0
MCF7 breast cancer cell line response to EGF1, 05hr, biol rep1 : CNhs12431 ctss	0	0.878
MCF7 breast cancer cell line response to EGF1, 05hr, biol rep1 : CNhs12431 ctss	0	0
MCF7 breast cancer cell line response to EGF1, 05hr, biol rep1 : CNhs12431 ctss	0	0
MCF7 breast cancer cell line response to EGF1, 05hr, biol rep2 : CNhs12488 ctss	0	0
MCF7 breast cancer cell line response to EGF1, 06hr, biol rep1 : CNhs12432 ctss	0	0
MCF7 breast cancer cell line response to EGF1, 06hr, biol rep1 : CNhs12432 ctss	0	0
MCF7 breast cancer cell line response to EGF1, 06hr, biol rep1 : CNhs12432 ctss	0	0
MCF7 breast cancer cell line response to EGF1, 06hr, biol rep2 : CNhs12489 ctss	0	0
MCF7 breast cancer cell line response to EGF1, 07hr, biol rep1 : CNhs12434 ctss	0	0
MCF7 breast cancer cell line response to EGF1, 07hr, biol rep1 : CNhs12434 ctss	0	0
MCF7 breast cancer cell line response to EGF1, 07hr, biol rep2 : CNhs12490 ctss	0	0
MCF7 breast cancer cell line response to EGF1, 08hr, biol rep1 : CNhs12565 ctss	0	0
MCF7 breast cancer cell line response to EGF1, 08hr, biol rep2 : CNhs12491 ctss	0	0
MCF7 breast cancer cell line response to EGF1, 08hr, biol rep3 : CNhs12753 ctss	0	0
MCF7 breast cancer cell line response to HRG, 00hr15min, biol rep1 : CNhs12435 ctss	0	0
MCF7 breast cancer cell line response to HRG, 00hr15min, biol rep1 : CNhs12435 ctss	0	0
MCF7 breast cancer cell line response to HRG, 00hr15min, biol rep1 : CNhs12435 ctss	0	0
MCF7 breast cancer cell line response to HRG, 00hr15min, biol rep2 : CNhs12652 ctss	0	0
MCF7 breast cancer cell line response to HRG, 00hr15min, biol rep3 : CNhs12754 ctss	0	0
MCF7 breast cancer cell line response to HRG, 00hr30min, biol rep1 : CNhs12436 ctss	0	0
MCF7 breast cancer cell line response to HRG, 00hr30min, biol rep1 : CNhs12436 ctss	0	0
MCF7 breast cancer cell line response to HRG, 00hr45min, biol rep1 : CNhs12437 ctss	0	0
MCF7 breast cancer cell line response to HRG, 00hr45min, biol rep1 : CNhs12437 ctss	0	0
MCF7 breast cancer cell line response to HRG, 00hr45min, biol rep1 : CNhs12437 ctss	0	0
MCF7 breast cancer cell line response to HRG, 00hr45min, biol rep3 : CNhs12756 ctss	0	0
MCF7 breast cancer cell line response to HRG, 01hr00min, biol rep1 : CNhs12438 ctss	0	0
MCF7 breast cancer cell line response to HRG, 01hr00min, biol rep1 : CNhs12438 ctss	0	0
MCF7 breast cancer cell line response to HRG, 01hr00min, biol rep1 : CNhs12438 ctss	0	0
MCF7 breast cancer cell line response to HRG, 01hr00min, biol rep2 : CNhs12655 ctss	0	0
MCF7 breast cancer cell line response to HRG, 01hr00min, biol rep3 : CNhs12757 ctss	0	0
MCF7 breast cancer cell line response to HRG, 01hr20min, biol rep1 : CNhs12439 ctss	0	3.367
MCF7 breast cancer cell line response to HRG, 01hr20min, biol rep1 : CNhs12439 ctss	0	0.659
MCF7 breast cancer cell line response to HRG, 01hr20min, biol rep1 : CNhs12439 ctss	0	0
MCF7 breast cancer cell line response to HRG, 01hr20min, biol rep2 : CNhs12656 ctss	0	0.358
MCF7 breast cancer cell line response to HRG, 01hr20min, biol rep3 : CNhs12758 ctss	0	0
MCF7 breast cancer cell line response to HRG, 01hr40min, biol rep1 : CNhs12440 ctss	0	1.005
MCF7 breast cancer cell line response to HRG, 01hr40min, biol rep1 : CNhs12440 ctss	0	0
MCF7 breast cancer cell line response to HRG, 01hr40min, biol rep1 : CNhs12440 ctss	0	0
MCF7 breast cancer cell line response to HRG, 01hr40min, biol rep2 : CNhs12657 ctss	0	0
MCF7 breast cancer cell line response to HRG, 01hr40min, biol rep3 : CNhs12759 ctss	0	0
MCF7 breast cancer cell line response to HRG, 02hr00min, biol rep1 : CNhs12441 ctss	0	0
MCF7 breast cancer cell line response to HRG, 02hr00min, biol rep1 : CNhs12441 ctss	0	0
MCF7 breast cancer cell line response to HRG, 02hr00min, biol rep1 : CNhs12441 ctss	0	0
MCF7 breast cancer cell line response to HRG, 02hr00min, biol rep2 : CNhs12658 ctss	0	0
MCF7 breast cancer cell line response to HRG, 02hr00min, biol rep3 : CNhs12760 ctss	0	0
MCF7 breast cancer cell line response to HRG, 02hr30min, biol rep1 : CNhs12442 ctss	0	0
MCF7 breast cancer cell line response to HRG, 02hr30min, biol rep1 : CNhs12442 ctss	0	0
MCF7 breast cancer cell line response to HRG, 02hr30min, biol rep1 : CNhs12442 ctss	0	0
MCF7 breast cancer cell line response to HRG, 02hr30min, biol rep2 : CNhs12659 ctss	0	0
MCF7 breast cancer cell line response to HRG, 02hr30min, biol rep3 : CNhs12761 ctss	0	0
MCF7 breast cancer cell line response to HRG, 03hr00min, biol rep1 : CNhs12443 ctss	0	0
MCF7 breast cancer cell line response to HRG, 03hr00min, biol rep1 : CNhs12443 ctss	0	0
MCF7 breast cancer cell line response to HRG, 03hr00min, biol rep1 : CNhs12443 ctss	0	0
MCF7 breast cancer cell line response to HRG, 03hr00min, biol rep2 : CNhs12660 ctss	0	0
MCF7 breast cancer cell line response to HRG, 03hr00min, biol rep3 : CNhs12762 ctss	0	0
MCF7 breast cancer cell line response to HRG, 03hr30min, biol rep1 : CNhs12444 ctss	0	0
MCF7 breast cancer cell line response to HRG, 03hr30min, biol rep1 : CNhs12444 ctss	0	0
MCF7 breast cancer cell line response to HRG, 03hr30min, biol rep1 : CNhs12444 ctss	0	0
MCF7 breast cancer cell line response to HRG, 03hr30min, biol rep2 : CNhs12662 ctss	0	0
MCF7 breast cancer cell line response to HRG, 03hr30min, biol rep3 : CNhs12763 ctss	0	0
MCF7 breast cancer cell line response to HRG, 04hr, biol rep1 : CNhs12445 ctss	0	1.072
MCF7 breast cancer cell line response to HRG, 04hr, biol rep1 : CNhs12445 ctss	0	0
MCF7 breast cancer cell line response to HRG, 04hr, biol rep1 : CNhs12445 ctss	0	0
MCF7 breast cancer cell line response to HRG, 04hr, biol rep3 : CNhs12764 ctss	0	0
MCF7 breast cancer cell line response to HRG, 05hr, biol rep1 : CNhs12446 ctss	0	0
MCF7 breast cancer cell line response to HRG, 05hr, biol rep1 : CNhs12446 ctss	0	0
MCF7 breast cancer cell line response to HRG, 05hr, biol rep1 : CNhs12446 ctss	0	0
MCF7 breast cancer cell line response to HRG, 05hr, biol rep2 : CNhs12664 ctss	0	0
MCF7 breast cancer cell line response to HRG, 05hr, biol rep3 : CNhs12765 ctss	0	0
MCF7 breast cancer cell line response to HRG, 06hr, biol rep1 : CNhs12447 ctss	0	0
MCF7 breast cancer cell line response to HRG, 06hr, biol rep1 : CNhs12447 ctss	0	0
MCF7 breast cancer cell line response to HRG, 06hr, biol rep1 : CNhs12447 ctss	0	0
MCF7 breast cancer cell line response to HRG, 06hr, biol rep2 : CNhs12665 ctss	0	0
MCF7 breast cancer cell line response to HRG, 06hr, biol rep3 : CNhs12766 ctss	0	0
MCF7 breast cancer cell line response to HRG, 07hr, biol rep1 : CNhs12448 ctss	0	0
MCF7 breast cancer cell line response to HRG, 07hr, biol rep1 : CNhs12448 ctss	0	0
MCF7 breast cancer cell line response to HRG, 07hr, biol rep1 : CNhs12448 ctss	0	0
MCF7 breast cancer cell line response to HRG, 07hr, biol rep2 : CNhs12666 ctss	0	0
MCF7 breast cancer cell line response to HRG, 08hr, biol rep2 : CNhs12667 ctss	0	0
MCF7 breast cancer cell line response to HRG, 08hr, biol rep3 : CNhs12768 ctss	0	0
melanoma cell line:COLO 679 : CNhs11281 ctss	0	0
meningioma cell line:HKBMM : CNhs11945 ctss	0	0
mesenchymal stem cells (adipose derived), adipogenic induction, day14, biol rep2 : CNhs13631 ctss	0	0
mesothelioma cell line:ACC-MESO-1 : CNhs11263 ctss	0	0
mesothelioma cell line:Mero-14, tech rep1 : CNhs13065 ctss	0	0
Monocyte-derived macrophages response to LPS, 00hr15min, donor1 (t2 Subject1) : CNhs13145 ctss	0	3.755
Monocyte-derived macrophages response to LPS, 00hr30min, donor1 (t3 Subject1) : CNhs13146 ctss	0	0
Monocyte-derived macrophages response to LPS, 00hr45min, donor1 (t4 Subject1) : CNhs13147 ctss	0	0
Monocyte-derived macrophages response to LPS, 01hr40min, donor1 (t7 Subject1) : CNhs13150 ctss	0	0
Monocyte-derived macrophages response to LPS, 02hr00min, donor1 (t8 Subject1) : CNhs13151 ctss	0	0
Monocyte-derived macrophages response to LPS, 06hr, donor1 (t14 Subject1) : CNhs12925 ctss	0	0
Monocyte-derived macrophages response to LPS, 06hr, donor3 (t14 Subject3) : CNhs13187 ctss	0	0
Monocyte-derived macrophages response to LPS, 07hr, donor1 (t15 Subject1) : CNhs12926 ctss	0	0
Monocyte-derived macrophages response to LPS, 07hr, donor3 (t15 Subject3) : CNhs13325 ctss	0	0
Monocyte-derived macrophages response to LPS, 08hr, donor1 (t16 Subject1) : CNhs12927 ctss	0	0
Monocyte-derived macrophages response to LPS, 10hr, donor1 (t17 Subject1) : CNhs12928 ctss	0	0
Monocyte-derived macrophages response to LPS, 14hr, donor1 (t19 Subject1) : CNhs12929 ctss	0	0
Monocyte-derived macrophages response to LPS, 16hr, donor1 (t20 Subject1) : CNhs12930 ctss	0	0
Monocyte-derived macrophages response to LPS, 16hr, donor2 (t20 Subject2) : CNhs13399 ctss	0	0
Monocyte-derived macrophages response to LPS, 18hr, donor2 (t21 Subject2) : CNhs13400 ctss	0	0
Monocyte-derived macrophages response to LPS, 20hr, donor1 (t22 Subject1) : CNhs12931 ctss	0	0
Monocyte-derived macrophages response to LPS, 20hr, donor2 (t22 Subject2) : CNhs13401 ctss	0	0
Monocyte-derived macrophages response to LPS, 20hr, donor3 (t22 Subject3) : CNhs13332 ctss	0	0
Monocyte-derived macrophages response to LPS, 22hr, donor2 (t23 Subject2) : CNhs13402 ctss	0	0
Monocyte-derived macrophages response to LPS, 22hr, donor3 (t23 Subject3) : CNhs13333 ctss	0	0
Monocyte-derived macrophages response to LPS, 24hr, donor2 (t24 Subject2) : CNhs13403 ctss	0	0
Monocyte-derived macrophages response to LPS, 36hr, donor1 (t25 Subject1) : CNhs12933 ctss	0	0
Monocyte-derived macrophages response to LPS, 36hr, donor2 (t25 Subject2) : CNhs13404 ctss	0	0.361
Monocyte-derived macrophages response to LPS, 48hr, donor1 (t26 Subject1) : CNhs11942 ctss	0	0
Monocyte-derived macrophages response to mock influenza infection, 00hr00min, donor2 (150 120:MI 0h) : CNhs13645 ctss	0	1.769
Monocyte-derived macrophages response to mock influenza infection, 24hr00min, donor2 (150 120:MI 24h) : CNhs13648 ctss	0	0
Monocyte-derived macrophages response to udorn influenza infection, 00hr00min, donor2 (150 120:Ud 0h) : CNhs13646 ctss	0	0
Monocyte-derived macrophages response to udorn influenza infection, 00hr00min, donor4 (227 121:Ud 0h) : CNhs13639 ctss	0	0
Monocyte-derived macrophages response to udorn influenza infection, 02hr00min, donor2 (150 120:Ud 2h) : CNhs13647 ctss	0	0
Monocyte-derived macrophages response to udorn influenza infection, 02hr00min, donor3 (536 119:Ud 2h) : CNhs13651 ctss	0	0
Monocyte-derived macrophages response to udorn influenza infection, 07hr00min, donor2 (150 120:Ud 7h) : CNhs13559 ctss	0	0
Monocyte-derived macrophages response to udorn influenza infection, 07hr00min, donor3 (536 119:Ud 7h) : CNhs13561 ctss	0	0
Monocyte-derived macrophages response to udorn influenza infection, 07hr00min, donor4 (227 121:Ud 7h) : CNhs13641 ctss	0	0
Monocyte-derived macrophages response to udorn influenza infection, 24hr00min, donor4 (227 121:Ud 24h) : CNhs13643 ctss	0	0
mucinous adenocarcinoma cell line:JHOM-1 : CNhs11752 ctss	0	0
mucinous cystadenocarcinoma cell line:MCAS : CNhs11873 ctss	0	0
myeloma cell line:PCM6 : CNhs11258 ctss	0	0.18
Natural Killer Cells, donor2 : CNhs11957 ctss	0	0
neuroectodermal tumor cell line:FU-RPNT-2 : CNhs11753 ctss	0	0
neuroectodermal tumor cell line:TASK1 : CNhs11866 ctss	0	0
neutrophil PMN, donor1 : CNhs12522 ctss	0	0
neutrophil PMN, donor2 : CNhs12526 ctss	0	0
neutrophil PMN, donor3 : CNhs12530 ctss	0	0
Neutrophils, donor2 : CNhs11959 ctss	0	0
non-small cell lung cancer cell line:NCI-H1385 : CNhs12193 ctss	0	0
oral squamous cell carcinoma cell line:Ca9-22 : CNhs10752 ctss	0	0
osteoclastoma cell line:Hs 706.T : CNhs11835 ctss	0	0
papillotubular adenocarcinoma cell line:TGBC18TKB : CNhs10734 ctss	0	0.35
plasma cell leukemia cell line:ARH-77 : CNhs12807 ctss	0	0
pleomorphic hepatocellular carcinoma cell line:SNU-387 : CNhs11933 ctss	0	0
promyelocytes/myelocytes PMC, donor3 : CNhs12529 ctss	0	0
prostate cancer cell line:DU145 : CNhs11260 ctss	0	0
rectal cancer cell line:TT1TKB : CNhs11255 ctss	0	0
renal cell carcinoma cell line:OS-RC-2 : CNhs10729 ctss	0	0
renal cell carcinoma cell line:TUHR10TKB : CNhs11257 ctss	0	0
Renal Glomerular Endothelial Cells, donor4 : CNhs13080 ctss	0	0.992
Renal Proximal Tubular Epithelial Cell, donor1 : CNhs11330 ctss	0	0.308
signet ring carcinoma cell line:Kato III : CNhs10753 ctss	0	0.249
signet ring carcinoma cell line:NUGC-4 : CNhs11270 ctss	0	0
small cell gastrointestinal carcinoma cell line:ECC10 : CNhs11736 ctss	0	0
small-cell gastrointestinal carcinoma cell line:ECC4 : CNhs11734 ctss	0	0
Smooth Muscle Cells - Internal Thoracic Artery, donor3 : CNhs12046 ctss	0	0
squamous cell carcinoma cell line:T3M-5 : CNhs11739 ctss	0	0
squamous cell lung carcinoma cell line:EBC-1 : CNhs11273 ctss	0	0
squamous cell lung carcinoma cell line:RERF-LC-AI : CNhs14240 ctss	0	0

## Sheet: FBN3
Expression of FBN3 in human primary cells and cell lines
Data derived from FANTOM5 Zenbu Genome Browser https://fantom.gsc.riken.jp/zenbu/
experiment_name	neg_strand_value	pos_strand_value
iPS differentiation to neuron, control donor C11-CRL2429, day06, rep1 : CNhs14046 ctss	24.483	0
iPS differentiation to neuron, down-syndrome donor C18-CCL54, day06, rep1 : CNhs13836 ctss	19.214	0
iPS differentiation to neuron, control donor C32-CRL1502, day06, rep1 : CNhs13827 ctss	18.88	0
iPS differentiation to neuron, control donor C32-CRL1502, day06, rep2 : CNhs13840 ctss	17.058	0
iPS differentiation to neuron, down-syndrome donor C18-CCL54, day12, rep1 : CNhs13837 ctss	16.806	0
iPS differentiation to neuron, control donor C11-CRL2429, day06, rep2 : CNhs13823 ctss	16.41	0.161
iPS differentiation to neuron, control donor C11-CRL2429, day06, rep3 : CNhs14050 ctss	15.633	0
iPS differentiation to neuron, control donor C11-CRL2429, day12, rep2 : CNhs13824 ctss	15.495	0
iPS differentiation to neuron, down-syndrome donor C11-CCL54, day12, rep1 : CNhs13832 ctss	15.187	0
iPS differentiation to neuron, control donor C11-CRL2429, day12, rep3 : CNhs14051 ctss	14.83	0.337
iPS differentiation to neuron, control donor C11-CRL2429, day18, rep3 : CNhs13917 ctss	14.826	0
HES3-GFP Embryonic Stem cells, cardiomyocytic induction, day02, biol rep1 : CNhs13654 ctss	14.253	0
iPS differentiation to neuron, down-syndrome donor C11-CCL54, day06, rep3 : CNhs14057 ctss	13.916	0
H9 Embryonic Stem cells, biol rep3 (H9ES-3) : CNhs12837 ctss	13.902	0
iPS differentiation to neuron, control donor C11-CRL2429, day12, rep1 : CNhs14047 ctss	13.616	0
iPS differentiation to neuron, control donor C32-CRL1502, day12, rep2 : CNhs13841 ctss	13.092	0
HES3-GFP Embryonic Stem cells, cardiomyocytic induction, day01, biol rep1 : CNhs13653 ctss	12.506	0
iPS differentiation to neuron, down-syndrome donor C11-CCL54, day06, rep1 : CNhs13831 ctss	12.477	0
H9 Embryonic Stem cells, biol rep2 (H9ES-2) : CNhs12824 ctss	12.442	0
iPS differentiation to neuron, down-syndrome donor C11-CCL54, day06, rep2 : CNhs13844 ctss	12.234	0
iPS differentiation to neuron, down-syndrome donor C18-CCL54, day06, rep3 : CNhs14064 ctss	11.709	0
iPS differentiation to neuron, control donor C32-CRL1502, day12, rep3 : CNhs14054 ctss	10.598	0
iPS differentiation to neuron, control donor C11-CRL2429, day18, rep2 : CNhs13825 ctss	10.304	0
iPS differentiation to neuron, control donor C32-CRL1502, day12, rep1 : CNhs13828 ctss	10.268	0
H9 Embryoid body cells, melanocytic induction, day00, biol rep3 (H9EB-3 d0) : CNhs12908 ctss	9.942	0
iPS differentiation to neuron, down-syndrome donor C18-CCL54, day12, rep2 : CNhs14062 ctss	9.698	0
iPS differentiation to neuron, control donor C11-CRL2429, day18, rep1 : CNhs13916 ctss	9.6	0
iPS differentiation to neuron, down-syndrome donor C18-CCL54, day18, rep2 : CNhs13922 ctss	9.584	0
H9 Embryoid body cells, melanocytic induction, day00, biol rep1 (H9EB-1 d0) : CNhs12822 ctss	9.552	0
iPS differentiation to neuron, down-syndrome donor C18-CCL54, day00, rep1 : CNhs13835 ctss	9.346	0
iPS differentiation to neuron, control donor C32-CRL1502, day18, rep2 : CNhs13842 ctss	9.309	0
HES3-GFP Embryonic Stem cells, cardiomyocytic induction, day03, biol rep1 : CNhs13655 ctss	9.287	1.161
iPS differentiation to neuron, control donor C11-CRL2429, day00, rep2 : CNhs13822 ctss	9.264	0
iPS differentiation to neuron, control donor C32-CRL1502, day06, rep3 : CNhs14053 ctss	9.024	0
H9 Embryonic Stem cells, biol rep1 (H9ES-1) : CNhs11917 ctss	8.994	0
neuroepithelioma cell line:SK-N-MC : CNhs11853 ctss	8.5	0
iPS differentiation to neuron, down-syndrome donor C11-CCL54, day12, rep3 : CNhs14058 ctss	8.486	0
iPS differentiation to neuron, down-syndrome donor C11-CCL54, day12, rep2 : CNhs13845 ctss	8.047	0
anaplastic squamous cell carcinoma cell line:RPMI 2650 : CNhs11889 ctss	7.812	0
iPS differentiation to neuron, down-syndrome donor C18-CCL54, day12, rep3 : CNhs14065 ctss	7.805	0
iPS differentiation to neuron, control donor C32-CRL1502, day18, rep3 : CNhs14055 ctss	7.437	0
iPS differentiation to neuron, control donor C11-CRL2429, day00, rep3 : CNhs14049 ctss	7.364	0
small cell gastrointestinal carcinoma cell line:ECC10 : CNhs11736 ctss	7.339	0
H9 Embryoid body cells, melanocytic induction, day06, biol rep3 (H9EB-3 d6) : CNhs12911 ctss	7.337	0
iPS differentiation to neuron, down-syndrome donor C11-CCL54, day18, rep1 : CNhs13833 ctss	7.139	0
iPS differentiation to neuron, down-syndrome donor C11-CCL54, day00, rep2 : CNhs13843 ctss	7.129	0
iPS differentiation to neuron, down-syndrome donor C18-CCL54, day18, rep3 : CNhs14066 ctss	6.705	0
iPS differentiation to neuron, down-syndrome donor C11-CCL54, day00, rep1 : CNhs13830 ctss	6.582	0
H9 Embryoid body cells, melanocytic induction, day03, biol rep3 (H9EB-3 d3) : CNhs12910 ctss	6.394	0
iPS differentiation to neuron, down-syndrome donor C11-CCL54, day18, rep2 : CNhs13846 ctss	6.212	0
HES3-GFP Embryonic Stem cells, cardiomyocytic induction, day04, biol rep2 : CNhs13716 ctss	6.079	0
HES3-GFP Embryonic Stem cells, cardiomyocytic induction, day01, biol rep2 : CNhs13712 ctss	6.059	0.275
H9 Embryoid body cells, melanocytic induction, day00, biol rep2 (H9EB-2 d0) : CNhs12825 ctss	5.983	0
HES3-GFP Embryonic Stem cells, cardiomyocytic induction, day00, biol rep2 (UH-2) : CNhs13695 ctss	5.653	0
HES3-GFP Embryonic Stem cells, cardiomyocytic induction, day02, biol rep3 : CNhs13726 ctss	5.527	0
HES3-GFP Embryonic Stem cells, cardiomyocytic induction, day04, biol rep1 : CNhs13656 ctss	5.415	0
hIPS, biol rep2 : CNhs14215 ctss	5.321	0
H9 Embryoid body cells, melanocytic induction, day01, biol rep3 (H9EB-3 d1) : CNhs12909 ctss	5.311	0
HES3-GFP Embryonic Stem cells, cardiomyocytic induction, day07, biol rep2 : CNhs13719 ctss	5.274	0
iPS differentiation to neuron, down-syndrome donor C18-CCL54, day00, rep2 : CNhs14060 ctss	5.07	0
iPS differentiation to neuron, control donor C32-CRL1502, day18, rep1 : CNhs13829 ctss	5.035	0
H9 Embryoid body cells, melanocytic induction, day06, biol rep2 (H9EB-2 d6) : CNhs12828 ctss	5.021	0
HES3-GFP Embryonic Stem cells, cardiomyocytic induction, day05, biol rep3 : CNhs13729 ctss	4.995	0
HES3-GFP Embryonic Stem cells, cardiomyocytic induction, day05, biol rep1 : CNhs13657 ctss	4.95	0
HES3-GFP Embryonic Stem cells, cardiomyocytic induction, day02, biol rep2 : CNhs13714 ctss	4.886	0
HES3-GFP Embryonic Stem cells, cardiomyocytic induction, day06, biol rep2 : CNhs13718 ctss	4.718	0
HES3-GFP Embryonic Stem cells, cardiomyocytic induction, day06, biol rep3 : CNhs13730 ctss	4.71	0
iPS differentiation to neuron, down-syndrome donor C18-CCL54, day00, rep3 : CNhs14063 ctss	4.682	0
HES3-GFP Embryonic Stem cells, cardiomyocytic induction, day07, biol rep1 : CNhs13659 ctss	4.675	2.338
H9 Embryoid body cells, melanocytic induction, day12, biol rep3, tech rep2 (H9EB-3 d12) : CNhs12995 ctss	4.666	0
H9 Embryoid body cells, melanocytic induction, day01, biol rep2 (H9EB-2 d1) : CNhs12826 ctss	4.651	0
HES3-GFP Embryonic Stem cells, cardiomyocytic induction, day10, biol rep2 : CNhs13722 ctss	4.623	0
HES3-GFP Embryonic Stem cells, cardiomyocytic induction, day08, biol rep3 : CNhs13732 ctss	4.508	0
H9 Embryoid body cells, melanocytic induction, day18, biol rep3 (H9EB-3 d18) : CNhs12914 ctss	4.456	0
iPS differentiation to neuron, control donor C32-CRL1502, day00, rep1 : CNhs13826 ctss	4.417	0
H9 Embryoid body cells, melanocytic induction, day03, biol rep2 (H9EB-2 d3) : CNhs12827 ctss	4.358	0
Neurons, donor2 : CNhs12726 ctss	4.27	0
HES3-GFP Embryonic Stem cells, cardiomyocytic induction, day03, biol rep2 : CNhs13715 ctss	4.26	0
H9 Embryoid body cells, melanocytic induction, day12, biol rep3, tech rep1 (H9EB-3 d12) : CNhs12949 ctss	4.186	0
HES3-GFP Embryonic Stem cells, cardiomyocytic induction, day07, biol rep3 : CNhs13731 ctss	4.159	0
HES3-GFP Embryonic Stem cells, cardiomyocytic induction, day00, biol rep1 (UH-1) : CNhs13694 ctss	4.102	0
H9 Embryoid body cells, melanocytic induction, day03, biol rep1 (H9EB-1 d3) : CNhs12895 ctss	4.095	0
iPS differentiation to neuron, control donor C11-CRL2429, day00, rep1 : CNhs14045 ctss	4.07	0
iPS differentiation to neuron, down-syndrome donor C11-CCL54, day00, rep3 : CNhs14056 ctss	4.005	0
HES3-GFP Embryonic Stem cells, cardiomyocytic induction, day03, biol rep3 : CNhs13727 ctss	3.983	0
H9 Embryoid body cells, melanocytic induction, day06, biol rep1 (H9EB-1 d6) : CNhs12896 ctss	3.844	0.32
HES3-GFP Embryonic Stem cells, cardiomyocytic induction, day09, biol rep1 : CNhs13661 ctss	3.835	0
H9 Embryoid body cells, melanocytic induction, day09, biol rep1 (H9EB-1 d9) : CNhs12897 ctss	3.771	0
HES3-GFP Embryonic Stem cells, cardiomyocytic induction, day05, biol rep2 : CNhs13717 ctss	3.712	0
HES3-GFP Embryonic Stem cells, cardiomyocytic induction, day12, biol rep3 : CNhs13736 ctss	3.663	0
HES3-GFP Embryonic Stem cells, cardiomyocytic induction, day04, biol rep3 : CNhs13728 ctss	3.631	0.279
H9 Embryoid body cells, melanocytic induction, day15, biol rep3 (H9EB-3 d15) : CNhs12912 ctss	3.554	0
iPS differentiation to neuron, down-syndrome donor C18-CCL54, day18, rep1 : CNhs13838 ctss	3.544	0
HES3-GFP Embryonic Stem cells, cardiomyocytic induction, day09, biol rep2 : CNhs13721 ctss	3.534	0
H9 Embryoid body cells, melanocytic induction, day09, biol rep3 (H9EB-3 d9) : CNhs12951 ctss	3.482	0
hIPS +CCl2, biol rep3 : CNhs14219 ctss	3.313	0
gastric cancer cell line:GSS : CNhs14241 ctss	3.224	0
iPS differentiation to neuron, control donor C32-CRL1502, day00, rep2 : CNhs13839 ctss	3.185	0
H9 Embryoid body cells, melanocytic induction, day15, biol rep2 (H9EB-2 d15) : CNhs12831 ctss	3.149	0
HES3-GFP Embryonic Stem cells, cardiomyocytic induction, day09, biol rep3 : CNhs13733 ctss	3.14	0
H9 Embryoid body cells, melanocytic induction, day15, biol rep1 (H9EB-1 d15) : CNhs12898 ctss	3.039	0
H9 Embryoid body cells, melanocytic induction, day12, biol rep2 (H9EB-2 d12) : CNhs12830 ctss	2.892	0
HES3-GFP Embryonic Stem cells, cardiomyocytic induction, day08, biol rep1 : CNhs13660 ctss	2.817	0
hIPS, biol rep1 : CNhs14214 ctss	2.719	0
HES3-GFP Embryonic Stem cells, cardiomyocytic induction, day01, biol rep3 : CNhs13725 ctss	2.695	0
H9 Embryoid body cells, melanocytic induction, day18, biol rep2 (H9EB-2 d18) : CNhs12832 ctss	2.658	0
HES3-GFP Embryonic Stem cells, cardiomyocytic induction, day06, biol rep1 : CNhs13658 ctss	2.453	0
HES3-GFP Embryonic Stem cells, cardiomyocytic induction, day08, biol rep2 : CNhs13720 ctss	2.44	0
testicular germ cell embryonal carcinoma cell line:ITO-II : CNhs11876 ctss	2.412	0
HES3-GFP Embryonic Stem cells, cardiomyocytic induction, day11, biol rep1 : CNhs13710 ctss	2.408	0
H9 Embryoid body cells, melanocytic induction, day01, biol rep1 (H9EB-1 d1) : CNhs12823 ctss	2.35	0
testicular germ cell embryonal carcinoma cell line:NEC8 : CNhs11726 ctss	2.314	0
H9 Embryoid body cells, melanocytic induction, day12, biol rep1, tech rep2 (H9EB-1 d12) : CNhs12994 ctss	2.269	0
granulocyte macrophage progenitor, donor3 : CNhs12528 ctss	2.233	0
carcinoid cell line:SK-PN-DW : CNhs11846 ctss	2.221	0
iPS differentiation to neuron, control donor C32-CRL1502, day00, rep3 : CNhs14052 ctss	2.187	0
HES3-GFP Embryonic Stem cells, cardiomyocytic induction, day10, biol rep3 : CNhs13734 ctss	2.166	0
merkel cell carcinoma cell line:MKL-1 : CNhs12838 ctss	2.164	0
Neurons, donor1 : CNhs12338 ctss	2.154	0
HES3-GFP Embryonic Stem cells, cardiomyocytic induction, day00, biol rep3 (UH-3) : CNhs13738 ctss	2.125	0
H9 Embryoid body cells, melanocytic induction, day34, biol rep3 (H9EB-3 d34) : CNhs12919 ctss	2.119	0
iPS differentiation to neuron, down-syndrome donor C11-CCL54, day18, rep3 : CNhs14059 ctss	2.048	0
HES3-GFP Embryonic Stem cells, cardiomyocytic induction, day10, biol rep1 : CNhs13662 ctss	2.006	0
rhabdomyosarcoma cell line:RMS-YM : CNhs11269 ctss	1.942	0
Aortic smooth muscle cell response to IL1b, 03hr, biol rep3 (LK51) : CNhs13583 ctss	1.94	0
HES3-GFP Embryonic Stem cells, cardiomyocytic induction, day12, biol rep2 : CNhs13724 ctss	1.928	0
H9 Embryoid body cells, melanocytic induction, day12, biol rep1, tech rep1 (H9EB-1 d12) : CNhs12948 ctss	1.898	0
testicular germ cell embryonal carcinoma cell line:NEC14 : CNhs12351 ctss	1.887	0
hIPS +CCl2, biol rep2 : CNhs14218 ctss	1.874	0
H9 Embryoid body cells, melanocytic induction, day21, biol rep2 (H9EB-2 d21) : CNhs12833 ctss	1.87	0
H9 Embryoid body cells, melanocytic induction, day09, biol rep2 (H9EB-2 d9) : CNhs12829 ctss	1.803	0
Neurons, donor3 : CNhs13815 ctss	1.773	0
HES3-GFP Embryonic Stem cells, cardiomyocytic induction, day11, biol rep2 : CNhs13723 ctss	1.706	0
Prostate Epithelial Cells (polarized), donor1 : CNhs10882 ctss	1.673	0
medulloblastoma cell line:D283 Med : CNhs12805 ctss	1.651	0
choriocarcinoma cell line:BeWo : CNhs10740 ctss	1.597	0.1
H9 Embryoid body cells, melanocytic induction, day24, biol rep2 (H9EB-2 d24) : CNhs12834 ctss	1.568	0
Monocyte-derived macrophages response to LPS, 05hr, donor1 (t13 Subject1) : CNhs13155 ctss	1.566	0
small cell lung carcinoma cell line:NCI-H82 : CNhs12809 ctss	1.565	0
Retinal Pigment Epithelial Cells, donor2 : CNhs12096 ctss	1.507	0
HES3-GFP Embryonic Stem cells, cardiomyocytic induction, day12, biol rep1 : CNhs13711 ctss	1.44	0
H9 Embryoid body cells, melanocytic induction, day24, biol rep1 (H9EB-1 d24) : CNhs12901 ctss	1.422	0
H9 Embryoid body cells, melanocytic induction, day24, biol rep3 (H9EB-3 d24) : CNhs12916 ctss	1.418	0
H9 Embryoid body cells, melanocytic induction, day21, biol rep1 (H9EB-1 d21) : CNhs12900 ctss	1.39	0
H9 Embryoid body cells, melanocytic induction, day18, biol rep1 (H9EB-1 d18) : CNhs12899 ctss	1.373	0
HES3-GFP Embryonic Stem cells, cardiomyocytic induction, day11, biol rep3 : CNhs13735 ctss	1.3	0
small cell lung carcinoma cell line:WA-hT : CNhs11812 ctss	1.273	0
H9 Embryoid body cells, melanocytic induction, day21, biol rep3 (H9EB-3 d21) : CNhs12915 ctss	1.26	0
testicular germ cell embryonal carcinoma cell line:NEC15 : CNhs12362 ctss	1.046	0
MCF7 breast cancer cell line response to HRG, 01hr40min, biol rep1 : CNhs12440 ctss	1.005	0
Neural stem cells, donor2 : CNhs11384 ctss	0.977	0
Myoblast differentiation to myotubes, day00, Duchenne Muscular Dystrophy donor1 : CNhs14586 ctss	0.976	0
maxillary sinus tumor cell line:HSQ-89 : CNhs10732 ctss	0.965	0
colon carcinoma cell line:CACO-2 : CNhs11280 ctss	0.869	0
Skeletal muscle cells differentiated into Myotubes - multinucleated, donor2 : CNhs11984 ctss	0.822	0
squamous cell carcinoma cell line:JHUS-nk1 : CNhs11749 ctss	0.815	0
choriocarcinoma cell line:SCH : CNhs11875 ctss	0.764	0
hIPS, biol rep3 : CNhs14216 ctss	0.749	0
Lymphatic Endothelial cells response to VEGFC, 00hr15min, biol rep1 (MM XIX - 2) : CNhs13100 ctss	0.739	0
gall bladder carcinoma cell line:TGBC14TKB : CNhs11256 ctss	0.72	0
MCF7 breast cancer cell line response to EGF1, 01hr00min, biol rep1 : CNhs12423 ctss	0.72	0
H9 Embryoid body cells, melanocytic induction, day27, biol rep3 (H9EB-3 d27) : CNhs12917 ctss	0.712	0
Retinal Pigment Epithelial Cells, donor3 : CNhs12733 ctss	0.656	0
Osteoblast - differentiated, donor3 : CNhs12035 ctss	0.648	0
hIPS +CCl2, biol rep1 : CNhs14217 ctss	0.618	0
mesothelioma cell line:Mero-84 : CNhs13072 ctss	0.611	0
iPS differentiation to neuron, down-syndrome donor C18-CCL54, day06, rep2 : CNhs14061 ctss	0.606	0
Intestinal epithelial cells (polarized), donor1 : CNhs10875 ctss	0.582	0
mesenchymal stem cells (adipose derived), adipogenic induction, 00hr30min, biol rep2 : CNhs13426 ctss	0.575	0
ARPE-19 EMT induced with TGF-beta and TNF-alpha, 00hr30min, biol rep1 : CNhs14469 ctss	0.564	0
H9 Embryoid body cells, melanocytic induction, day27, biol rep2 (H9EB-2 d27) : CNhs12835 ctss	0.55	0
small cell cervical cancer cell line:HCSC-1 : CNhs11885 ctss	0.541	0
Lens Epithelial Cells, donor2 : CNhs12568 ctss	0.539	0
293SLAM rinderpest infection, 12hr, biol rep3 : CNhs14415 ctss	0.519	0
H9 Embryoid body cells, melanocytic induction, day30, biol rep2 (H9EB-2 d30) : CNhs12836 ctss	0.517	0
signet ring carcinoma cell line:Kato III : CNhs10753 ctss	0.497	0.124
mesenchymal stem cells (adipose derived), adipogenic induction, 01hr00min, biol rep3 : CNhs13433 ctss	0.487	0
Monocyte-derived macrophages response to LPS, 00hr30min, donor3 (t3 Subject3) : CNhs13176 ctss	0.484	0
Lymphatic Endothelial cells response to VEGFC, 08hr, biol rep3 (MM XXII - 16) : CNhs13291 ctss	0.482	0
retinoblastoma cell line:Y79 : CNhs11267 ctss	0.46	0
H9 Embryoid body cells, melanocytic induction, day34, biol rep1 (H9EB-1 d34) : CNhs12904 ctss	0.449	0
Endothelial Cells - Thoracic, donor1 : CNhs11926 ctss	0.447	0
MCF7 breast cancer cell line response to EGF1, 02hr00min, biol rep1 : CNhs12426 ctss	0.447	0
Monocyte-derived macrophages response to udorn influenza infection, 02hr00min, donor4 (227 121:Ud 2h) : CNhs13640 ctss	0.441	0
Wilms' tumor cell line:G-401 : CNhs11892 ctss	0.397	0
teratocarcinoma cell line:NCC-IT-A3 : CNhs11878 ctss	0.376	0.125
293SLAM rinderpest infection, 12hr, biol rep2 : CNhs14414 ctss	0.372	0
Fibroblast - Aortic Adventitial, donor3 : CNhs12011 ctss	0.363	0
endometrioid adenocarcinoma cell line:JHUEM-1 : CNhs11748 ctss	0.355	0
neuroblastoma cell line:NBsusSR : CNhs11818 ctss	0.352	0
Lymphatic Endothelial cells response to VEGFC, 05hr, biol rep2 (MM XIV - 13) : CNhs13170 ctss	0.35	0
Neural stem cells, donor1 : CNhs11063 ctss	0.343	0
Smooth muscle cells - airway, asthmatic, donor4 : CNhs14187 ctss	0.338	0
H9 Embryoid body cells, melanocytic induction, day27, biol rep1 (H9EB-1 d27) : CNhs12902 ctss	0.331	0
mesenchymal stem cells (adipose derived), adipogenic induction, 00hr45min, biol rep1 : CNhs13428 ctss	0.31	0
Myoblast differentiation to myotubes, day10, control donor1 : CNhs13854 ctss	0.306	0
Osteoblast - differentiated, donor1 : CNhs11311 ctss	0.306	0
mesenchymal stem cells (adipose derived), adipogenic induction, 00hr15min, biol rep2 : CNhs13423 ctss	0.293	0
Preadipocyte - omental, donor2 : CNhs11902 ctss	0.293	0
normal embryonic palatal mesenchymal cell line:HEPM : CNhs11894 ctss	0.29	0
choriocarcinoma cell line:T3M-3 : CNhs11820 ctss	0.276	0
teratocarcinoma cell line:NCR-G1 : CNhs11884 ctss	0.268	0
Monocyte-derived macrophages response to LPS, 00hr30min, donor2 (t3 Subject2) : CNhs13381 ctss	0.257	0
Multipotent Cord Blood Unrestricted Somatic Stem Cells, donor1 : CNhs11350 ctss	0.254	0
chronic myelogenous leukemia cell line:K562 ENCODE, biol rep2 : CNhs12335 ctss	0.25	0
H9 Embryoid body cells, melanocytic induction, day34, biol rep2 (H9EB-2 d34) : CNhs12906 ctss	0.246	0
COBL-a rinderpest infection, 00hr, biol rep3 : CNhs14421 ctss	0.245	0
Monocyte-derived macrophages response to LPS, 02hr30min, donor3 (t9 Subject3) : CNhs13182 ctss	0.245	0
serous cystadenocarcinoma cell line:HTOA : CNhs11827 ctss	0.243	0
mesothelioma cell line:ACC-MESO-4 : CNhs11264 ctss	0.24	0
H9 Embryoid body cells, melanocytic induction, day41, biol rep3 (H9EB-3 d41) : CNhs12950 ctss	0.23	0
serous adenocarcinoma cell line:JHOS-2 : CNhs11746 ctss	0.227	0
COBL-a rinderpest infection, 00hr, biol rep1 : CNhs14419 ctss	0.224	0
Lymphatic Endothelial cells response to VEGFC, 06hr, biol rep3 (MM XXII - 14) : CNhs13289 ctss	0.222	0
Aortic smooth muscle cell response to FGF2, 01hr, biol rep1 (LK13) : CNhs12741 ctss	0.221	0
Saos-2 osteosarcoma treated with ascorbic acid and BGP to induce calcification, 24hr, biol rep1 (A1 T12) : CNhs12393 ctss	0.216	0
COBL-a rinderpest infection, 12hr, biol rep1 : CNhs14425 ctss	0.207	0
H9 Embryoid body cells, melanocytic induction, day30, biol rep1 (H9EB-1 d30) : CNhs12903 ctss	0.205	0
lymphangiectasia cell line:DS-1 : CNhs11852 ctss	0.204	0
mesothelioma cell line:NCI-H2452 : CNhs13064 ctss	0.189	0
myeloma cell line:PCM6 : CNhs11258 ctss	0.18	0
293SLAM rinderpest infection, 00hr, biol rep1 : CNhs14406 ctss	0.178	0
Myoblast differentiation to myotubes, day00, Duchenne Muscular Dystrophy donor2 : CNhs14596 ctss	0.176	0
neuroectodermal tumor cell line:FU-RPNT-2 : CNhs11753 ctss	0.174	0
Lymphatic Endothelial cells response to VEGFC, 05hr, biol rep3 (MM XXII - 13) : CNhs13288 ctss	0.172	0
Pericytes, donor1 : CNhs11317 ctss	0.172	0
CD14-CD16+ Monocytes, donor3 : CNhs13548 ctss	0.171	0
H9 Embryoid body cells, melanocytic induction, day41, biol rep1 (H9EB-1 d41) : CNhs12905 ctss	0.17	0
Fibroblast - Choroid Plexus, donor1 : CNhs11319 ctss	0.168	0
Saos-2 osteosarcoma treated with ascorbic acid and BGP to induce calcification, 08hr, biol rep2 (A2 T11) : CNhs12871 ctss	0.165	0
teratocarcinoma cell line:PA-1 : CNhs11890 ctss	0.155	0
endometrial stromal sarcoma cell line:OMC-9 : CNhs11249 ctss	0.154	0.154
Fibroblast - Gingival, donor6 (aggressive periodontitis) : CNhs14128 ctss	0.154	0
small cell lung carcinoma cell line:DMS 144 : CNhs12808 ctss	0.153	0
gastrointestinal carcinoma cell line:ECC12 : CNhs11738 ctss	0.152	0
giant cell carcinoma cell line:LU65 : CNhs11274 ctss	0.148	0
Endothelial Cells - Umbilical vein, donor3 : CNhs12010 ctss	0.147	0
hepatocellular carcinoma cell line: HepG2 ENCODE, biol rep3 : CNhs12330 ctss	0.143	0
Anulus Pulposus Cell, donor1 : CNhs10876 ctss	0.14	0
CD14+ monocytes - treated with BCG, donor2 : CNhs13475 ctss	0.135	0
glioblastoma cell line:A172, tech rep1 : CNhs11185 ctss	0.129	0
prostate cancer cell line:PC-3 : CNhs11243 ctss	0.129	0
Lens Epithelial Cells, donor3 : CNhs12572 ctss	0.127	0
CD14+CD16- Monocytes, donor2 : CNhs13216 ctss	0.125	0
anaplastic carcinoma cell line:8305C : CNhs10745 ctss	0.123	0
Fibroblast - skin dystrophia myotonica, donor3 : CNhs11913 ctss	0.12	0
mesenchymal precursor cell - ovarian cancer right ovary, donor3 (SOC-57-02) : CNhs12377 ctss	0.12	0
Mast cell, donor2 : CNhs12594 ctss	0.117	0
Saos-2 osteosarcoma treated with ascorbic acid and BGP to induce calcification, 01hr20min, biol rep2 (A2 T5) : CNhs12864 ctss	0.115	0
Fibroblast - skin spinal muscular atrophy, donor3 : CNhs11912 ctss	0.113	0
Chondrocyte - de diff, donor3 : CNhs12020 ctss	0.109	0
epidermoid carcinoma cell line:Ca Ski : CNhs10748 ctss	0.109	0
Ciliary Epithelial Cells, donor1 : CNhs10871 ctss	0.106	0
Olfactory epithelial cells, donor4 : CNhs13819 ctss	0.104	0
CD14+CD16- Monocytes, donor1 : CNhs13224 ctss	0.086	0
Mammary Epithelial Cell, donor1 : CNhs11077 ctss	0.086	0
B lymphoblastoid cell line: GM12878 ENCODE, biol rep3 : CNhs12333 ctss	0.085	0
Smooth Muscle Cells - Esophageal, donor2 : CNhs12727 ctss	0.084	0
Renal Cortical Epithelial Cells, donor2 : CNhs12728 ctss	0.083	0
hepatocellular carcinoma cell line: HepG2 ENCODE, biol rep1 : CNhs12328 ctss	0.082	0
293SLAM rinderpest infection, 00hr, biol rep2 : CNhs14407 ctss	0	0
293SLAM rinderpest infection, 00hr, biol rep3 : CNhs14408 ctss	0	0
293SLAM rinderpest infection, 06hr, biol rep1 : CNhs14410 ctss	0	0
293SLAM rinderpest infection, 06hr, biol rep2 : CNhs14411 ctss	0	0
293SLAM rinderpest infection, 06hr, biol rep3 : CNhs14412 ctss	0	0
293SLAM rinderpest infection, 12hr, biol rep1 : CNhs14413 ctss	0	0
293SLAM rinderpest infection, 24hr, biol rep1 : CNhs14416 ctss	0	0
293SLAM rinderpest infection, 24hr, biol rep2 : CNhs14417 ctss	0	0
293SLAM rinderpest infection, 24hr, biol rep3 : CNhs14418 ctss	0	0
acantholytic squamous carcinoma cell line:HCC1806 : CNhs11844 ctss	0	0
acute lymphoblastic leukemia (B-ALL) cell line:BALL-1 : CNhs11251 ctss	0	0
acute lymphoblastic leukemia (B-ALL) cell line:NALM-6 : CNhs11282 ctss	0	0
acute lymphoblastic leukemia (T-ALL) cell line:HPB-ALL : CNhs10746 ctss	0	0
acute lymphoblastic leukemia (T-ALL) cell line:Jurkat : CNhs11253 ctss	0	0
acute myeloid leukemia (FAB M0) cell line:Kasumi-3 : CNhs13241 ctss	0	0
acute myeloid leukemia (FAB M0) cell line:KG-1 : CNhs13053 ctss	0	0
acute myeloid leukemia (FAB M1) cell line:HYT-1 : CNhs13054 ctss	0	0
acute myeloid leukemia (FAB M2) cell line:Kasumi-1 : CNhs13502 ctss	0	0
acute myeloid leukemia (FAB M2) cell line:Kasumi-6 : CNhs13052 ctss	0	0
acute myeloid leukemia (FAB M2) cell line:NKM-1 : CNhs11864 ctss	0	0
acute myeloid leukemia (FAB M3) cell line:HL60 : CNhs13055 ctss	0	0
acute myeloid leukemia (FAB M4) cell line:FKH-1 : CNhs13503 ctss	0	0
acute myeloid leukemia (FAB M4) cell line:HNT-34 : CNhs13504 ctss	0	0
acute myeloid leukemia (FAB M4eo) cell line:EoL-1 : CNhs13056 ctss	0	0
acute myeloid leukemia (FAB M4eo) cell line:EoL-3 : CNhs13057 ctss	0	0
acute myeloid leukemia (FAB M5) cell line:NOMO-1 : CNhs13050 ctss	0	0
acute myeloid leukemia (FAB M5) cell line:P31/FUJ : CNhs13051 ctss	0	0
acute myeloid leukemia (FAB M5) cell line:THP-1 (cytoplasmic fraction) : CNhs14556 ctss	0	0
acute myeloid leukemia (FAB M5) cell line:THP-1 (fresh) : CNhs10722 ctss	0	0
acute myeloid leukemia (FAB M5) cell line:THP-1 (revived) : CNhs10723 ctss	0	0
acute myeloid leukemia (FAB M5) cell line:THP-1 (thawed) : CNhs10724 ctss	0	0
acute myeloid leukemia (FAB M5) cell line:U-937 DE-4 : CNhs13058 ctss	0	0
acute myeloid leukemia (FAB M6) cell line:EEB : CNhs13059 ctss	0	0
acute myeloid leukemia (FAB M6) cell line:F-36E : CNhs13060 ctss	0	0
acute myeloid leukemia (FAB M6) cell line:F-36P : CNhs13505 ctss	0	0
acute myeloid leukemia (FAB M7) cell line:MKPL-1 : CNhs11888 ctss	0	0
acute myeloid leukemia (FAB M7) cell line:M-MOK : CNhs13049 ctss	0	0
adenocarcinoma cell line:IM95m : CNhs11882 ctss	0	0
Adipocyte - breast, donor1 : CNhs11051 ctss	0	0
Adipocyte - breast, donor2 : CNhs11969 ctss	0	0
Adipocyte - omental, donor1 : CNhs11054 ctss	0	0
Adipocyte - omental, donor2 : CNhs12067 ctss	0	0
Adipocyte - omental, donor3 : CNhs12068 ctss	0	0
Adipocyte - perirenal, donor1 : CNhs12069 ctss	0	0
Adipocyte - subcutaneous, donor1 : CNhs12494 ctss	0	0
Adipocyte - subcutaneous, donor2 : CNhs11371 ctss	0	0
Adipocyte - subcutaneous, donor3 : CNhs12017 ctss	0	0
Adipocyte differentiation, day04, donor1 : CNhs12516 ctss	0	0
Adipocyte differentiation, day04, donor2 : CNhs13410 ctss	0	0
Adipocyte differentiation, day04, donor3 : CNhs13413 ctss	0	0
Adipocyte differentiation, day04, donor4 : CNhs13417 ctss	0	0
Adipocyte differentiation, day08, donor1 : CNhs12517 ctss	0	0.082
Adipocyte differentiation, day08, donor2 : CNhs13411 ctss	0	0
Adipocyte differentiation, day08, donor3 : CNhs13415 ctss	0	0
Adipocyte differentiation, day08, donor4 : CNhs13418 ctss	0	0
Adipocyte differentiation, day12, donor1 : CNhs13336 ctss	0	0
Adipocyte differentiation, day12, donor2 : CNhs13412 ctss	0	0
Adipocyte differentiation, day12, donor3 : CNhs13416 ctss	0	0
Adipocyte differentiation, day12, donor4 : CNhs13419 ctss	0	0
adrenal cortex adenocarcinoma cell line:SW-13 : CNhs11893 ctss	0	0
adult T-cell leukemia cell line:ATN-1 : CNhs10738 ctss	0	0
alveolar cell carcinoma cell line:SW 1573 : CNhs11838 ctss	0	0
Alveolar Epithelial Cells, donor1 : CNhs11325 ctss	0	0
Alveolar Epithelial Cells, donor2 : CNhs12084 ctss	0	0
Alveolar Epithelial Cells, donor3 : CNhs12119 ctss	0	0
Amniotic Epithelial Cells, donor1 : CNhs11341 ctss	0	0
Amniotic Epithelial Cells, donor2 : CNhs12098 ctss	0	0
Amniotic Epithelial Cells, donor3 : CNhs12125 ctss	0	0
amniotic membrane cells, donor1 : CNhs12502 ctss	0	0
amniotic membrane cells, donor2 : CNhs12503 ctss	0	0
amniotic membrane cells, donor3 : CNhs12379 ctss	0	0
anaplastic large cell lymphoma cell line:Ki-JK : CNhs11881 ctss	0	0
Anulus Pulposus Cell, donor2 : CNhs12064 ctss	0	0
Aortic smooth muscle cell response to FGF2, 00hr00min, biol rep1 (LK1) : CNhs13339 ctss	0	0
Aortic smooth muscle cell response to FGF2, 00hr00min, biol rep2 (LK2) : CNhs13358 ctss	0	0
Aortic smooth muscle cell response to FGF2, 00hr00min, biol rep3 (LK3) : CNhs13567 ctss	0	0
Aortic smooth muscle cell response to FGF2, 00hr15min, biol rep1 (LK4) : CNhs13340 ctss	0	0
Aortic smooth muscle cell response to FGF2, 00hr15min, biol rep2 (LK5) : CNhs13359 ctss	0	1.418
Aortic smooth muscle cell response to FGF2, 00hr15min, biol rep3 (LK6) : CNhs13568 ctss	0	0
Aortic smooth muscle cell response to FGF2, 00hr30min, biol rep1 (LK7) : CNhs13341 ctss	0	0
Aortic smooth muscle cell response to FGF2, 00hr30min, biol rep2 (LK8) : CNhs13360 ctss	0	0
Aortic smooth muscle cell response to FGF2, 00hr30min, biol rep3 (LK9) : CNhs13569 ctss	0	0
Aortic smooth muscle cell response to FGF2, 00hr45min, biol rep1 (LK10) : CNhs13343 ctss	0	0
Aortic smooth muscle cell response to FGF2, 00hr45min, biol rep2 (LK11) : CNhs13361 ctss	0	0
Aortic smooth muscle cell response to FGF2, 00hr45min, biol rep3 (LK12) : CNhs13571 ctss	0	0
Aortic smooth muscle cell response to FGF2, 01hr, biol rep2 (LK14) : CNhs13362 ctss	0	0
Aortic smooth muscle cell response to FGF2, 01hr, biol rep3 (LK15) : CNhs13683 ctss	0	0
Aortic smooth muscle cell response to FGF2, 02hr, biol rep1 (LK16) : CNhs13344 ctss	0	0
Aortic smooth muscle cell response to FGF2, 02hr, biol rep2 (LK17) : CNhs13363 ctss	0	0
Aortic smooth muscle cell response to FGF2, 02hr, biol rep3 (LK18) : CNhs13572 ctss	0	0
Aortic smooth muscle cell response to FGF2, 03hr, biol rep1 (LK19) : CNhs13345 ctss	0	0
Aortic smooth muscle cell response to FGF2, 03hr, biol rep2 (LK20) : CNhs13364 ctss	0	0
Aortic smooth muscle cell response to FGF2, 03hr, biol rep3 (LK21) : CNhs13573 ctss	0	0
Aortic smooth muscle cell response to FGF2, 04hr, biol rep1 (LK22) : CNhs13346 ctss	0	3.683
Aortic smooth muscle cell response to FGF2, 04hr, biol rep2 (LK23) : CNhs13365 ctss	0	0
Aortic smooth muscle cell response to FGF2, 04hr, biol rep3 (LK24) : CNhs13574 ctss	0	0
Aortic smooth muscle cell response to FGF2, 05hr, biol rep1 (LK25) : CNhs13347 ctss	0	0
Aortic smooth muscle cell response to FGF2, 05hr, biol rep2 (LK26) : CNhs13367 ctss	0	0
Aortic smooth muscle cell response to FGF2, 05hr, biol rep3 (LK27) : CNhs13575 ctss	0	0
Aortic smooth muscle cell response to FGF2, 06hr, biol rep1 (LK28) : CNhs13348 ctss	0	0
Aortic smooth muscle cell response to FGF2, 06hr, biol rep2 (LK29) : CNhs13368 ctss	0	0
Aortic smooth muscle cell response to FGF2, 06hr, biol rep3 (LK30) : CNhs13576 ctss	0	0
Aortic smooth muscle cell response to IL1b, 00hr00min, biol rep1 (LK31) : CNhs13349 ctss	0	0
Aortic smooth muscle cell response to IL1b, 00hr00min, biol rep2 (LK32) : CNhs13369 ctss	0	0
Aortic smooth muscle cell response to IL1b, 00hr00min, biol rep3 (LK33) : CNhs13577 ctss	0	0
Aortic smooth muscle cell response to IL1b, 00hr15min, biol rep1 (LK34) : CNhs13350 ctss	0	0
Aortic smooth muscle cell response to IL1b, 00hr15min, biol rep2 (LK35) : CNhs13370 ctss	0	0
Aortic smooth muscle cell response to IL1b, 00hr15min, biol rep3 (LK36) : CNhs13578 ctss	0	0
Aortic smooth muscle cell response to IL1b, 00hr30min, biol rep1 (LK37) : CNhs13351 ctss	0	0
Aortic smooth muscle cell response to IL1b, 00hr30min, biol rep2 (LK38) : CNhs13371 ctss	0	0
Aortic smooth muscle cell response to IL1b, 00hr30min, biol rep3 (LK39) : CNhs13579 ctss	0	0
Aortic smooth muscle cell response to IL1b, 00hr45min, biol rep1 (LK40) : CNhs13352 ctss	0	0
Aortic smooth muscle cell response to IL1b, 00hr45min, biol rep2 (LK41) : CNhs13372 ctss	0	0
Aortic smooth muscle cell response to IL1b, 00hr45min, biol rep3 (LK42) : CNhs13580 ctss	0	0
Aortic smooth muscle cell response to IL1b, 01hr, biol rep1 (LK43) : CNhs13353 ctss	0	0
Aortic smooth muscle cell response to IL1b, 01hr, biol rep2 (LK44) : CNhs13373 ctss	0	0
Aortic smooth muscle cell response to IL1b, 01hr, biol rep3 (LK45) : CNhs13581 ctss	0	0
Aortic smooth muscle cell response to IL1b, 02hr, biol rep1 (LK46) : CNhs13354 ctss	0	0
Aortic smooth muscle cell response to IL1b, 02hr, biol rep2 (LK47) : CNhs13374 ctss	0	0
Aortic smooth muscle cell response to IL1b, 02hr, biol rep3 (LK48) : CNhs13582 ctss	0	0
Aortic smooth muscle cell response to IL1b, 03hr, biol rep1 (LK49) : CNhs13355 ctss	0	0
Aortic smooth muscle cell response to IL1b, 03hr, biol rep2 (LK50) : CNhs13375 ctss	0	0
Aortic smooth muscle cell response to IL1b, 04hr, biol rep1 (LK52) : CNhs13682 ctss	0	0
Aortic smooth muscle cell response to IL1b, 04hr, biol rep2 (LK53) : CNhs13376 ctss	0	0
Aortic smooth muscle cell response to IL1b, 04hr, biol rep3 (LK54) : CNhs13584 ctss	0	0
Aortic smooth muscle cell response to IL1b, 05hr, biol rep1 (LK55) : CNhs13356 ctss	0	0
Aortic smooth muscle cell response to IL1b, 05hr, biol rep2 (LK56) : CNhs13377 ctss	0	0
Aortic smooth muscle cell response to IL1b, 05hr, biol rep3 (LK57) : CNhs13585 ctss	0	0
Aortic smooth muscle cell response to IL1b, 06hr, biol rep1 (LK58) : CNhs13357 ctss	0	0
Aortic smooth muscle cell response to IL1b, 06hr, biol rep2 (LK59) : CNhs13378 ctss	0	0
Aortic smooth muscle cell response to IL1b, 06hr, biol rep3 (LK60) : CNhs13586 ctss	0	0
argyrophil small cell carcinoma cell line:TC-YIK : CNhs11725 ctss	0	0
ARPE-19 EMT induced with TGF-beta and TNF-alpha, 00hr00min, biol rep1 : CNhs14463 ctss	0	0
ARPE-19 EMT induced with TGF-beta and TNF-alpha, 00hr00min, biol rep2 : CNhs14464 ctss	0	0
ARPE-19 EMT induced with TGF-beta and TNF-alpha, 00hr00min, biol rep3 : CNhs14465 ctss	0	0
ARPE-19 EMT induced with TGF-beta and TNF-alpha, 00hr15min, biol rep1 : CNhs14466 ctss	0	0
ARPE-19 EMT induced with TGF-beta and TNF-alpha, 00hr15min, biol rep2 : CNhs14467 ctss	0	0
ARPE-19 EMT induced with TGF-beta and TNF-alpha, 00hr15min, biol rep3 : CNhs14468 ctss	0	0
ARPE-19 EMT induced with TGF-beta and TNF-alpha, 00hr30min, biol rep2 : CNhs14470 ctss	0	0
ARPE-19 EMT induced with TGF-beta and TNF-alpha, 00hr30min, biol rep3 : CNhs14471 ctss	0	0
ARPE-19 EMT induced with TGF-beta and TNF-alpha, 00hr45min, biol rep1 : CNhs14472 ctss	0	0
ARPE-19 EMT induced with TGF-beta and TNF-alpha, 00hr45min, biol rep2 : CNhs14473 ctss	0	0
ARPE-19 EMT induced with TGF-beta and TNF-alpha, 00hr45min, biol rep3 : CNhs14474 ctss	0	0
ARPE-19 EMT induced with TGF-beta and TNF-alpha, 01hr00min, biol rep1 : CNhs14475 ctss	0	0
ARPE-19 EMT induced with TGF-beta and TNF-alpha, 01hr00min, biol rep2 : CNhs14476 ctss	0	0
ARPE-19 EMT induced with TGF-beta and TNF-alpha, 01hr00min, biol rep3 : CNhs14477 ctss	0	0
ARPE-19 EMT induced with TGF-beta and TNF-alpha, 01hr20min, biol rep1 : CNhs14478 ctss	0	0
ARPE-19 EMT induced with TGF-beta and TNF-alpha, 01hr20min, biol rep2 : CNhs14479 ctss	0	0
ARPE-19 EMT induced with TGF-beta and TNF-alpha, 01hr20min, biol rep3 : CNhs14480 ctss	0	0
ARPE-19 EMT induced with TGF-beta and TNF-alpha, 01hr40min, biol rep1 : CNhs14482 ctss	0	0
ARPE-19 EMT induced with TGF-beta and TNF-alpha, 01hr40min, biol rep2 : CNhs14483 ctss	0	0
ARPE-19 EMT induced with TGF-beta and TNF-alpha, 01hr40min, biol rep3 : CNhs14484 ctss	0	0
ARPE-19 EMT induced with TGF-beta and TNF-alpha, 02hr00min, biol rep1 : CNhs14485 ctss	0	0
ARPE-19 EMT induced with TGF-beta and TNF-alpha, 02hr00min, biol rep2 : CNhs14486 ctss	0	0
ARPE-19 EMT induced with TGF-beta and TNF-alpha, 02hr00min, biol rep3 : CNhs14487 ctss	0	0
ARPE-19 EMT induced with TGF-beta and TNF-alpha, 02hr30min, biol rep1 : CNhs14488 ctss	0	0
ARPE-19 EMT induced with TGF-beta and TNF-alpha, 02hr30min, biol rep2 : CNhs14489 ctss	0	0
ARPE-19 EMT induced with TGF-beta and TNF-alpha, 02hr30min, biol rep3 : CNhs14490 ctss	0	0
ARPE-19 EMT induced with TGF-beta and TNF-alpha, 03hr00min, biol rep1 : CNhs14491 ctss	0	0
ARPE-19 EMT induced with TGF-beta and TNF-alpha, 03hr00min, biol rep2 : CNhs14492 ctss	0	0
ARPE-19 EMT induced with TGF-beta and TNF-alpha, 03hr00min, biol rep3 : CNhs14493 ctss	0	0
ARPE-19 EMT induced with TGF-beta and TNF-alpha, 03hr30min, biol rep1 : CNhs14494 ctss	0	0
ARPE-19 EMT induced with TGF-beta and TNF-alpha, 03hr30min, biol rep2 : CNhs14495 ctss	0	0
ARPE-19 EMT induced with TGF-beta and TNF-alpha, 03hr30min, biol rep3 : CNhs14496 ctss	0	0
ARPE-19 EMT induced with TGF-beta and TNF-alpha, 04hr00min, biol rep1 : CNhs14497 ctss	0	0
ARPE-19 EMT induced with TGF-beta and TNF-alpha, 04hr00min, biol rep2 : CNhs14498 ctss	0	0
ARPE-19 EMT induced with TGF-beta and TNF-alpha, 04hr00min, biol rep3 : CNhs14499 ctss	0	0
ARPE-19 EMT induced with TGF-beta and TNF-alpha, 05hr00min, biol rep1 : CNhs14500 ctss	0	0
ARPE-19 EMT induced with TGF-beta and TNF-alpha, 05hr00min, biol rep2 : CNhs14501 ctss	0	0
ARPE-19 EMT induced with TGF-beta and TNF-alpha, 05hr00min, biol rep3 : CNhs14518 ctss	0	0
ARPE-19 EMT induced with TGF-beta and TNF-alpha, 06hr00min, biol rep1 : CNhs14519 ctss	0	0
ARPE-19 EMT induced with TGF-beta and TNF-alpha, 06hr00min, biol rep2 : CNhs14520 ctss	0	0
ARPE-19 EMT induced with TGF-beta and TNF-alpha, 06hr00min, biol rep3 : CNhs14522 ctss	0	0
ARPE-19 EMT induced with TGF-beta and TNF-alpha, 07hr00min, biol rep1 : CNhs14523 ctss	0	0
ARPE-19 EMT induced with TGF-beta and TNF-alpha, 07hr00min, biol rep2 : CNhs14524 ctss	0	0
ARPE-19 EMT induced with TGF-beta and TNF-alpha, 07hr00min, biol rep3 : CNhs14525 ctss	0	0
ARPE-19 EMT induced with TGF-beta and TNF-alpha, 08hr00min, biol rep1 : CNhs14526 ctss	0	0
ARPE-19 EMT induced with TGF-beta and TNF-alpha, 08hr00min, biol rep2 : CNhs14527 ctss	0	0
ARPE-19 EMT induced with TGF-beta and TNF-alpha, 08hr00min, biol rep3 : CNhs14528 ctss	0	0
ARPE-19 EMT induced with TGF-beta and TNF-alpha, 12hr00min, biol rep2 : CNhs14530 ctss	0	0
ARPE-19 EMT induced with TGF-beta and TNF-alpha, 12hr00min, biol rep3 : CNhs14531 ctss	0	0
ARPE-19 EMT induced with TGF-beta and TNF-alpha, 16hr00min, biol rep1 : CNhs14532 ctss	0	0
ARPE-19 EMT induced with TGF-beta and TNF-alpha, 16hr00min, biol rep2 : CNhs14533 ctss	0	0
ARPE-19 EMT induced with TGF-beta and TNF-alpha, 16hr00min, biol rep3 : CNhs14534 ctss	0	0
ARPE-19 EMT induced with TGF-beta and TNF-alpha, 24hr00min, biol rep1 : CNhs14535 ctss	0	0
ARPE-19 EMT induced with TGF-beta and TNF-alpha, 24hr00min, biol rep2 : CNhs14536 ctss	0	0
ARPE-19 EMT induced with TGF-beta and TNF-alpha, 24hr00min, biol rep3 : CNhs14537 ctss	0	0
ARPE-19 EMT induced with TGF-beta and TNF-alpha, 42hr00min, biol rep1 : CNhs14538 ctss	0	0
ARPE-19 EMT induced with TGF-beta and TNF-alpha, 42hr00min, biol rep2 : CNhs14539 ctss	0	0
ARPE-19 EMT induced with TGF-beta and TNF-alpha, 42hr00min, biol rep3 : CNhs14540 ctss	0	0
ARPE-19 EMT induced with TGF-beta and TNF-alpha, 60hr00min, biol rep1 : CNhs14541 ctss	0	0
ARPE-19 EMT induced with TGF-beta and TNF-alpha, 60hr00min, biol rep2 : CNhs14542 ctss	0	0
ARPE-19 EMT induced with TGF-beta and TNF-alpha, 60hr00min, biol rep3 : CNhs14543 ctss	0	0
Astrocyte - cerebellum, donor1 : CNhs11321 ctss	0	0
Astrocyte - cerebellum, donor2 : CNhs12081 ctss	0	0
Astrocyte - cerebellum, donor3 : CNhs12117 ctss	0	0
Astrocyte - cerebral cortex, donor1 : CNhs10864 ctss	0	0
Astrocyte - cerebral cortex, donor2 : CNhs11960 ctss	0	0
Astrocyte - cerebral cortex, donor3 : CNhs12005 ctss	0	0
astrocytoma cell line:TM-31 : CNhs10742 ctss	0	0
b cell line:RPMI1788 : CNhs10744 ctss	0	0
B lymphoblastoid cell line: GM12878 ENCODE, biol rep1 : CNhs12331 ctss	0	0
B lymphoblastoid cell line: GM12878 ENCODE, biol rep2 : CNhs12332 ctss	0	0
basal cell carcinoma cell line:TE 354.T : CNhs11932 ctss	0	0
Basophils, donor1 : CNhs12546 ctss	0	0
Basophils, donor2 : CNhs12563 ctss	0	0
Basophils, donor3 : CNhs12575 ctss	0	0
bile duct carcinoma cell line:HuCCT1 : CNhs10750 ctss	0	0
bile duct carcinoma cell line:TFK-1 : CNhs11265 ctss	0	0
biphenotypic B myelomonocytic leukemia cell line:MV-4-11 : CNhs11845 ctss	0	0
bone marrow stromal cell line:StromaNKtert : CNhs11931 ctss	0	0
breast carcinoma cell line:MCF7 : CNhs11943 ctss	0	0
breast carcinoma cell line:MDA-MB-453 : CNhs10736 ctss	0	0
Bronchial Epithelial Cell, donor1 : CNhs11327 ctss	0	0
Bronchial Epithelial Cell, donor2 : CNhs12085 ctss	0	0
Bronchial Epithelial Cell, donor3 : CNhs12623 ctss	0	0
Bronchial Epithelial Cell, donor4 : CNhs12054 ctss	0	0
Bronchial Epithelial Cell, donor5 : CNhs12058 ctss	0	0
Bronchial Epithelial Cell, donor6 : CNhs12062 ctss	0	0
Bronchial Epithelial Cell, donor7 : CNhs12642 ctss	0	0
bronchial squamous cell carcinoma cell line:KNS-62 : CNhs11862 ctss	0	0
bronchioalveolar carcinoma cell line:NCI-H358 : CNhs11840 ctss	0	0
bronchioalveolar carcinoma cell line:NCI-H650 : CNhs14138 ctss	0	0
bronchogenic carcinoma cell line:ChaGo-K-1 : CNhs11841 ctss	0	0
Burkitt's lymphoma cell line:DAUDI : CNhs10739 ctss	0	0
Burkitt's lymphoma cell line:RAJI : CNhs11268 ctss	0	0
carcinoid cell line:NCI-H1770 : CNhs11834 ctss	0	0
carcinoid cell line:NCI-H727 : CNhs14244 ctss	0	0
carcinosarcoma cell line:JHUCS-1 : CNhs11747 ctss	0	0.186
Cardiac Myocyte, donor1 : CNhs12341 ctss	0	0
Cardiac Myocyte, donor2 : CNhs12350 ctss	0	0
Cardiac Myocyte, donor3 : CNhs12571 ctss	0	0
CD133+ stem cells - adult bone marrow derived, pool1 : CNhs12552 ctss	0	0
CD133+ stem cells - cord blood derived, pool1 : CNhs12545 ctss	0	0
CD14+ monocyte derived endothelial progenitor cells, donor1 : CNhs10858 ctss	0	0
CD14+ monocyte derived endothelial progenitor cells, donor2 : CNhs11897 ctss	0	0
CD14+ monocyte derived endothelial progenitor cells, donor3 : CNhs11904 ctss	0	0
CD14+ monocytes - mock treated, donor1 : CNhs13468 ctss	0	0
CD14+ monocytes - mock treated, donor2 : CNhs13484 ctss	0	0
CD14+ monocytes - mock treated, donor3 : CNhs13491 ctss	0	0
CD14+ monocytes - treated with BCG, donor1 : CNhs13465 ctss	0	0
CD14+ monocytes - treated with BCG, donor3 : CNhs13543 ctss	0	0
CD14+ monocytes - treated with B-glucan, donor1 : CNhs13474 ctss	0	0
CD14+ monocytes - treated with B-glucan, donor2 : CNhs13489 ctss	0	0
CD14+ monocytes - treated with B-glucan, donor3 : CNhs13495 ctss	0	0
CD14+ monocytes - treated with Candida, donor1 : CNhs13473 ctss	0	0
CD14+ monocytes - treated with Candida, donor2 : CNhs13488 ctss	0	0
CD14+ monocytes - treated with Candida, donor3 : CNhs13494 ctss	0	0
CD14+ monocytes - treated with Cryptococcus, donor1 : CNhs13472 ctss	0	0
CD14+ monocytes - treated with Cryptococcus, donor2 : CNhs13487 ctss	0	0
CD14+ monocytes - treated with Cryptococcus, donor3 : CNhs13546 ctss	0	0
CD14+ monocytes - treated with Group A streptococci, donor1 : CNhs13469 ctss	0	0
CD14+ monocytes - treated with Group A streptococci, donor2 : CNhs13532 ctss	0	0
CD14+ monocytes - treated with Group A streptococci, donor3 : CNhs13492 ctss	0	0
CD14+ monocytes - treated with IFN + N-hexane, donor1 : CNhs13466 ctss	0	0
CD14+ monocytes - treated with IFN + N-hexane, donor2 : CNhs13476 ctss	0	0
CD14+ monocytes - treated with IFN + N-hexane, donor3 : CNhs13490 ctss	0	0
CD14+ monocytes - treated with lipopolysaccharide, donor1 : CNhs13470 ctss	0	0
CD14+ monocytes - treated with lipopolysaccharide, donor2 : CNhs13533 ctss	0	0
CD14+ monocytes - treated with lipopolysaccharide, donor3 : CNhs13545 ctss	0	0
CD14+ monocytes - treated with Salmonella, donor1 : CNhs13471 ctss	0	0
CD14+ monocytes - treated with Salmonella, donor2 : CNhs13485 ctss	0	0
CD14+ monocytes - treated with Salmonella, donor3 : CNhs13493 ctss	0	0
CD14+ monocytes - treated with Trehalose dimycolate (TDM), donor1 : CNhs13467 ctss	0	0
CD14+ monocytes - treated with Trehalose dimycolate (TDM), donor2 : CNhs13483 ctss	0	0
CD14+ monocytes - treated with Trehalose dimycolate (TDM), donor3 : CNhs13544 ctss	0	0
CD14+ Monocytes, donor1 : CNhs10852 ctss	0	0
CD14+ Monocytes, donor2 : CNhs11954 ctss	0	0
CD14+ Monocytes, donor3 : CNhs11997 ctss	0	0
CD14+CD16- Monocytes, donor3 : CNhs13540 ctss	0	0
CD14+CD16+ Monocytes, donor1 : CNhs13541 ctss	0	0
CD14+CD16+ Monocytes, donor2 : CNhs13208 ctss	0	0
CD14+CD16+ Monocytes, donor3 : CNhs13549 ctss	0	0
CD14-CD16+ Monocytes, donor1 : CNhs13229 ctss	0	0
CD14-CD16+ Monocytes, donor2 : CNhs13207 ctss	0	0
CD19+ B Cells (pluriselect), donor090309, donation1 : CNhs12177 ctss	0	0
CD19+ B Cells (pluriselect), donor090309, donation2 : CNhs12179 ctss	0	0
CD19+ B Cells (pluriselect), donor090309, donation3 : CNhs12181 ctss	0	0
CD19+ B Cells (pluriselect), donor090325, donation1 : CNhs12531 ctss	0	0
CD19+ B Cells (pluriselect), donor090325, donation2 : CNhs12175 ctss	0	0
CD19+ B Cells (pluriselect), donor090612, donation1 : CNhs12183 ctss	0	0
CD19+ B Cells (pluriselect), donor090612, donation2 : CNhs12185 ctss	0	0
CD19+ B Cells (pluriselect), donor090612, donation3 : CNhs12188 ctss	0	0
CD19+ B Cells, donor1 : CNhs12343 ctss	0	0
CD19+ B Cells, donor2 : CNhs12352 ctss	0	0
CD19+ B Cells, donor3 : CNhs12354 ctss	0	0
CD34 cells differentiated to erythrocyte lineage, biol rep1 : CNhs13552 ctss	0	0
CD34 cells differentiated to erythrocyte lineage, biol rep2 : CNhs13553 ctss	0	0
CD34+ Progenitors, donor1 : CNhs13227 ctss	0	0
CD34+ Progenitors, donor2 : CNhs12205 ctss	0	0
CD34+ stem cells - adult bone marrow derived, donor1, tech rep1 : CNhs12588 ctss	0	0
CD34+ stem cells - adult bone marrow derived, donor1, tech rep2 : CNhs12553 ctss	0	0
CD4+ T Cells, donor1 : CNhs10853 ctss	0	0
CD4+ T Cells, donor2 : CNhs11955 ctss	0	0
CD4+ T Cells, donor3 : CNhs11998 ctss	0	0
CD4+CD25+CD45RA- memory regulatory T cells expanded, donor1 : CNhs13204 ctss	0	0
CD4+CD25+CD45RA- memory regulatory T cells expanded, donor2 : CNhs13811 ctss	0	0
CD4+CD25+CD45RA- memory regulatory T cells expanded, donor3 : CNhs13812 ctss	0	0
CD4+CD25+CD45RA- memory regulatory T cells, donor1 : CNhs13195 ctss	0	0
CD4+CD25+CD45RA- memory regulatory T cells, donor2 : CNhs13206 ctss	0	0
CD4+CD25+CD45RA- memory regulatory T cells, donor3 : CNhs13538 ctss	0	0
CD4+CD25+CD45RA+ naive regulatory T cells expanded, donor1 : CNhs13203 ctss	0	0
CD4+CD25+CD45RA+ naive regulatory T cells expanded, donor2 : CNhs13918 ctss	0	0
CD4+CD25+CD45RA+ naive regulatory T cells expanded, donor3 : CNhs13919 ctss	0	0
CD4+CD25+CD45RA+ naive regulatory T cells, donor1 : CNhs13238 ctss	0	0
CD4+CD25+CD45RA+ naive regulatory T cells, donor2 : CNhs13235 ctss	0	0
CD4+CD25+CD45RA+ naive regulatory T cells, donor3 : CNhs13513 ctss	0	0
CD4+CD25-CD45RA- memory conventional T cells expanded, donor1 : CNhs13215 ctss	0	0
CD4+CD25-CD45RA- memory conventional T cells expanded, donor2 : CNhs13920 ctss	0	0
CD4+CD25-CD45RA- memory conventional T cells expanded, donor3 : CNhs13921 ctss	0	0
CD4+CD25-CD45RA- memory conventional T cells, donor1 : CNhs13239 ctss	0	0
CD4+CD25-CD45RA- memory conventional T cells, donor2 : CNhs13237 ctss	0	0
CD4+CD25-CD45RA- memory conventional T cells, donor3 : CNhs13539 ctss	0	0
CD4+CD25-CD45RA+ naive conventional T cells expanded, donor1 : CNhs13202 ctss	0	0
CD4+CD25-CD45RA+ naive conventional T cells expanded, donor2 : CNhs13813 ctss	0	0
CD4+CD25-CD45RA+ naive conventional T cells expanded, donor3 : CNhs13814 ctss	0	0
CD4+CD25-CD45RA+ naive conventional T cells, donor1 : CNhs13223 ctss	0	0
CD4+CD25-CD45RA+ naive conventional T cells, donor2 : CNhs13205 ctss	0	0
CD4+CD25-CD45RA+ naive conventional T cells, donor3 : CNhs13512 ctss	0	0
CD8+ T Cells (pluriselect), donor090309, donation1 : CNhs12176 ctss	0	0
CD8+ T Cells (pluriselect), donor090309, donation2 : CNhs12178 ctss	0	0
CD8+ T Cells (pluriselect), donor090309, donation3 : CNhs12180 ctss	0	0
CD8+ T Cells (pluriselect), donor090325, donation1 : CNhs12201 ctss	0	0
CD8+ T Cells (pluriselect), donor090325, donation2 : CNhs12199 ctss	0	0
CD8+ T Cells (pluriselect), donor090612, donation1 : CNhs12182 ctss	0	0
CD8+ T Cells (pluriselect), donor090612, donation2 : CNhs12184 ctss	0	0
CD8+ T Cells (pluriselect), donor090612, donation3 : CNhs12187 ctss	0	0
CD8+ T Cells, donor1 : CNhs10854 ctss	0	0
CD8+ T Cells, donor2 : CNhs11956 ctss	0	0
CD8+ T Cells, donor3 : CNhs11999 ctss	0	0
cervical cancer cell line:D98-AH2 : CNhs11288 ctss	0	0
cervical cancer cell line:ME-180 : CNhs11289 ctss	0	0
cholangiocellular carcinoma cell line:HuH-28 : CNhs11283 ctss	0	0
Chondrocyte - de diff, donor1 : CNhs11923 ctss	0	0
Chondrocyte - de diff, donor2 : CNhs11372 ctss	0	0
Chondrocyte - re diff, donor2 : CNhs11373 ctss	0	0
Chondrocyte - re diff, donor3 : CNhs12021 ctss	0	0
chondrosarcoma cell line:SW 1353 : CNhs11833 ctss	0	0
chorionic membrane cells, donor1 : CNhs12504 ctss	0	0
chorionic membrane cells, donor2 : CNhs12506 ctss	0	0
chorionic membrane cells, donor3 : CNhs12380 ctss	0	0
chronic lymphocytic leukemia (T-CLL) cell line:SKW-3 : CNhs11714 ctss	0	0
chronic myeloblastic leukemia (CML) cell line:KCL-22 : CNhs11886 ctss	0	0
chronic myelogenous leukemia (CML) cell line:MEG-A2 : CNhs11865 ctss	0	0
chronic myelogenous leukemia cell line:K562 : CNhs11250 ctss	0	0
chronic myelogenous leukemia cell line:K562 ENCODE, biol rep1 : CNhs12334 ctss	0	0
chronic myelogenous leukemia cell line:K562 ENCODE, biol rep3 : CNhs12336 ctss	0	0
chronic myelogenous leukemia cell line:KU812 : CNhs10727 ctss	0	0
Ciliary Epithelial Cells, donor2 : CNhs11966 ctss	0	0
Ciliary Epithelial Cells, donor3 : CNhs12009 ctss	0	0
clear cell carcinoma cell line:JHOC-5 : CNhs11745 ctss	0	0
clear cell carcinoma cell line:TEN : CNhs11930 ctss	0	0
COBL-a rinderpest infection, 00hr, biol rep2 : CNhs14420 ctss	0	0
COBL-a rinderpest infection, 06hr, biol rep1 : CNhs14422 ctss	0	0
COBL-a rinderpest infection, 06hr, biol rep2 : CNhs14423 ctss	0	0.205
COBL-a rinderpest infection, 06hr, biol rep3 : CNhs14424 ctss	0	0
COBL-a rinderpest infection, 12hr, biol rep2 : CNhs14426 ctss	0	0
COBL-a rinderpest infection, 12hr, biol rep3 : CNhs14427 ctss	0	0
COBL-a rinderpest infection, 24hr, biol rep1 : CNhs14428 ctss	0	0
COBL-a rinderpest infection, 24hr, biol rep2 : CNhs14429 ctss	0	0
COBL-a rinderpest infection, 24hr, biol rep3 : CNhs14430 ctss	0	0
COBL-a rinderpest infection, 48hr, biol rep1 : CNhs14431 ctss	0	0
COBL-a rinderpest infection, 48hr, biol rep2 : CNhs14432 ctss	0	0
COBL-a rinderpest infection, 48hr, biol rep3 : CNhs14434 ctss	0	0
COBL-a rinderpest(-C) infection, 06hr, biol rep1 : CNhs14435 ctss	0	0
COBL-a rinderpest(-C) infection, 06hr, biol rep2 : CNhs14436 ctss	0	0
COBL-a rinderpest(-C) infection, 06hr, biol rep3 : CNhs14437 ctss	0	0
COBL-a rinderpest(-C) infection, 12hr, biol rep1 : CNhs14438 ctss	0	0
COBL-a rinderpest(-C) infection, 12hr, biol rep2 : CNhs14439 ctss	0	0
COBL-a rinderpest(-C) infection, 12hr, biol rep3 : CNhs14440 ctss	0	0
COBL-a rinderpest(-C) infection, 24hr, biol rep1 : CNhs14441 ctss	0	0
COBL-a rinderpest(-C) infection, 24hr, biol rep2 : CNhs14442 ctss	0	0
COBL-a rinderpest(-C) infection, 24hr, biol rep3 : CNhs14443 ctss	0	0
COBL-a rinderpest(-C) infection, 48hr, biol rep1 : CNhs14444 ctss	0	0
COBL-a rinderpest(-C) infection, 48hr, biol rep2 : CNhs14445 ctss	0	0
COBL-a rinderpest(-C) infection, 48hr, biol rep3 : CNhs14446 ctss	0	0
colon carcinoma cell line:COLO-320 : CNhs10737 ctss	0	0
common myeloid progenitor CMP, donor1 : CNhs12518 ctss	0	0
common myeloid progenitor CMP, donor2 : CNhs12523 ctss	0	0
cord blood derived cell line:COBL-a 24h infection : CNhs11050 ctss	0	0
cord blood derived cell line:COBL-a 24h infection(-C) : CNhs11049 ctss	0	0
cord blood derived cell line:COBL-a untreated : CNhs11045 ctss	0	0
Corneal Epithelial Cells, donor1 : CNhs11336 ctss	0	0
Corneal Epithelial Cells, donor2 : CNhs12094 ctss	0	0
Corneal Epithelial Cells, donor3 : CNhs12123 ctss	0	0
Dendritic Cells - monocyte immature derived, donor1, tech rep1 : CNhs10855 ctss	0	0
Dendritic Cells - monocyte immature derived, donor1, tech rep2 : CNhs11062 ctss	0	0
Dendritic Cells - monocyte immature derived, donor2 : CNhs12195 ctss	0	0
Dendritic Cells - monocyte immature derived, donor3 : CNhs12000 ctss	0	0
Dendritic Cells - plasmacytoid, donor1 : CNhs10857 ctss	0	0
Dendritic Cells - plasmacytoid, donor2 : CNhs12196 ctss	0	0
Dendritic Cells - plasmacytoid, donor3 : CNhs12200 ctss	0	0
diffuse large B-cell lymphoma cell line:CTB-1 : CNhs11741 ctss	0	0
ductal cell carcinoma cell line:KLM-1 : CNhs11100 ctss	0	0
ductal cell carcinoma cell line:MIA Paca2 : CNhs11259 ctss	0	0
embryonic kidney cell line: HEK293/SLAM infection, 24hr : CNhs11047 ctss	0	0
embryonic kidney cell line: HEK293/SLAM untreated : CNhs11046 ctss	0	0
embryonic pancreas cell line:1B2C6 : CNhs11731 ctss	0	0
embryonic pancreas cell line:1C3D3 : CNhs11732 ctss	0	0
embryonic pancreas cell line:1C3IKEI : CNhs11733 ctss	0	0
embryonic pancreas cell line:2C6 : CNhs11814 ctss	0	0
endometrial carcinoma cell line:OMC-2 : CNhs11266 ctss	0	0
Endothelial Cells - Aortic, donor0 : CNhs10837 ctss	0	0
Endothelial Cells - Aortic, donor1 : CNhs12495 ctss	0	0
Endothelial Cells - Aortic, donor2 : CNhs11375 ctss	0	0
Endothelial Cells - Aortic, donor3 : CNhs12022 ctss	0	0
Endothelial Cells - Artery, donor1 : CNhs12496 ctss	0	0
Endothelial Cells - Artery, donor2 : CNhs11977 ctss	0	0
Endothelial Cells - Artery, donor3 : CNhs12023 ctss	0	0
Endothelial Cells - Lymphatic, donor1 : CNhs10865 ctss	0	0
Endothelial Cells - Lymphatic, donor2 : CNhs11901 ctss	0	0
Endothelial Cells - Lymphatic, donor3 : CNhs11906 ctss	0	0
Endothelial Cells - Microvascular, donor1 : CNhs11925 ctss	0	0
Endothelial Cells - Microvascular, donor2 : CNhs11376 ctss	0	0
Endothelial Cells - Microvascular, donor3 : CNhs12024 ctss	0	0
Endothelial Cells - Thoracic, donor2 : CNhs11978 ctss	0	0
Endothelial Cells - Umbilical vein, donor1 : CNhs10872 ctss	0	0
Endothelial Cells - Umbilical vein, donor2 : CNhs11967 ctss	0	0
Endothelial Cells - Vein, donor1 : CNhs12497 ctss	0	0
Endothelial Cells - Vein, donor2 : CNhs11377 ctss	0	0
Endothelial Cells - Vein, donor3 : CNhs12026 ctss	0	0
Eosinophils, donor1 : CNhs12547 ctss	0	0
Eosinophils, donor2 : CNhs12548 ctss	0	0
Eosinophils, donor3 : CNhs12549 ctss	0	0
epidermoid carcinoma cell line:A431 : CNhs10743 ctss	0	0
epithelioid sarcoma cell line:HS-ES-1 : CNhs11247 ctss	0	0
epithelioid sarcoma cell line:HS-ES-2R : CNhs14239 ctss	0	0
epitheloid carcinoma cell line: HelaS3 ENCODE, biol rep1 : CNhs12325 ctss	0	0
epitheloid carcinoma cell line: HelaS3 ENCODE, biol rep2 : CNhs12326 ctss	0	0
epitheloid carcinoma cell line: HelaS3 ENCODE, biol rep3 : CNhs12327 ctss	0	0
Esophageal Epithelial Cells, donor1 : CNhs11323 ctss	0	0
Esophageal Epithelial Cells, donor2 : CNhs12083 ctss	0	0
Esophageal Epithelial Cells, donor3 : CNhs12622 ctss	0	0
Ewing's sarcoma cell line:Hs 863.T : CNhs11836 ctss	0	0
extraskeletal myxoid chondrosarcoma cell line:H-EMC-SS : CNhs10728 ctss	0	0
Fibroblast - Aortic Adventitial donor2 (cytoplasmic fraction) : CNhs14558 ctss	0	0
Fibroblast - Aortic Adventitial donor3 (cytoplasmic fraction) : CNhs14559 ctss	0	0
Fibroblast - Aortic Adventitial, donor1 : CNhs10874 ctss	0	0
Fibroblast - Aortic Adventitial, donor2 (nuclear fraction) : CNhs12581 ctss	0	0
Fibroblast - Aortic Adventitial, donor2 : CNhs11968 ctss	0	0
Fibroblast - Aortic Adventitial, donor3 (nuclear fraction) : CNhs12400 ctss	0	0
Fibroblast - Cardiac, donor1 : CNhs12498 ctss	0	0
Fibroblast - Cardiac, donor2 : CNhs11378 ctss	0	0
Fibroblast - Cardiac, donor3 : CNhs12027 ctss	0	0
Fibroblast - Cardiac, donor4 : CNhs11909 ctss	0	0
Fibroblast - Cardiac, donor5 : CNhs12057 ctss	0	0
Fibroblast - Cardiac, donor6 : CNhs12061 ctss	0	0
Fibroblast - Choroid Plexus, donor2 : CNhs12344 ctss	0	0
Fibroblast - Choroid Plexus, donor3 : CNhs12620 ctss	0	0
Fibroblast - Conjunctival, donor1 : CNhs11339 ctss	0	0
Fibroblast - Conjunctival, donor3 : CNhs12734 ctss	0	0
Fibroblast - Dermal, donor1 : CNhs12499 ctss	0	0
Fibroblast - Dermal, donor2 : CNhs11379 ctss	0	0
Fibroblast - Dermal, donor3 : CNhs12028 ctss	0	0
Fibroblast - Dermal, donor4 : CNhs12052 ctss	0	0
Fibroblast - Dermal, donor5 : CNhs12055 ctss	0	0
Fibroblast - Dermal, donor6 : CNhs12059 ctss	0	0
Fibroblast - Gingival, donor1 : CNhs10866 ctss	0	0
Fibroblast - Gingival, donor10 (periodontitis) : CNhs14135 ctss	0	0
Fibroblast - Gingival, donor2 : CNhs11961 ctss	0	0
Fibroblast - Gingival, donor3 : CNhs12006 ctss	0	0.128
Fibroblast - Gingival, donor4 (GFH2) : CNhs10848 ctss	0	0
Fibroblast - Gingival, donor5 (GFH3) : CNhs11952 ctss	0	0
Fibroblast - Gingival, donor6 (control) : CNhs14129 ctss	0	0
Fibroblast - Gingival, donor7 (aggressive periodontitis) : CNhs14130 ctss	0	0
Fibroblast - Gingival, donor7 (control) : CNhs14131 ctss	0	0
Fibroblast - Gingival, donor8 (chronic periodontitis) : CNhs14132 ctss	0	0
Fibroblast - Gingival, donor8 (control) : CNhs14133 ctss	0	0
Fibroblast - Gingival, donor9 (control) : CNhs14134 ctss	0	0
Fibroblast - Lung, donor1 : CNhs12500 ctss	0	0
Fibroblast - Lung, donor2 : CNhs11380 ctss	0	0
Fibroblast - Lung, donor3 : CNhs12029 ctss	0	0
Fibroblast - Lymphatic, donor1 : CNhs11322 ctss	0	0
Fibroblast - Lymphatic, donor2 : CNhs12082 ctss	0	0
Fibroblast - Lymphatic, donor3 : CNhs12118 ctss	0	0
Fibroblast - Mammary, donor1 : CNhs11348 ctss	0	0
Fibroblast - Mammary, donor2 : CNhs12103 ctss	0	0
Fibroblast - Mammary, donor3 : CNhs12128 ctss	0	0
Fibroblast - Periodontal Ligament, donor1 : CNhs10867 ctss	0	0
Fibroblast - Periodontal Ligament, donor2 : CNhs11962 ctss	0	0
Fibroblast - Periodontal Ligament, donor3 : CNhs11907 ctss	0	0
Fibroblast - Periodontal Ligament, donor4 (PL29) : CNhs12493 ctss	0	0
Fibroblast - Periodontal Ligament, donor5 (PL30) : CNhs11953 ctss	0	0
Fibroblast - Periodontal Ligament, donor6 (PLH3) : CNhs11996 ctss	0	0
Fibroblast - Pulmonary Artery, donor1 : CNhs10878 ctss	0	0
Fibroblast - skin dystrophia myotonica, donor1 (nuclear fraction) : CNhs12405 ctss	0	0
Fibroblast - skin dystrophia myotonica, donor1 : CNhs11353 ctss	0	0
Fibroblast - skin dystrophia myotonica, donor2 : CNhs11354 ctss	0	0
Fibroblast - skin dystrophia myotonica, donor3 (nuclear fraction) : CNhs12399 ctss	0	0
Fibroblast - skin normal, donor1 (nuclear fraction) : CNhs12403 ctss	0	0
Fibroblast - skin normal, donor1 : CNhs11351 ctss	0	0
Fibroblast - skin normal, donor2 (nuclear fraction) : CNhs12582 ctss	0	0
Fibroblast - skin normal, donor2 : CNhs11914 ctss	0	0
Fibroblast - skin spinal muscular atrophy, donor1 (nuclear fraction) : CNhs12404 ctss	0	0
Fibroblast - skin spinal muscular atrophy, donor1 : CNhs11074 ctss	0	0
Fibroblast - skin spinal muscular atrophy, donor2 : CNhs11911 ctss	0	0
Fibroblast - skin spinal muscular atrophy, donor3 (nuclear fraction) : CNhs12398 ctss	0	0
Fibroblast - skin walker warburg, donor1 : CNhs11352 ctss	0	0
Fibroblast - skin, normal donor1 (cytoplasmic fraction) : CNhs14560 ctss	0	0
Fibroblast - skin, normal donor2 (cytoplasmic fraction) : CNhs14561 ctss	0	0
Fibroblast - Villous Mesenchymal, donor1 : CNhs11343 ctss	0	0
Fibroblast - Villous Mesenchymal, donor2 : CNhs12099 ctss	0	0
Fibroblast - Villous Mesenchymal, donor3 : CNhs12920 ctss	0	0
fibrosarcoma cell line:HT-1080 : CNhs11860 ctss	0	0
fibrous histiocytoma cell line:GCT TIB-223 : CNhs11842 ctss	0	0
gall bladder carcinoma cell line:TGBC2TKB : CNhs10733 ctss	0	0
gamma delta positive T cells, donor1 : CNhs13914 ctss	0	0
gamma delta positive T cells, donor2 : CNhs13915 ctss	0	0
gastric adenocarcinoma cell line:MKN1 : CNhs11737 ctss	0	0
gastric adenocarcinoma cell line:MKN45 : CNhs11819 ctss	0	0
gastric cancer cell line:AZ521 : CNhs11286 ctss	0	0
giant cell carcinoma cell line:Lu99B : CNhs10751 ctss	0	0
Gingival epithelial cells, donor1 (GEA11) : CNhs11061 ctss	0	0
Gingival epithelial cells, donor2 (GEA14) : CNhs11896 ctss	0	0
Gingival epithelial cells, donor3 (GEA15) : CNhs11903 ctss	0	0
glassy cell carcinoma cell line:HOKUG : CNhs11824 ctss	0	0
glioblastoma cell line:A172, tech rep2 : CNhs11248 ctss	0	0
glioblastoma cell line:T98G : CNhs11272 ctss	0	0
glioma cell line:GI-1 : CNhs10731 ctss	0	0
granulocyte macrophage progenitor, donor1 : CNhs12519 ctss	0	0
granulocyte macrophage progenitor, donor2 : CNhs12524 ctss	0	0
granulosa cell tumor cell line:KGN : CNhs11740 ctss	0	0
H9 Embryoid body cells, melanocytic induction, day30, biol rep3 (H9EB-3 d30) : CNhs12918 ctss	0	0
H9 Embryoid body cells, melanocytic induction, day41, biol rep2 (H9EB-2 d41) : CNhs12907 ctss	0	0
Hair Follicle Dermal Papilla Cells, donor1 : CNhs12501 ctss	0	0
Hair Follicle Dermal Papilla Cells, donor2 : CNhs11979 ctss	0	0
Hair Follicle Dermal Papilla Cells, donor3 : CNhs12030 ctss	0	0
Hair Follicle Outer Root Sheath Cells, donor1 : CNhs12339 ctss	0	0
Hair Follicle Outer Root Sheath Cells, donor2 : CNhs12347 ctss	0	0
hairy cell leukemia cell line:Mo : CNhs11843 ctss	0	0
Hep-2 cells mock treated, biol rep1 : CNhs13479 ctss	0	0
Hep-2 cells mock treated, biol rep2 : CNhs13500 ctss	0	0
Hep-2 cells mock treated, biol rep3 : CNhs13501 ctss	0	0
Hep-2 cells treated with Streptococci strain 5448, biol rep1 : CNhs13477 ctss	0	0
Hep-2 cells treated with Streptococci strain 5448, biol rep2 : CNhs13496 ctss	0	0
Hep-2 cells treated with Streptococci strain 5448, biol rep3 : CNhs13497 ctss	0	0
Hep-2 cells treated with Streptococci strain JRS4, biol rep1 : CNhs13478 ctss	0	0
Hep-2 cells treated with Streptococci strain JRS4, biol rep2 : CNhs13498 ctss	0	0
Hep-2 cells treated with Streptococci strain JRS4, biol rep3 : CNhs13499 ctss	0	0
hepatic mesenchymal tumor cell line:LI90 : CNhs11868 ctss	0	0
Hepatic Sinusoidal Endothelial Cells, donor1 : CNhs12075 ctss	0	0
Hepatic Sinusoidal Endothelial Cells, donor2 : CNhs12092 ctss	0	0
Hepatic Sinusoidal Endothelial Cells, donor3 : CNhs12625 ctss	0	0
Hepatic Stellate Cells (lipocyte), donor1 : CNhs11335 ctss	0	0
Hepatic Stellate Cells (lipocyte), donor2 : CNhs12093 ctss	0	0
Hepatic Stellate Cells (lipocyte), donor3 : CNhs12627 ctss	0	0
hepatoblastoma cell line:HuH-6 : CNhs11742 ctss	0	0
hepatocellular carcinoma cell line: HepG2 ENCODE, biol rep2 : CNhs12329 ctss	0	0
Hepatocyte, donor1 : CNhs12340 ctss	0	0
Hepatocyte, donor2 : CNhs12349 ctss	0	0
Hepatocyte, donor3 : CNhs12626 ctss	0	0
hepatoma cell line:Li-7 : CNhs11271 ctss	0	0
hereditary spherocytic anemia cell line:WIL2-NS : CNhs11891 ctss	0	0
Hodgkin's lymphoma cell line:HD-Mar2 : CNhs11715 ctss	0	0
Iris Pigment Epithelial Cells, donor1 : CNhs12596 ctss	0	0
K562 erythroblastic leukemia response to hemin, 00hr00min, biol rep1 : CNhs12458 ctss	0	0
K562 erythroblastic leukemia response to hemin, 00hr00min, biol rep2 : CNhs12684 ctss	0	0
K562 erythroblastic leukemia response to hemin, 00hr00min, biol rep3 : CNhs12786 ctss	0	0
K562 erythroblastic leukemia response to hemin, 00hr15min, biol rep1 : CNhs12459 ctss	0	0
K562 erythroblastic leukemia response to hemin, 00hr15min, biol rep2 : CNhs12686 ctss	0	0
K562 erythroblastic leukemia response to hemin, 00hr15min, biol rep3 : CNhs12787 ctss	0	0
K562 erythroblastic leukemia response to hemin, 00hr30min, biol rep1 : CNhs12460 ctss	0	0
K562 erythroblastic leukemia response to hemin, 00hr30min, biol rep2 : CNhs12687 ctss	0	0
K562 erythroblastic leukemia response to hemin, 00hr30min, biol rep3 : CNhs12788 ctss	0	0
K562 erythroblastic leukemia response to hemin, 00hr45min, biol rep1 : CNhs12461 ctss	0	0
K562 erythroblastic leukemia response to hemin, 00hr45min, biol rep2 : CNhs12688 ctss	0	0
K562 erythroblastic leukemia response to hemin, 00hr45min, biol rep3 : CNhs12789 ctss	0	0
K562 erythroblastic leukemia response to hemin, 01hr00min, biol rep1 : CNhs12462 ctss	0	0
K562 erythroblastic leukemia response to hemin, 01hr00min, biol rep2 : CNhs12689 ctss	0	0
K562 erythroblastic leukemia response to hemin, 01hr00min, biol rep3 : CNhs12790 ctss	0	0
K562 erythroblastic leukemia response to hemin, 01hr20min, biol rep1 : CNhs12463 ctss	0	0
K562 erythroblastic leukemia response to hemin, 01hr20min, biol rep2 : CNhs12690 ctss	0	0
K562 erythroblastic leukemia response to hemin, 01hr20min, biol rep3 : CNhs12791 ctss	0	0
K562 erythroblastic leukemia response to hemin, 01hr40min, biol rep1 : CNhs12464 ctss	0	0
K562 erythroblastic leukemia response to hemin, 01hr40min, biol rep2 : CNhs12691 ctss	0	0
K562 erythroblastic leukemia response to hemin, 01hr40min, biol rep3 : CNhs12792 ctss	0	0
K562 erythroblastic leukemia response to hemin, 02hr00min, biol rep1 : CNhs12737 ctss	0	0
K562 erythroblastic leukemia response to hemin, 02hr00min, biol rep2 : CNhs12692 ctss	0	0
K562 erythroblastic leukemia response to hemin, 02hr00min, biol rep3 : CNhs12794 ctss	0	0
K562 erythroblastic leukemia response to hemin, 02hr30min, biol rep1 : CNhs12465 ctss	0	0
K562 erythroblastic leukemia response to hemin, 02hr30min, biol rep2 : CNhs12693 ctss	0	0
K562 erythroblastic leukemia response to hemin, 02hr30min, biol rep3 : CNhs12795 ctss	0	0
K562 erythroblastic leukemia response to hemin, 03hr00min, biol rep1 : CNhs12466 ctss	0	0
K562 erythroblastic leukemia response to hemin, 03hr00min, biol rep2 : CNhs12694 ctss	0	0
K562 erythroblastic leukemia response to hemin, 03hr00min, biol rep3 : CNhs12796 ctss	0	0
K562 erythroblastic leukemia response to hemin, 03hr30min, biol rep1 : CNhs12467 ctss	0	0
K562 erythroblastic leukemia response to hemin, 03hr30min, biol rep2 : CNhs12695 ctss	0	0
K562 erythroblastic leukemia response to hemin, 03hr30min, biol rep3 : CNhs12797 ctss	0	0
K562 erythroblastic leukemia response to hemin, 04hr, biol rep1 : CNhs12468 ctss	0	0
K562 erythroblastic leukemia response to hemin, 04hr, biol rep2 : CNhs12696 ctss	0	0
K562 erythroblastic leukemia response to hemin, 04hr, biol rep3 : CNhs12798 ctss	0	0
K562 erythroblastic leukemia response to hemin, 06hr, biol rep1 : CNhs12469 ctss	0	0
K562 erythroblastic leukemia response to hemin, 06hr, biol rep2 : CNhs12697 ctss	0	0
K562 erythroblastic leukemia response to hemin, 06hr, biol rep3 : CNhs12799 ctss	0	0
K562 erythroblastic leukemia response to hemin, 12hr, biol rep1 : CNhs12470 ctss	0	0
K562 erythroblastic leukemia response to hemin, 12hr, biol rep2 : CNhs12698 ctss	0	0
K562 erythroblastic leukemia response to hemin, 12hr, biol rep3 : CNhs12800 ctss	0	0
K562 erythroblastic leukemia response to hemin, 24hr, biol rep1 : CNhs12471 ctss	0	0
K562 erythroblastic leukemia response to hemin, 24hr, biol rep2 : CNhs12699 ctss	0	0
K562 erythroblastic leukemia response to hemin, 24hr, biol rep3 : CNhs12801 ctss	0	0
K562 erythroblastic leukemia response to hemin, day02, biol rep1 : CNhs12472 ctss	0	0
K562 erythroblastic leukemia response to hemin, day02, biol rep2 : CNhs12700 ctss	0	0
K562 erythroblastic leukemia response to hemin, day02, biol rep3 : CNhs12802 ctss	0	0
K562 erythroblastic leukemia response to hemin, day03, biol rep1 : CNhs12473 ctss	0	0
K562 erythroblastic leukemia response to hemin, day03, biol rep2 : CNhs12701 ctss	0	0
K562 erythroblastic leukemia response to hemin, day03, biol rep3 : CNhs12803 ctss	0	0
K562 erythroblastic leukemia response to hemin, day04, biol rep1 : CNhs12474 ctss	0	0
K562 erythroblastic leukemia response to hemin, day04, biol rep2 : CNhs12702 ctss	0	0
K562 erythroblastic leukemia response to hemin, day04, biol rep3 : CNhs12804 ctss	0	0
Keratinocyte - epidermal, donor1 : CNhs11064 ctss	0	0
Keratinocyte - epidermal, donor2 : CNhs11381 ctss	0	1.005
Keratinocyte - epidermal, donor3 : CNhs12031 ctss	0	0
Keratinocyte - oral, donor1 : CNhs10879 ctss	0	0
keratoacanthoma cell line:HKA-1 : CNhs11880 ctss	0	0
Keratocytes, donor1 : CNhs11337 ctss	0	0
Keratocytes, donor2 : CNhs12095 ctss	0	0
Keratocytes, donor3 : CNhs12921 ctss	0	0
Krukenberg tumor cell line:HSKTC : CNhs11822 ctss	0	1.974
langerhans cells, immature, donor1 : CNhs13537 ctss	0	0
langerhans cells, immature, donor2 : CNhs13480 ctss	0	0
langerhans cells, migratory, donor1 : CNhs13535 ctss	0	0
langerhans cells, migratory, donor2 : CNhs13536 ctss	0	0
langerhans cells, migratory, donor3 : CNhs13547 ctss	0	0
large cell lung carcinoma cell line:IA-LM : CNhs11277 ctss	0	0
large cell lung carcinoma cell line:NCI-H460 : CNhs12806 ctss	0	0
large cell non-keratinizing squamous carcinoma cell line:SKG-II-SF : CNhs11825 ctss	0	0
leiomyoblastoma cell line:G-402 : CNhs11848 ctss	0	0
leiomyoma cell line:10964C : CNhs11722 ctss	0	0
leiomyoma cell line:15242A : CNhs11723 ctss	0	0
leiomyoma cell line:15425 : CNhs11724 ctss	0	0
leiomyosarcoma cell line:Hs 5.T : CNhs12192 ctss	0	0
lens epithelial cell line:SRA 01/04 : CNhs11750 ctss	0	0
Lens Epithelial Cells, donor1 : CNhs12342 ctss	0	0
leukemia, chronic megakaryoblastic cell line:MEG-01 : CNhs11859 ctss	0	0
liposarcoma cell line:KMLS-1 : CNhs11870 ctss	0	0
liposarcoma cell line:SW 872 : CNhs11851 ctss	0	0
lung adenocarcinoma cell line:A549 : CNhs11275 ctss	0	0
lung adenocarcinoma cell line:PC-14 : CNhs10726 ctss	0	0
lung adenocarcinoma, papillary cell line:NCI-H441 : CNhs14245 ctss	0	0
Lymphatic Endothelial cells response to VEGFC, 00hr00min, biol rep1 (MM XIX - 1) : CNhs11936 ctss	0	0
Lymphatic Endothelial cells response to VEGFC, 00hr00min, biol rep2 (MM XIV - 1) : CNhs13157 ctss	0	0
Lymphatic Endothelial cells response to VEGFC, 00hr00min, biol rep3 (MM XXII - 1 ) : CNhs13276 ctss	0	0
Lymphatic Endothelial cells response to VEGFC, 00hr15min, biol rep2 (MM XIV - 2) : CNhs13158 ctss	0	0
Lymphatic Endothelial cells response to VEGFC, 00hr15min, biol rep3 (MM XXII - 2) : CNhs13277 ctss	0	0
Lymphatic Endothelial cells response to VEGFC, 00hr30min, biol rep1 (MM XIX - 3) : CNhs13101 ctss	0	0
Lymphatic Endothelial cells response to VEGFC, 00hr30min, biol rep2 (MM XIV - 3) : CNhs13159 ctss	0	0
Lymphatic Endothelial cells response to VEGFC, 00hr30min, biol rep3 (MM XXII - 3) : CNhs13278 ctss	0	0
Lymphatic Endothelial cells response to VEGFC, 00hr45min, biol rep1 (MM XIX - 4) : CNhs13102 ctss	0	0
Lymphatic Endothelial cells response to VEGFC, 00hr45min, biol rep2 (MM XIV - 4) : CNhs13160 ctss	0	0
Lymphatic Endothelial cells response to VEGFC, 00hr45min, biol rep3 (MM XXII - 4) : CNhs13279 ctss	0	0
Lymphatic Endothelial cells response to VEGFC, 01hr00min, biol rep1 (MM XIX - 5) : CNhs13103 ctss	0	0
Lymphatic Endothelial cells response to VEGFC, 01hr00min, biol rep2 (MM XIV - 5) : CNhs13161 ctss	0	0
Lymphatic Endothelial cells response to VEGFC, 01hr00min, biol rep3 (MM XXII - 5) : CNhs13280 ctss	0	0
Lymphatic Endothelial cells response to VEGFC, 01hr20min, biol rep1 (MM XIX - 6) : CNhs13104 ctss	0	0
Lymphatic Endothelial cells response to VEGFC, 01hr20min, biol rep2 (MM XIV - 6) : CNhs13162 ctss	0	0
Lymphatic Endothelial cells response to VEGFC, 01hr20min, biol rep3 (MM XXII - 6) : CNhs13281 ctss	0	0
Lymphatic Endothelial cells response to VEGFC, 01hr40min, biol rep1 (MM XIX - 7) : CNhs13105 ctss	0	0
Lymphatic Endothelial cells response to VEGFC, 01hr40min, biol rep2 (MM XIV - 7) : CNhs13163 ctss	0	0
Lymphatic Endothelial cells response to VEGFC, 01hr40min, biol rep3 (MM XXII - 7) : CNhs13282 ctss	0	0
Lymphatic Endothelial cells response to VEGFC, 02hr00min, biol rep1 (MM XIX - 8) : CNhs13106 ctss	0	0
Lymphatic Endothelial cells response to VEGFC, 02hr00min, biol rep2 (MM XIV - 8) : CNhs13164 ctss	0	0
Lymphatic Endothelial cells response to VEGFC, 02hr00min, biol rep3 (MM XXII - 8) : CNhs13283 ctss	0	0
Lymphatic Endothelial cells response to VEGFC, 02hr30min, biol rep1 (MM XIX - 9) : CNhs13107 ctss	0	0
Lymphatic Endothelial cells response to VEGFC, 02hr30min, biol rep2 (MM XIV - 9) : CNhs13165 ctss	0	0
Lymphatic Endothelial cells response to VEGFC, 02hr30min, biol rep3 (MM XXII - 9) : CNhs13284 ctss	0	0
Lymphatic Endothelial cells response to VEGFC, 03hr00min, biol rep1 (MM XIX - 10) : CNhs13108 ctss	0	0
Lymphatic Endothelial cells response to VEGFC, 03hr00min, biol rep2 (MM XIV - 10) : CNhs13166 ctss	0	0
Lymphatic Endothelial cells response to VEGFC, 03hr00min, biol rep3 (MM XXII - 10) : CNhs13285 ctss	0	0
Lymphatic Endothelial cells response to VEGFC, 03hr30min, biol rep1 (MM XIX - 11) : CNhs13109 ctss	0	0
Lymphatic Endothelial cells response to VEGFC, 03hr30min, biol rep2 (MM XIV - 11) : CNhs13168 ctss	0	0
Lymphatic Endothelial cells response to VEGFC, 03hr30min, biol rep3 (MM XXII - 11) : CNhs13286 ctss	0	0
Lymphatic Endothelial cells response to VEGFC, 04hr, biol rep1 (MM XIX - 12) : CNhs13110 ctss	0	0
Lymphatic Endothelial cells response to VEGFC, 04hr, biol rep2 (MM XIV - 12) : CNhs13169 ctss	0	0
Lymphatic Endothelial cells response to VEGFC, 04hr, biol rep3 (MM XXII - 12) : CNhs13287 ctss	0	0
Lymphatic Endothelial cells response to VEGFC, 05hr, biol rep1 (MM XIX - 13) : CNhs13111 ctss	0	0
Lymphatic Endothelial cells response to VEGFC, 06hr, biol rep1 (MM XIX - 14) : CNhs13112 ctss	0	0
Lymphatic Endothelial cells response to VEGFC, 06hr, biol rep2 (MM XIV - 14) : CNhs13171 ctss	0	0
Lymphatic Endothelial cells response to VEGFC, 07hr, biol rep1 (MM XIX - 15) : CNhs13113 ctss	0	0
Lymphatic Endothelial cells response to VEGFC, 07hr, biol rep2 (MM XIV - 15) : CNhs13172 ctss	0	0
Lymphatic Endothelial cells response to VEGFC, 07hr, biol rep3 (MM XXII - 15) : CNhs13290 ctss	0	0
Lymphatic Endothelial cells response to VEGFC, 08hr, biol rep1 (MM XIX - 16) : CNhs11937 ctss	0	0
Lymphatic Endothelial cells response to VEGFC, 08hr, biol rep2 (MM XIV - 16) : CNhs13173 ctss	0	0
lymphoma, malignant, hairy B-cell cell line:MLMA : CNhs11935 ctss	0	0
Macrophage - monocyte derived, donor1 : CNhs10861 ctss	0	0
Macrophage - monocyte derived, donor2 : CNhs11899 ctss	0	0
Macrophage - monocyte derived, donor3 : CNhs12003 ctss	0	0
malignant trichilemmal cyst cell line:DJM-1 : CNhs10730 ctss	0	0
Mallassez-derived cells, donor1 : CNhs12538 ctss	0	0
Mallassez-derived cells, donor2 : CNhs13550 ctss	0	0
Mallassez-derived cells, donor3 : CNhs13551 ctss	0	0
Mammary Epithelial Cell, donor2 : CNhs11382 ctss	0	0
Mammary Epithelial Cell, donor3 : CNhs12032 ctss	0	0
Mast cell - stimulated, donor1 : CNhs11073 ctss	0	0
Mast cell, donor1 : CNhs12566 ctss	0	0
Mast cell, donor3 : CNhs12593 ctss	0	0
Mast cell, donor4 : CNhs12592 ctss	0	0
Mast cell, expanded and stimulated, donor5 : CNhs13925 ctss	0	0
Mast cell, expanded and stimulated, donor8 : CNhs13927 ctss	0	0
Mast cell, expanded, donor5 : CNhs13924 ctss	0	0
Mast cell, expanded, donor8 : CNhs13926 ctss	0	0
mature adipocyte, donor1 : CNhs12558 ctss	0	0
mature adipocyte, donor2 : CNhs12559 ctss	0	0
mature adipocyte, donor3 : CNhs12560 ctss	0	0
mature adipocyte, donor4 : CNhs12562 ctss	0	0
MCF7 breast cancer cell line response to EGF1, 00hr00min, biol rep1 : CNhs12564 ctss	0	0
MCF7 breast cancer cell line response to EGF1, 00hr00min, biol rep2 : CNhs12475 ctss	0	0
MCF7 breast cancer cell line response to EGF1, 00hr00min, biol rep3 : CNhs12703 ctss	0	0
MCF7 breast cancer cell line response to EGF1, 00hr15min, biol rep1 : CNhs12420 ctss	0	0
MCF7 breast cancer cell line response to EGF1, 00hr15min, biol rep1 : CNhs12420 ctss	0	0
MCF7 breast cancer cell line response to EGF1, 00hr15min, biol rep1 : CNhs12420 ctss	0	0
MCF7 breast cancer cell line response to EGF1, 00hr15min, biol rep2 : CNhs12476 ctss	0	0
MCF7 breast cancer cell line response to EGF1, 00hr15min, biol rep3 : CNhs12704 ctss	0	0
MCF7 breast cancer cell line response to EGF1, 00hr30min, biol rep1 : CNhs12421 ctss	0	0
MCF7 breast cancer cell line response to EGF1, 00hr30min, biol rep1 : CNhs12421 ctss	0	0
MCF7 breast cancer cell line response to EGF1, 00hr30min, biol rep1 : CNhs12421 ctss	0	0
MCF7 breast cancer cell line response to EGF1, 00hr30min, biol rep2 : CNhs12477 ctss	0	0
MCF7 breast cancer cell line response to EGF1, 00hr30min, biol rep3 : CNhs12738 ctss	0	0
MCF7 breast cancer cell line response to EGF1, 00hr45min, biol rep1 : CNhs12422 ctss	0	0
MCF7 breast cancer cell line response to EGF1, 00hr45min, biol rep1 : CNhs12422 ctss	0	0
MCF7 breast cancer cell line response to EGF1, 00hr45min, biol rep1 : CNhs12422 ctss	0	0
MCF7 breast cancer cell line response to EGF1, 00hr45min, biol rep2 : CNhs12478 ctss	0	0
MCF7 breast cancer cell line response to EGF1, 00hr45min, biol rep3 : CNhs12739 ctss	0	0
MCF7 breast cancer cell line response to EGF1, 01hr00min, biol rep1 : CNhs12423 ctss	0	0
MCF7 breast cancer cell line response to EGF1, 01hr00min, biol rep1 : CNhs12423 ctss	0	0
MCF7 breast cancer cell line response to EGF1, 01hr00min, biol rep2 : CNhs12479 ctss	0	0
MCF7 breast cancer cell line response to EGF1, 01hr00min, biol rep3 : CNhs12705 ctss	0	0
MCF7 breast cancer cell line response to EGF1, 01hr20min, biol rep1 : CNhs12424 ctss	0	0
MCF7 breast cancer cell line response to EGF1, 01hr20min, biol rep1 : CNhs12424 ctss	0	0
MCF7 breast cancer cell line response to EGF1, 01hr20min, biol rep1 : CNhs12424 ctss	0	0
MCF7 breast cancer cell line response to EGF1, 01hr20min, biol rep2 : CNhs12480 ctss	0	0
MCF7 breast cancer cell line response to EGF1, 01hr20min, biol rep3 : CNhs12742 ctss	0	0
MCF7 breast cancer cell line response to EGF1, 01hr40min, biol rep1 : CNhs12425 ctss	0	0
MCF7 breast cancer cell line response to EGF1, 01hr40min, biol rep1 : CNhs12425 ctss	0	0
MCF7 breast cancer cell line response to EGF1, 01hr40min, biol rep1 : CNhs12425 ctss	0	0
MCF7 breast cancer cell line response to EGF1, 01hr40min, biol rep2 : CNhs12482 ctss	0	0
MCF7 breast cancer cell line response to EGF1, 01hr40min, biol rep3 : CNhs12743 ctss	0	0
MCF7 breast cancer cell line response to EGF1, 02hr00min, biol rep1 : CNhs12426 ctss	0	0
MCF7 breast cancer cell line response to EGF1, 02hr00min, biol rep1 : CNhs12426 ctss	0	0
MCF7 breast cancer cell line response to EGF1, 02hr00min, biol rep2 : CNhs12483 ctss	0	0
MCF7 breast cancer cell line response to EGF1, 02hr00min, biol rep3 : CNhs12744 ctss	0	0
MCF7 breast cancer cell line response to EGF1, 02hr30min, biol rep1 : CNhs12427 ctss	0	0
MCF7 breast cancer cell line response to EGF1, 02hr30min, biol rep1 : CNhs12427 ctss	0	0
MCF7 breast cancer cell line response to EGF1, 02hr30min, biol rep1 : CNhs12427 ctss	0	0
MCF7 breast cancer cell line response to EGF1, 02hr30min, biol rep2 : CNhs12484 ctss	0	0
MCF7 breast cancer cell line response to EGF1, 02hr30min, biol rep3 : CNhs12746 ctss	0	0
MCF7 breast cancer cell line response to EGF1, 03hr00min, biol rep1 : CNhs12428 ctss	0	0
MCF7 breast cancer cell line response to EGF1, 03hr00min, biol rep1 : CNhs12428 ctss	0	0
MCF7 breast cancer cell line response to EGF1, 03hr00min, biol rep1 : CNhs12428 ctss	0	0
MCF7 breast cancer cell line response to EGF1, 03hr00min, biol rep2 : CNhs12485 ctss	0	0
MCF7 breast cancer cell line response to EGF1, 03hr00min, biol rep3 : CNhs12747 ctss	0	0
MCF7 breast cancer cell line response to EGF1, 03hr30min, biol rep1 : CNhs12429 ctss	0	0
MCF7 breast cancer cell line response to EGF1, 03hr30min, biol rep1 : CNhs12429 ctss	0	0
MCF7 breast cancer cell line response to EGF1, 03hr30min, biol rep1 : CNhs12429 ctss	0	0
MCF7 breast cancer cell line response to EGF1, 03hr30min, biol rep2 : CNhs12486 ctss	0	0
MCF7 breast cancer cell line response to EGF1, 03hr30min, biol rep3 : CNhs12748 ctss	0	0
MCF7 breast cancer cell line response to EGF1, 04hr, biol rep1 : CNhs12430 ctss	0	0
MCF7 breast cancer cell line response to EGF1, 04hr, biol rep1 : CNhs12430 ctss	0	0
MCF7 breast cancer cell line response to EGF1, 04hr, biol rep1 : CNhs12430 ctss	0	0
MCF7 breast cancer cell line response to EGF1, 04hr, biol rep2 : CNhs12487 ctss	0	0
MCF7 breast cancer cell line response to EGF1, 04hr, biol rep3 : CNhs12749 ctss	0	0
MCF7 breast cancer cell line response to EGF1, 05hr, biol rep1 : CNhs12431 ctss	0	0
MCF7 breast cancer cell line response to EGF1, 05hr, biol rep1 : CNhs12431 ctss	0	0
MCF7 breast cancer cell line response to EGF1, 05hr, biol rep1 : CNhs12431 ctss	0	0
MCF7 breast cancer cell line response to EGF1, 05hr, biol rep2 : CNhs12488 ctss	0	0
MCF7 breast cancer cell line response to EGF1, 05hr, biol rep3 : CNhs12750 ctss	0	0
MCF7 breast cancer cell line response to EGF1, 06hr, biol rep1 : CNhs12432 ctss	0	0
MCF7 breast cancer cell line response to EGF1, 06hr, biol rep1 : CNhs12432 ctss	0	0
MCF7 breast cancer cell line response to EGF1, 06hr, biol rep1 : CNhs12432 ctss	0	0
MCF7 breast cancer cell line response to EGF1, 06hr, biol rep2 : CNhs12489 ctss	0	0
MCF7 breast cancer cell line response to EGF1, 06hr, biol rep3 : CNhs12751 ctss	0	0
MCF7 breast cancer cell line response to EGF1, 07hr, biol rep1 : CNhs12434 ctss	0	0
MCF7 breast cancer cell line response to EGF1, 07hr, biol rep1 : CNhs12434 ctss	0	0
MCF7 breast cancer cell line response to EGF1, 07hr, biol rep1 : CNhs12434 ctss	0	0
MCF7 breast cancer cell line response to EGF1, 07hr, biol rep2 : CNhs12490 ctss	0	0
MCF7 breast cancer cell line response to EGF1, 07hr, biol rep3 : CNhs12752 ctss	0	0
MCF7 breast cancer cell line response to EGF1, 08hr, biol rep1 : CNhs12565 ctss	0	0
MCF7 breast cancer cell line response to EGF1, 08hr, biol rep2 : CNhs12491 ctss	0	0
MCF7 breast cancer cell line response to EGF1, 08hr, biol rep3 : CNhs12753 ctss	0	0
MCF7 breast cancer cell line response to HRG, 00hr15min, biol rep1 : CNhs12435 ctss	0	0
MCF7 breast cancer cell line response to HRG, 00hr15min, biol rep1 : CNhs12435 ctss	0	0
MCF7 breast cancer cell line response to HRG, 00hr15min, biol rep1 : CNhs12435 ctss	0	0
MCF7 breast cancer cell line response to HRG, 00hr15min, biol rep2 : CNhs12652 ctss	0	0
MCF7 breast cancer cell line response to HRG, 00hr15min, biol rep3 : CNhs12754 ctss	0	0
MCF7 breast cancer cell line response to HRG, 00hr30min, biol rep1 : CNhs12436 ctss	0	0
MCF7 breast cancer cell line response to HRG, 00hr30min, biol rep1 : CNhs12436 ctss	0	0
MCF7 breast cancer cell line response to HRG, 00hr30min, biol rep1 : CNhs12436 ctss	0	0
MCF7 breast cancer cell line response to HRG, 00hr30min, biol rep2 : CNhs12653 ctss	0	0
MCF7 breast cancer cell line response to HRG, 00hr30min, biol rep3 : CNhs12755 ctss	0	0
MCF7 breast cancer cell line response to HRG, 00hr45min, biol rep1 : CNhs12437 ctss	0	0
MCF7 breast cancer cell line response to HRG, 00hr45min, biol rep1 : CNhs12437 ctss	0	0
MCF7 breast cancer cell line response to HRG, 00hr45min, biol rep1 : CNhs12437 ctss	0	0
MCF7 breast cancer cell line response to HRG, 00hr45min, biol rep2 : CNhs12654 ctss	0	0
MCF7 breast cancer cell line response to HRG, 00hr45min, biol rep3 : CNhs12756 ctss	0	0
MCF7 breast cancer cell line response to HRG, 01hr00min, biol rep1 : CNhs12438 ctss	0	0
MCF7 breast cancer cell line response to HRG, 01hr00min, biol rep1 : CNhs12438 ctss	0	0
MCF7 breast cancer cell line response to HRG, 01hr00min, biol rep1 : CNhs12438 ctss	0	0
MCF7 breast cancer cell line response to HRG, 01hr00min, biol rep2 : CNhs12655 ctss	0	0
MCF7 breast cancer cell line response to HRG, 01hr00min, biol rep3 : CNhs12757 ctss	0	0
MCF7 breast cancer cell line response to HRG, 01hr20min, biol rep1 : CNhs12439 ctss	0	0
MCF7 breast cancer cell line response to HRG, 01hr20min, biol rep1 : CNhs12439 ctss	0	0
MCF7 breast cancer cell line response to HRG, 01hr20min, biol rep1 : CNhs12439 ctss	0	0
MCF7 breast cancer cell line response to HRG, 01hr20min, biol rep2 : CNhs12656 ctss	0	0
MCF7 breast cancer cell line response to HRG, 01hr20min, biol rep3 : CNhs12758 ctss	0	0
MCF7 breast cancer cell line response to HRG, 01hr40min, biol rep1 : CNhs12440 ctss	0	0
MCF7 breast cancer cell line response to HRG, 01hr40min, biol rep1 : CNhs12440 ctss	0	0
MCF7 breast cancer cell line response to HRG, 01hr40min, biol rep2 : CNhs12657 ctss	0	0
MCF7 breast cancer cell line response to HRG, 01hr40min, biol rep3 : CNhs12759 ctss	0	0
MCF7 breast cancer cell line response to HRG, 02hr00min, biol rep1 : CNhs12441 ctss	0	0
MCF7 breast cancer cell line response to HRG, 02hr00min, biol rep1 : CNhs12441 ctss	0	0
MCF7 breast cancer cell line response to HRG, 02hr00min, biol rep1 : CNhs12441 ctss	0	0
MCF7 breast cancer cell line response to HRG, 02hr00min, biol rep2 : CNhs12658 ctss	0	0
MCF7 breast cancer cell line response to HRG, 02hr00min, biol rep3 : CNhs12760 ctss	0	0
MCF7 breast cancer cell line response to HRG, 02hr30min, biol rep1 : CNhs12442 ctss	0	0
MCF7 breast cancer cell line response to HRG, 02hr30min, biol rep1 : CNhs12442 ctss	0	0
MCF7 breast cancer cell line response to HRG, 02hr30min, biol rep1 : CNhs12442 ctss	0	0
MCF7 breast cancer cell line response to HRG, 02hr30min, biol rep2 : CNhs12659 ctss	0	0
MCF7 breast cancer cell line response to HRG, 02hr30min, biol rep3 : CNhs12761 ctss	0	0
MCF7 breast cancer cell line response to HRG, 03hr00min, biol rep1 : CNhs12443 ctss	0	0
MCF7 breast cancer cell line response to HRG, 03hr00min, biol rep1 : CNhs12443 ctss	0	0
MCF7 breast cancer cell line response to HRG, 03hr00min, biol rep1 : CNhs12443 ctss	0	0
MCF7 breast cancer cell line response to HRG, 03hr00min, biol rep2 : CNhs12660 ctss	0	0
MCF7 breast cancer cell line response to HRG, 03hr00min, biol rep3 : CNhs12762 ctss	0	0
MCF7 breast cancer cell line response to HRG, 03hr30min, biol rep1 : CNhs12444 ctss	0	0
MCF7 breast cancer cell line response to HRG, 03hr30min, biol rep1 : CNhs12444 ctss	0	0
MCF7 breast cancer cell line response to HRG, 03hr30min, biol rep1 : CNhs12444 ctss	0	0
MCF7 breast cancer cell line response to HRG, 03hr30min, biol rep2 : CNhs12662 ctss	0	0
MCF7 breast cancer cell line response to HRG, 03hr30min, biol rep3 : CNhs12763 ctss	0	0
MCF7 breast cancer cell line response to HRG, 04hr, biol rep1 : CNhs12445 ctss	0	0
MCF7 breast cancer cell line response to HRG, 04hr, biol rep1 : CNhs12445 ctss	0	0
MCF7 breast cancer cell line response to HRG, 04hr, biol rep1 : CNhs12445 ctss	0	0
MCF7 breast cancer cell line response to HRG, 04hr, biol rep2 : CNhs12663 ctss	0	0
MCF7 breast cancer cell line response to HRG, 04hr, biol rep3 : CNhs12764 ctss	0	0
MCF7 breast cancer cell line response to HRG, 05hr, biol rep1 : CNhs12446 ctss	0	0
MCF7 breast cancer cell line response to HRG, 05hr, biol rep1 : CNhs12446 ctss	0	0
MCF7 breast cancer cell line response to HRG, 05hr, biol rep1 : CNhs12446 ctss	0	0
MCF7 breast cancer cell line response to HRG, 05hr, biol rep2 : CNhs12664 ctss	0	0
MCF7 breast cancer cell line response to HRG, 05hr, biol rep3 : CNhs12765 ctss	0	0
MCF7 breast cancer cell line response to HRG, 06hr, biol rep1 : CNhs12447 ctss	0	0
MCF7 breast cancer cell line response to HRG, 06hr, biol rep1 : CNhs12447 ctss	0	0
MCF7 breast cancer cell line response to HRG, 06hr, biol rep1 : CNhs12447 ctss	0	0
MCF7 breast cancer cell line response to HRG, 06hr, biol rep2 : CNhs12665 ctss	0	0
MCF7 breast cancer cell line response to HRG, 06hr, biol rep3 : CNhs12766 ctss	0	0
MCF7 breast cancer cell line response to HRG, 07hr, biol rep1 : CNhs12448 ctss	0	0
MCF7 breast cancer cell line response to HRG, 07hr, biol rep1 : CNhs12448 ctss	0	0
MCF7 breast cancer cell line response to HRG, 07hr, biol rep1 : CNhs12448 ctss	0	0
MCF7 breast cancer cell line response to HRG, 07hr, biol rep2 : CNhs12666 ctss	0	0
MCF7 breast cancer cell line response to HRG, 07hr, biol rep3 : CNhs12767 ctss	0	0
MCF7 breast cancer cell line response to HRG, 08hr, biol rep1 : CNhs12740 ctss	0	0
MCF7 breast cancer cell line response to HRG, 08hr, biol rep2 : CNhs12667 ctss	0	0
MCF7 breast cancer cell line response to HRG, 08hr, biol rep3 : CNhs12768 ctss	0	0
medulloblastoma cell line:ONS-76 : CNhs11861 ctss	0	0
Melanocyte - dark, donor1 : CNhs12591 ctss	0	0
Melanocyte - dark, donor2 : CNhs12346 ctss	0	0
Melanocyte - dark, donor3 : CNhs12570 ctss	0	0.086
Melanocyte - light, donor1 : CNhs11303 ctss	0	0
Melanocyte - light, donor2 : CNhs11383 ctss	0	0
Melanocyte - light, donor3 : CNhs12033 ctss	0	0
Melanocyte, donor1 (MC+1) : CNhs12816 ctss	0	0
Melanocyte, donor2 (MC+2) : CNhs13156 ctss	0	0
Melanocyte, donor3 (MC+3) : CNhs13406 ctss	0	0
melanoma cell line:COLO 679 : CNhs11281 ctss	0	0
melanoma cell line:G-361 : CNhs11254 ctss	0	0
Meningeal Cells, donor1 : CNhs11320 ctss	0	0
Meningeal Cells, donor2 : CNhs12080 ctss	0	0
Meningeal Cells, donor3 : CNhs12731 ctss	0	0
meningioma cell line:HKBMM : CNhs11945 ctss	0	0
merkel cell carcinoma cell line:MS-1 : CNhs12839 ctss	0	0
mesenchymal precursor cell - adipose, donor1 : CNhs12363 ctss	0	0
mesenchymal precursor cell - adipose, donor2 : CNhs12364 ctss	0	0
mesenchymal precursor cell - adipose, donor3 : CNhs12365 ctss	0	0
mesenchymal precursor cell - bone marrow, donor1 : CNhs12366 ctss	0	0
mesenchymal precursor cell - bone marrow, donor2 : CNhs12367 ctss	0	0
mesenchymal precursor cell - bone marrow, donor3 : CNhs13098 ctss	0	0
mesenchymal precursor cell - cardiac, donor1 : CNhs12368 ctss	0	0
mesenchymal precursor cell - cardiac, donor2 : CNhs12369 ctss	0	0
mesenchymal precursor cell - cardiac, donor3 : CNhs12370 ctss	0	0
mesenchymal precursor cell - cardiac, donor4 : CNhs12371 ctss	0	0
mesenchymal precursor cell - ovarian cancer left ovary, donor1 : CNhs12372 ctss	0	0
mesenchymal precursor cell - ovarian cancer left ovary, donor2 : CNhs13092 ctss	0	0
mesenchymal precursor cell - ovarian cancer left ovary, donor3 : CNhs12376 ctss	0	0
mesenchymal precursor cell - ovarian cancer left ovary, donor4 : CNhs13094 ctss	0	0
mesenchymal precursor cell - ovarian cancer metastasis, donor1 : CNhs12374 ctss	0	0
mesenchymal precursor cell - ovarian cancer metastasis, donor2 : CNhs13093 ctss	0	0
mesenchymal precursor cell - ovarian cancer metastasis, donor3 : CNhs12378 ctss	0	0
mesenchymal precursor cell - ovarian cancer metastasis, donor4 : CNhs13097 ctss	0	0
mesenchymal precursor cell - ovarian cancer right ovary, donor1 : CNhs12373 ctss	0	0
mesenchymal precursor cell - ovarian cancer right ovary, donor2 : CNhs12375 ctss	0	0
mesenchymal precursor cell - ovarian cancer right ovary, donor3 (SOC-57-02-G) : CNhs13507 ctss	0	0
mesenchymal precursor cell - ovarian cancer right ovary, donor4 : CNhs13096 ctss	0	0
mesenchymal stem cell line:Hu5/E18 : CNhs11718 ctss	0	0
Mesenchymal stem cells - adipose, donor0 : CNhs10844 ctss	0	0
Mesenchymal Stem Cells - adipose, donor1 : CNhs11345 ctss	0	0
Mesenchymal Stem Cells - adipose, donor2 : CNhs12101 ctss	0	0
Mesenchymal Stem Cells - adipose, donor3 : CNhs12922 ctss	0	0
Mesenchymal Stem Cells - amniotic membrane, donor1 : CNhs11349 ctss	0	0
Mesenchymal Stem Cells - amniotic membrane, donor2 : CNhs12104 ctss	0	0
Mesenchymal Stem Cells - bone marrow, donor1 : CNhs11344 ctss	0	0
Mesenchymal Stem Cells - bone marrow, donor2 : CNhs12100 ctss	0	0
Mesenchymal Stem Cells - bone marrow, donor3 : CNhs12126 ctss	0	0
Mesenchymal Stem Cells - bone marrow, donor4 : CNhs11316 ctss	0	0
Mesenchymal stem cells - hepatic, donor0 : CNhs10845 ctss	0	0
Mesenchymal Stem Cells - hepatic, donor1 : CNhs11346 ctss	0	0
Mesenchymal Stem Cells - hepatic, donor2 : CNhs12730 ctss	0	0
Mesenchymal stem cells - umbilical, donor0 : CNhs12492 ctss	0	0
Mesenchymal Stem Cells - umbilical, donor1 : CNhs11347 ctss	0	0
Mesenchymal Stem Cells - umbilical, donor2 : CNhs12102 ctss	0	0
Mesenchymal Stem Cells - umbilical, donor3 : CNhs12127 ctss	0	0
Mesenchymal Stem Cells - Vertebral, donor1 : CNhs10846 ctss	0	0
Mesenchymal Stem Cells - Wharton's Jelly, donor1 : CNhs11057 ctss	0	0
mesenchymal stem cells (adipose derived), adipogenic induction, 00hr00min, biol rep1 : CNhs13337 ctss	0	0
mesenchymal stem cells (adipose derived), adipogenic induction, 00hr00min, biol rep2 : CNhs13420 ctss	0	0
mesenchymal stem cells (adipose derived), adipogenic induction, 00hr00min, biol rep3 : CNhs13421 ctss	0	0
mesenchymal stem cells (adipose derived), adipogenic induction, 00hr15min, biol rep1 : CNhs13422 ctss	0	0
mesenchymal stem cells (adipose derived), adipogenic induction, 00hr15min, biol rep3 : CNhs13424 ctss	0	0
mesenchymal stem cells (adipose derived), adipogenic induction, 00hr30min, biol rep1 : CNhs13425 ctss	0	0
mesenchymal stem cells (adipose derived), adipogenic induction, 00hr30min, biol rep3 : CNhs13427 ctss	0	0
mesenchymal stem cells (adipose derived), adipogenic induction, 00hr45min, biol rep2 : CNhs13429 ctss	0	0
mesenchymal stem cells (adipose derived), adipogenic induction, 00hr45min, biol rep3 : CNhs13430 ctss	0	0
mesenchymal stem cells (adipose derived), adipogenic induction, 01hr00min, biol rep1 : CNhs13431 ctss	0	0
mesenchymal stem cells (adipose derived), adipogenic induction, 01hr00min, biol rep2 : CNhs13432 ctss	0	0
mesenchymal stem cells (adipose derived), adipogenic induction, 01hr20min, biol rep1 : CNhs13434 ctss	0	0
mesenchymal stem cells (adipose derived), adipogenic induction, 01hr20min, biol rep2 : CNhs13598 ctss	0	0
mesenchymal stem cells (adipose derived), adipogenic induction, 01hr20min, biol rep3 : CNhs13599 ctss	0	0
mesenchymal stem cells (adipose derived), adipogenic induction, 01hr40min, biol rep1 : CNhs13600 ctss	0	0
mesenchymal stem cells (adipose derived), adipogenic induction, 01hr40min, biol rep2 : CNhs13601 ctss	0	0
mesenchymal stem cells (adipose derived), adipogenic induction, 01hr40min, biol rep3 : CNhs13602 ctss	0	0
mesenchymal stem cells (adipose derived), adipogenic induction, 02hr00min, biol rep1 : CNhs13603 ctss	0	0
mesenchymal stem cells (adipose derived), adipogenic induction, 02hr00min, biol rep2 : CNhs13604 ctss	0	0
mesenchymal stem cells (adipose derived), adipogenic induction, 02hr00min, biol rep3 : CNhs13605 ctss	0	0
mesenchymal stem cells (adipose derived), adipogenic induction, 02hr30min, biol rep1 : CNhs13606 ctss	0	0
mesenchymal stem cells (adipose derived), adipogenic induction, 02hr30min, biol rep2 : CNhs13607 ctss	0	0
mesenchymal stem cells (adipose derived), adipogenic induction, 02hr30min, biol rep3 : CNhs13608 ctss	0	0
mesenchymal stem cells (adipose derived), adipogenic induction, 03hr00min, biol rep1 : CNhs13609 ctss	0	0
mesenchymal stem cells (adipose derived), adipogenic induction, 03hr00min, biol rep2 : CNhs13610 ctss	0	0
mesenchymal stem cells (adipose derived), adipogenic induction, 03hr00min, biol rep3 : CNhs13611 ctss	0	0
mesenchymal stem cells (adipose derived), adipogenic induction, 12hr00min, biol rep1 : CNhs13612 ctss	0	0
mesenchymal stem cells (adipose derived), adipogenic induction, 12hr00min, biol rep2 : CNhs13613 ctss	0	2.257
mesenchymal stem cells (adipose derived), adipogenic induction, 12hr00min, biol rep3 : CNhs13614 ctss	0	0
mesenchymal stem cells (adipose derived), adipogenic induction, day01, biol rep1 : CNhs13615 ctss	0	0
mesenchymal stem cells (adipose derived), adipogenic induction, day01, biol rep2 : CNhs13616 ctss	0	0
mesenchymal stem cells (adipose derived), adipogenic induction, day01, biol rep3 : CNhs13617 ctss	0	0
mesenchymal stem cells (adipose derived), adipogenic induction, day02, biol rep1 : CNhs13619 ctss	0	0
mesenchymal stem cells (adipose derived), adipogenic induction, day02, biol rep2 : CNhs13620 ctss	0	0
mesenchymal stem cells (adipose derived), adipogenic induction, day02, biol rep3 : CNhs13621 ctss	0	0
mesenchymal stem cells (adipose derived), adipogenic induction, day04, biol rep1 : CNhs13622 ctss	0	0
mesenchymal stem cells (adipose derived), adipogenic induction, day04, biol rep2 : CNhs13623 ctss	0	0
mesenchymal stem cells (adipose derived), adipogenic induction, day04, biol rep3 : CNhs13624 ctss	0	0
mesenchymal stem cells (adipose derived), adipogenic induction, day08, biol rep1 : CNhs13625 ctss	0	0
mesenchymal stem cells (adipose derived), adipogenic induction, day08, biol rep2 : CNhs13626 ctss	0	0
mesenchymal stem cells (adipose derived), adipogenic induction, day08, biol rep3 : CNhs13627 ctss	0	0
mesenchymal stem cells (adipose derived), adipogenic induction, day12, biol rep1 : CNhs13628 ctss	0	0
mesenchymal stem cells (adipose derived), adipogenic induction, day12, biol rep2 : CNhs13629 ctss	0	0
mesenchymal stem cells (adipose derived), adipogenic induction, day12, biol rep3 : CNhs13630 ctss	0	0
mesenchymal stem cells (adipose derived), adipogenic induction, day14, biol rep1 : CNhs13338 ctss	0	0
mesenchymal stem cells (adipose derived), adipogenic induction, day14, biol rep2 : CNhs13631 ctss	0	0
mesenchymal stem cells (adipose derived), adipogenic induction, day14, biol rep3 : CNhs13632 ctss	0	0
mesenchymal stem cells (adipose derived), undifferentiated control, biol rep1 : CNhs13692 ctss	0	0
mesenchymal stem cells (adipose derived), undifferentiated control, biol rep2 : CNhs13633 ctss	0	0
mesenchymal stem cells (adipose derived), undifferentiated control, biol rep3 : CNhs13634 ctss	0	0
mesodermal tumor cell line:HIRS-BM : CNhs12191 ctss	0	0
Mesothelial Cells, donor1 : CNhs10850 ctss	0	0
Mesothelial Cells, donor2 : CNhs12197 ctss	0	0
Mesothelial Cells, donor3 : CNhs12012 ctss	0	0
mesothelioma cell line:ACC-MESO-1 : CNhs11263 ctss	0	0
mesothelioma cell line:Mero-14, tech rep1 : CNhs13065 ctss	0	0
mesothelioma cell line:Mero-14, tech rep2 : CNhs14376 ctss	0	0
mesothelioma cell line:Mero-25 : CNhs13066 ctss	0	0
mesothelioma cell line:Mero-41 : CNhs13067 ctss	0	0
mesothelioma cell line:Mero-48a : CNhs13068 ctss	0	0
mesothelioma cell line:Mero-82 : CNhs13069 ctss	0	0
mesothelioma cell line:Mero-83 : CNhs13070 ctss	0	0
mesothelioma cell line:Mero-95 : CNhs13073 ctss	0	0
mesothelioma cell line:NCI-H2052 : CNhs13063 ctss	0	0
mesothelioma cell line:NCI-H226 : CNhs13062 ctss	0	0
mesothelioma cell line:NCI-H28 : CNhs13061 ctss	0	0
mesothelioma cell line:No36 : CNhs13074 ctss	0	0
mesothelioma cell line:ONE58 : CNhs13075 ctss	0	0
mixed mullerian tumor cell line:HTMMT : CNhs11944 ctss	0	0
Monocyte-derived macrophages response to LPS, 00hr00min, donor1 (t1 Subject1) : CNhs11941 ctss	0	0
Monocyte-derived macrophages response to LPS, 00hr00min, donor2 (t1 Subject2) : CNhs13379 ctss	0	0
Monocyte-derived macrophages response to LPS, 00hr00min, donor3 (t1 Subject3) : CNhs13174 ctss	0	0
Monocyte-derived macrophages response to LPS, 00hr15min, donor1 (t2 Subject1) : CNhs13145 ctss	0	0
Monocyte-derived macrophages response to LPS, 00hr15min, donor2 (t2 Subject2) : CNhs13380 ctss	0	0
Monocyte-derived macrophages response to LPS, 00hr15min, donor3 (t2 Subject3) : CNhs13175 ctss	0	0
Monocyte-derived macrophages response to LPS, 00hr30min, donor1 (t3 Subject1) : CNhs13146 ctss	0	0
Monocyte-derived macrophages response to LPS, 00hr45min, donor1 (t4 Subject1) : CNhs13147 ctss	0	0
Monocyte-derived macrophages response to LPS, 00hr45min, donor2 (t4 Subject2) : CNhs13382 ctss	0	0
Monocyte-derived macrophages response to LPS, 00hr45min, donor3 (t4 Subject3) : CNhs13177 ctss	0	0
Monocyte-derived macrophages response to LPS, 01hr00min, donor1 (t5 Subject1) : CNhs13148 ctss	0	0
Monocyte-derived macrophages response to LPS, 01hr00min, donor2 (t5 Subject2) : CNhs13383 ctss	0	0
Monocyte-derived macrophages response to LPS, 01hr00min, donor3 (t5 Subject3) : CNhs13178 ctss	0	0
Monocyte-derived macrophages response to LPS, 01hr20min, donor1 (t6 Subject1) : CNhs13149 ctss	0	0
Monocyte-derived macrophages response to LPS, 01hr20min, donor2 (t6 Subject2) : CNhs13384 ctss	0	0
Monocyte-derived macrophages response to LPS, 01hr20min, donor3 (t6 Subject3) : CNhs13179 ctss	0	0
Monocyte-derived macrophages response to LPS, 01hr40min, donor1 (t7 Subject1) : CNhs13150 ctss	0	0
Monocyte-derived macrophages response to LPS, 01hr40min, donor2 (t7 Subject2) : CNhs13385 ctss	0	0
Monocyte-derived macrophages response to LPS, 01hr40min, donor3 (t7 Subject3) : CNhs13180 ctss	0	0
Monocyte-derived macrophages response to LPS, 02hr00min, donor1 (t8 Subject1) : CNhs13151 ctss	0	0
Monocyte-derived macrophages response to LPS, 02hr00min, donor2 (t8 Subject2) : CNhs13386 ctss	0	0
Monocyte-derived macrophages response to LPS, 02hr00min, donor3 (t8 Subject3) : CNhs13181 ctss	0	0
Monocyte-derived macrophages response to LPS, 02hr30min, donor1 (t9 Subject1) : CNhs13152 ctss	0	0
Monocyte-derived macrophages response to LPS, 02hr30min, donor2 (t9 Subject2) : CNhs13387 ctss	0	0
Monocyte-derived macrophages response to LPS, 03hr00min, donor1 (t10 Subject1) : CNhs12924 ctss	0	0
Monocyte-derived macrophages response to LPS, 03hr00min, donor2 (t10 Subject2) : CNhs13388 ctss	0	0
Monocyte-derived macrophages response to LPS, 03hr00min, donor3 (t10 Subject3) : CNhs13183 ctss	0	0
Monocyte-derived macrophages response to LPS, 03hr30min, donor1 (t11 Subject1) : CNhs13153 ctss	0	0
Monocyte-derived macrophages response to LPS, 03hr30min, donor2 (t11 Subject2) : CNhs13389 ctss	0	0
Monocyte-derived macrophages response to LPS, 03hr30min, donor3 (t11 Subject3) : CNhs13184 ctss	0	0
Monocyte-derived macrophages response to LPS, 04hr, donor1 (t12 Subject1) : CNhs13154 ctss	0	0
Monocyte-derived macrophages response to LPS, 04hr, donor2 (t12 Subject2) : CNhs13391 ctss	0	0
Monocyte-derived macrophages response to LPS, 04hr, donor3 (t12 Subject3) : CNhs13185 ctss	0	0
Monocyte-derived macrophages response to LPS, 05hr, donor2 (t13 Subject2) : CNhs13392 ctss	0	0
Monocyte-derived macrophages response to LPS, 05hr, donor3 (t13 Subject3) : CNhs13186 ctss	0	0
Monocyte-derived macrophages response to LPS, 06hr, donor1 (t14 Subject1) : CNhs12925 ctss	0	0
Monocyte-derived macrophages response to LPS, 06hr, donor2 (t14 Subject2) : CNhs13393 ctss	0	0
Monocyte-derived macrophages response to LPS, 06hr, donor3 (t14 Subject3) : CNhs13187 ctss	0	0
Monocyte-derived macrophages response to LPS, 07hr, donor1 (t15 Subject1) : CNhs12926 ctss	0	0
Monocyte-derived macrophages response to LPS, 07hr, donor2 (t15 Subject2) : CNhs13394 ctss	0	0
Monocyte-derived macrophages response to LPS, 07hr, donor3 (t15 Subject3) : CNhs13325 ctss	0	0
Monocyte-derived macrophages response to LPS, 08hr, donor1 (t16 Subject1) : CNhs12927 ctss	0	0
Monocyte-derived macrophages response to LPS, 08hr, donor2 (t16 Subject2) : CNhs13395 ctss	0	0
Monocyte-derived macrophages response to LPS, 08hr, donor3 (t16 Subject3) : CNhs13326 ctss	0	0
Monocyte-derived macrophages response to LPS, 10hr, donor1 (t17 Subject1) : CNhs12928 ctss	0	0
Monocyte-derived macrophages response to LPS, 10hr, donor2 (t17 Subject2) : CNhs13396 ctss	0	0
Monocyte-derived macrophages response to LPS, 10hr, donor3 (t17 Subject3) : CNhs13327 ctss	0	0
Monocyte-derived macrophages response to LPS, 12hr, donor1 (t18 Subject1) : CNhs12813 ctss	0	0
Monocyte-derived macrophages response to LPS, 12hr, donor2 (t18 Subject2) : CNhs13397 ctss	0	0
Monocyte-derived macrophages response to LPS, 12hr, donor3 (t18 Subject3) : CNhs13328 ctss	0	0
Monocyte-derived macrophages response to LPS, 14hr, donor1 (t19 Subject1) : CNhs12929 ctss	0	0
Monocyte-derived macrophages response to LPS, 14hr, donor2 (t19 Subject2) : CNhs13398 ctss	0	0
Monocyte-derived macrophages response to LPS, 14hr, donor3 (t19 Subject3) : CNhs13329 ctss	0	0
Monocyte-derived macrophages response to LPS, 16hr, donor1 (t20 Subject1) : CNhs12930 ctss	0	0
Monocyte-derived macrophages response to LPS, 16hr, donor2 (t20 Subject2) : CNhs13399 ctss	0	0
Monocyte-derived macrophages response to LPS, 16hr, donor3 (t20 Subject3) : CNhs13330 ctss	0	0
Monocyte-derived macrophages response to LPS, 18hr, donor1 (t21 Subject1) : CNhs12814 ctss	0	0
Monocyte-derived macrophages response to LPS, 18hr, donor2 (t21 Subject2) : CNhs13400 ctss	0	0
Monocyte-derived macrophages response to LPS, 18hr, donor3 (t21 Subject3) : CNhs13331 ctss	0	0
Monocyte-derived macrophages response to LPS, 20hr, donor1 (t22 Subject1) : CNhs12931 ctss	0	0
Monocyte-derived macrophages response to LPS, 20hr, donor2 (t22 Subject2) : CNhs13401 ctss	0	0
Monocyte-derived macrophages response to LPS, 20hr, donor3 (t22 Subject3) : CNhs13332 ctss	0	0
Monocyte-derived macrophages response to LPS, 22hr, donor1 (t23 Subject1) : CNhs12815 ctss	0	0
Monocyte-derived macrophages response to LPS, 22hr, donor2 (t23 Subject2) : CNhs13402 ctss	0	0
Monocyte-derived macrophages response to LPS, 22hr, donor3 (t23 Subject3) : CNhs13333 ctss	0	0
Monocyte-derived macrophages response to LPS, 24hr, donor1 (t24 Subject1) : CNhs12932 ctss	0	0
Monocyte-derived macrophages response to LPS, 24hr, donor2 (t24 Subject2) : CNhs13403 ctss	0	0
Monocyte-derived macrophages response to LPS, 24hr, donor3 (t24 Subject3) : CNhs13334 ctss	0	0
Monocyte-derived macrophages response to LPS, 36hr, donor1 (t25 Subject1) : CNhs12933 ctss	0	0
Monocyte-derived macrophages response to LPS, 36hr, donor2 (t25 Subject2) : CNhs13404 ctss	0	0
Monocyte-derived macrophages response to LPS, 36hr, donor3 (t25 Subject3) : CNhs13335 ctss	0	0
Monocyte-derived macrophages response to LPS, 48hr, donor1 (t26 Subject1) : CNhs11942 ctss	0	0
Monocyte-derived macrophages response to LPS, 48hr, donor2 (t26 Subject2) : CNhs13405 ctss	0	0
Monocyte-derived macrophages response to mock influenza infection, 00hr00min, donor1 (868 121:MI 0h) : CNhs13637 ctss	0	0
Monocyte-derived macrophages response to mock influenza infection, 00hr00min, donor2 (150 120:MI 0h) : CNhs13645 ctss	0	0
Monocyte-derived macrophages response to mock influenza infection, 00hr00min, donor3 (536 119:MI 0h) : CNhs13649 ctss	0	0
Monocyte-derived macrophages response to mock influenza infection, 00hr00min, donor4 (227 121:MI 0h) : CNhs13638 ctss	0	0
Monocyte-derived macrophages response to mock influenza infection, 24hr00min, donor1 (868 121:MI 24h) : CNhs13693 ctss	0	0
Monocyte-derived macrophages response to mock influenza infection, 24hr00min, donor2 (150 120:MI 24h) : CNhs13648 ctss	0	0
Monocyte-derived macrophages response to mock influenza infection, 24hr00min, donor3 (536 119:MI 24h) : CNhs13652 ctss	0	0
Monocyte-derived macrophages response to mock influenza infection, 24hr00min, donor4 (227 121:MI 24h) : CNhs13644 ctss	0	0
Monocyte-derived macrophages response to udorn influenza infection, 00hr00min, donor1 (868 121:Ud 0h) : CNhs13554 ctss	0	0
Monocyte-derived macrophages response to udorn influenza infection, 00hr00min, donor2 (150 120:Ud 0h) : CNhs13646 ctss	0	0
Monocyte-derived macrophages response to udorn influenza infection, 00hr00min, donor3 (536 119:Ud 0h) : CNhs13650 ctss	0	0
Monocyte-derived macrophages response to udorn influenza infection, 00hr00min, donor4 (227 121:Ud 0h) : CNhs13639 ctss	0	0
Monocyte-derived macrophages response to udorn influenza infection, 02hr00min, donor1 (868 121:Ud 2h) : CNhs13555 ctss	0	0
Monocyte-derived macrophages response to udorn influenza infection, 02hr00min, donor2 (150 120:Ud 2h) : CNhs13647 ctss	0	0
Monocyte-derived macrophages response to udorn influenza infection, 02hr00min, donor3 (536 119:Ud 2h) : CNhs13651 ctss	0	0
Monocyte-derived macrophages response to udorn influenza infection, 07hr00min, donor1 (868 121:Ud 7h) : CNhs13556 ctss	0	0
Monocyte-derived macrophages response to udorn influenza infection, 07hr00min, donor2 (150 120:Ud 7h) : CNhs13559 ctss	0	0
Monocyte-derived macrophages response to udorn influenza infection, 07hr00min, donor3 (536 119:Ud 7h) : CNhs13561 ctss	0	0
Monocyte-derived macrophages response to udorn influenza infection, 07hr00min, donor4 (227 121:Ud 7h) : CNhs13641 ctss	0	0
Monocyte-derived macrophages response to udorn influenza infection, 24hr00min, donor1 (868 121:Ud 24h) : CNhs13557 ctss	0	0
Monocyte-derived macrophages response to udorn influenza infection, 24hr00min, donor2 (150 120:Ud 24h) : CNhs13560 ctss	0	0
Monocyte-derived macrophages response to udorn influenza infection, 24hr00min, donor3 (536 119:Ud 24h) : CNhs13562 ctss	0	0
Monocyte-derived macrophages response to udorn influenza infection, 24hr00min, donor4 (227 121:Ud 24h) : CNhs13643 ctss	0	0
mucinous adenocarcinoma cell line:JHOM-1 : CNhs11752 ctss	0	0
mucinous cystadenocarcinoma cell line:MCAS : CNhs11873 ctss	0	0
Multipotent Cord Blood Unrestricted Somatic Stem Cells, donor2 : CNhs12105 ctss	0	0
mycosis fungoides, T cell lymphoma cell line:HuT 102 TIB-162 : CNhs11858 ctss	0	0
myelodysplastic syndrome cell line:SKM-1 : CNhs11934 ctss	0	0
Myoblast differentiation to myotubes, day00, control donor1 : CNhs13847 ctss	0	0
Myoblast differentiation to myotubes, day00, control donor2 : CNhs14567 ctss	0	0
Myoblast differentiation to myotubes, day00, control donor3 : CNhs14577 ctss	0	0
Myoblast differentiation to myotubes, day00, Duchenne Muscular Dystrophy donor3 : CNhs14605 ctss	0	0
Myoblast differentiation to myotubes, day01, control donor1 : CNhs13848 ctss	0	0
Myoblast differentiation to myotubes, day01, control donor2 : CNhs14568 ctss	0	0
Myoblast differentiation to myotubes, day01, control donor3 : CNhs14578 ctss	0	0
Myoblast differentiation to myotubes, day01, Duchenne Muscular Dystrophy donor1 : CNhs14587 ctss	0	0
Myoblast differentiation to myotubes, day01, Duchenne Muscular Dystrophy donor2 : CNhs14597 ctss	0	0
Myoblast differentiation to myotubes, day01, Duchenne Muscular Dystrophy donor3 : CNhs14606 ctss	0	0
Myoblast differentiation to myotubes, day02, control donor1 : CNhs13849 ctss	0	0
Myoblast differentiation to myotubes, day02, control donor2 : CNhs14570 ctss	0	0
Myoblast differentiation to myotubes, day02, control donor3 : CNhs14579 ctss	0	0
Myoblast differentiation to myotubes, day02, Duchenne Muscular Dystrophy donor1 : CNhs14588 ctss	0	0
Myoblast differentiation to myotubes, day02, Duchenne Muscular Dystrophy donor2 : CNhs14598 ctss	0	0
Myoblast differentiation to myotubes, day02, Duchenne Muscular Dystrophy donor3 : CNhs14607 ctss	0	0
Myoblast differentiation to myotubes, day03, control donor1 : CNhs13850 ctss	0	0
Myoblast differentiation to myotubes, day03, control donor2 : CNhs14571 ctss	0	0
Myoblast differentiation to myotubes, day03, control donor3 : CNhs14580 ctss	0	0
Myoblast differentiation to myotubes, day03, Duchenne Muscular Dystrophy donor1 : CNhs14589 ctss	0	0
Myoblast differentiation to myotubes, day03, Duchenne Muscular Dystrophy donor2 : CNhs14599 ctss	0	0
Myoblast differentiation to myotubes, day04, control donor1 : CNhs13851 ctss	0	0
Myoblast differentiation to myotubes, day04, control donor2 : CNhs14572 ctss	0	0
Myoblast differentiation to myotubes, day04, control donor3 : CNhs14581 ctss	0	0
Myoblast differentiation to myotubes, day04, Duchenne Muscular Dystrophy donor1 : CNhs14590 ctss	0	0
Myoblast differentiation to myotubes, day04, Duchenne Muscular Dystrophy donor2 : CNhs14600 ctss	0	0
Myoblast differentiation to myotubes, day04, Duchenne Muscular Dystrophy donor3 : CNhs14609 ctss	0	0
Myoblast differentiation to myotubes, day06, control donor1 : CNhs13852 ctss	0	0
Myoblast differentiation to myotubes, day06, control donor2 : CNhs14573 ctss	0	0
Myoblast differentiation to myotubes, day06, control donor3 : CNhs14582 ctss	0	0
Myoblast differentiation to myotubes, day06, Duchenne Muscular Dystrophy donor1 : CNhs14591 ctss	0	0
Myoblast differentiation to myotubes, day06, Duchenne Muscular Dystrophy donor2 : CNhs14601 ctss	0	0
Myoblast differentiation to myotubes, day06, Duchenne Muscular Dystrophy donor3 : CNhs14610 ctss	0	0
Myoblast differentiation to myotubes, day08, control donor1 : CNhs13853 ctss	0	0
Myoblast differentiation to myotubes, day08, control donor2 : CNhs14574 ctss	0	0
Myoblast differentiation to myotubes, day08, control donor3 : CNhs14583 ctss	0	0
Myoblast differentiation to myotubes, day08, Duchenne Muscular Dystrophy donor1 : CNhs14592 ctss	0	0
Myoblast differentiation to myotubes, day08, Duchenne Muscular Dystrophy donor2 : CNhs14602 ctss	0	0
Myoblast differentiation to myotubes, day08, Duchenne Muscular Dystrophy donor3 : CNhs14611 ctss	0	0
Myoblast differentiation to myotubes, day10, control donor2 : CNhs14575 ctss	0	0
Myoblast differentiation to myotubes, day10, control donor3 : CNhs14584 ctss	0	0
Myoblast differentiation to myotubes, day10, Duchenne Muscular Dystrophy donor1 : CNhs14594 ctss	0	0
Myoblast differentiation to myotubes, day10, Duchenne Muscular Dystrophy donor2 : CNhs14603 ctss	0	0
Myoblast differentiation to myotubes, day10, Duchenne Muscular Dystrophy donor3 : CNhs14612 ctss	0	0
Myoblast differentiation to myotubes, day12, control donor1 : CNhs14566 ctss	0	0
Myoblast differentiation to myotubes, day12, control donor2 : CNhs14576 ctss	0	0
Myoblast differentiation to myotubes, day12, control donor3 : CNhs14585 ctss	0	0
Myoblast differentiation to myotubes, day12, Duchenne Muscular Dystrophy donor1 : CNhs14595 ctss	0	0
Myoblast differentiation to myotubes, day12, Duchenne Muscular Dystrophy donor2 : CNhs14604 ctss	0	0
Myoblast differentiation to myotubes, day12, Duchenne Muscular Dystrophy donor3 : CNhs14613 ctss	0	0
Myoblast, donor1 : CNhs10870 ctss	0	0
Myoblast, donor2 : CNhs11965 ctss	0	0
Myoblast, donor3 : CNhs11908 ctss	0	0
myxofibrosarcoma cell line:MFH-ino : CNhs11729 ctss	0	0
myxofibrosarcoma cell line:NMFH-1 : CNhs11821 ctss	0	0
nasal epithelial cells, donor1, tech rep1 : CNhs12589 ctss	0	0
nasal epithelial cells, donor1, tech rep2 : CNhs12554 ctss	0	0
nasal epithelial cells, donor2 : CNhs12574 ctss	0	0
Natural Killer Cells, donor1 : CNhs10859 ctss	0	0
Natural Killer Cells, donor2 : CNhs11957 ctss	0	0
Natural Killer Cells, donor3 : CNhs12001 ctss	0	0
neuroblastoma cell line:CHP-134 : CNhs11276 ctss	0	0
neuroblastoma cell line:NB-1 : CNhs11284 ctss	0	0
neuroblastoma cell line:NH-12 : CNhs11811 ctss	0	0
neuroectodermal tumor cell line:FU-RPNT-1 : CNhs11744 ctss	0	0
neuroectodermal tumor cell line:TASK1 : CNhs11866 ctss	0	0
neurofibroma cell line:Hs 53.T : CNhs11854 ctss	0	0
neutrophil PMN, donor1 : CNhs12522 ctss	0	0
neutrophil PMN, donor2 : CNhs12526 ctss	0	0
neutrophil PMN, donor3 : CNhs12530 ctss	0	0
Neutrophils, donor1 : CNhs10862 ctss	0	0
Neutrophils, donor2 : CNhs11959 ctss	0	0
Neutrophils, donor3 : CNhs11905 ctss	0	0
NK T cell leukemia cell line:KHYG-1 : CNhs11867 ctss	0	0
non T non B acute lymphoblastic leukemia (ALL) cell line:P30/OHK : CNhs10747 ctss	0	0
non-small cell lung cancer cell line:NCI-H1385 : CNhs12193 ctss	0	0
normal intestinal epithelial cell line:FHs 74 Int : CNhs11950 ctss	0	0
Nucleus Pulposus Cell, donor1 : CNhs10881 ctss	0	0
Nucleus Pulposus Cell, donor2 : CNhs12019 ctss	0	0
Nucleus Pulposus Cell, donor3 : CNhs12063 ctss	0	0
Olfactory epithelial cells, donor1 : CNhs13816 ctss	0	0
Olfactory epithelial cells, donor2 : CNhs13817 ctss	0	0
Olfactory epithelial cells, donor3 : CNhs13818 ctss	0	0
olfactory region, adult : CNhs12611 ctss	0	0
Oligodendrocyte - precursors, donor1 : CNhs12586 ctss	0	0
oral squamous cell carcinoma cell line:Ca9-22 : CNhs10752 ctss	0	0
oral squamous cell carcinoma cell line:HO-1-u-1 : CNhs11287 ctss	0	0
oral squamous cell carcinoma cell line:HSC-3 : CNhs11717 ctss	0	0
oral squamous cell carcinoma cell line:SAS : CNhs11810 ctss	0	0
Osteoblast - differentiated, donor2 : CNhs11980 ctss	0	0
Osteoblast, donor1 : CNhs11078 ctss	0	0
Osteoblast, donor2 : CNhs11385 ctss	0	0
Osteoblast, donor3 : CNhs12036 ctss	0	0
osteoclastoma cell line:Hs 706.T : CNhs11835 ctss	0	0
osteosarcoma cell line:143B/TK^(-)neo^(R) : CNhs11279 ctss	0	0
osteosarcoma cell line:HS-Os-1 : CNhs11290 ctss	0	0
pagetoid sarcoma cell line:Hs 925.T : CNhs11856 ctss	0	0
pancreatic carcinoma cell line:NOR-P1 : CNhs11832 ctss	0	0
Pancreatic stromal cells, donor1 : CNhs10877 ctss	0	0
papillary adenocarcinoma cell line:8505C : CNhs11716 ctss	0	0
papillotubular adenocarcinoma cell line:TGBC18TKB : CNhs10734 ctss	0	0
Pericytes, donor2 : CNhs12079 ctss	0	0
Pericytes, donor3 : CNhs12116 ctss	0	0
Perineurial Cells, donor1 : CNhs12587 ctss	0	0
Perineurial Cells, donor2 : CNhs12590 ctss	0	0
Peripheral Blood Mononuclear Cells, donor1 : CNhs10860 ctss	0	0
Peripheral Blood Mononuclear Cells, donor2 : CNhs11958 ctss	0	0
Peripheral Blood Mononuclear Cells, donor3 : CNhs12002 ctss	0	0
peripheral neuroectodermal tumor cell line:KU-SN : CNhs11830 ctss	0	0
pharyngeal carcinoma cell line:Detroit 562 : CNhs11849 ctss	0	0
Placental Epithelial Cells, donor1 : CNhs11079 ctss	0	0
Placental Epithelial Cells, donor2 : CNhs11386 ctss	0	0
Placental Epithelial Cells, donor3 : CNhs12037 ctss	0	0
plasma cell leukemia cell line:ARH-77 : CNhs12807 ctss	0	0
pleomorphic hepatocellular carcinoma cell line:SNU-387 : CNhs11933 ctss	0	0
Preadipocyte - breast donor2 (cytoplasmic fraction) : CNhs14562 ctss	0	0
Preadipocyte - breast, donor1 : CNhs11052 ctss	0	0
Preadipocyte - breast, donor2 (nuclear fraction) : CNhs12584 ctss	0	0
Preadipocyte - breast, donor2 : CNhs11971 ctss	0	0
Preadipocyte - omental, donor1 : CNhs11065 ctss	0	0
Preadipocyte - omental, donor3 : CNhs12013 ctss	0	0
Preadipocyte - perirenal, donor1 : CNhs12065 ctss	0	0
Preadipocyte - subcutaneous, donor1 : CNhs11081 ctss	0	0
Preadipocyte - subcutaneous, donor2 : CNhs11981 ctss	0	0
Preadipocyte - subcutaneous, donor3 : CNhs12038 ctss	0	0
Preadipocyte - visceral, donor1 : CNhs11082 ctss	0	0
Preadipocyte - visceral, donor2 : CNhs11982 ctss	0	0
Preadipocyte - visceral, donor3 : CNhs12039 ctss	0	0
promyelocytes/myelocytes PMC, donor1 : CNhs12520 ctss	0	0
promyelocytes/myelocytes PMC, donor2 : CNhs12525 ctss	0	0
promyelocytes/myelocytes PMC, donor3 : CNhs12529 ctss	0	0
prostate cancer cell line:DU145 : CNhs11260 ctss	0	0
Prostate Epithelial Cells, donor2 : CNhs11972 ctss	0	0
Prostate Epithelial Cells, donor3 : CNhs12014 ctss	0	0
Prostate Stromal Cells, donor1 : CNhs10883 ctss	0	0
Prostate Stromal Cells, donor2 : CNhs11973 ctss	0	0
Prostate Stromal Cells, donor3 : CNhs12015 ctss	0	0
rectal cancer cell line:TT1TKB : CNhs11255 ctss	0	0
renal cell carcinoma cell line:OS-RC-2 : CNhs10729 ctss	0	0
renal cell carcinoma cell line:TUHR10TKB : CNhs11257 ctss	0	0
Renal Cortical Epithelial Cells, donor1 : CNhs11331 ctss	0	0
Renal Epithelial Cells, donor1 : CNhs11332 ctss	0	0
Renal Epithelial Cells, donor2 : CNhs12088 ctss	0	0
Renal Epithelial Cells, donor3 : CNhs12732 ctss	0	0
Renal Glomerular Endothelial Cells, donor1 : CNhs12074 ctss	0	0
Renal Glomerular Endothelial Cells, donor2 : CNhs12086 ctss	0	0
Renal Glomerular Endothelial Cells, donor3 : CNhs12624 ctss	0	0
Renal Glomerular Endothelial Cells, donor4 : CNhs13080 ctss	0	0
Renal Mesangial Cells, donor1 : CNhs11333 ctss	0	0
Renal Mesangial Cells, donor2 : CNhs12089 ctss	0	0
Renal Mesangial Cells, donor3 : CNhs12121 ctss	0	0
Renal Proximal Tubular Epithelial Cell, donor1 : CNhs11330 ctss	0	0
Renal Proximal Tubular Epithelial Cell, donor2 : CNhs12087 ctss	0	0
Renal Proximal Tubular Epithelial Cell, donor3 : CNhs12120 ctss	0	0
Retinal Pigment Epithelial Cells, donor0 : CNhs10842 ctss	0	0
Retinal Pigment Epithelial Cells, donor1 : CNhs11338 ctss	0	0
rhabdomyosarcoma cell line:KYM-1 : CNhs11877 ctss	0	0
sacrococcigeal teratoma cell line:HTST : CNhs11829 ctss	0	0
salivary acinar cells, donor1 : CNhs12810 ctss	0	0
salivary acinar cells, donor2 : CNhs12811 ctss	0	0
salivary acinar cells, donor3 : CNhs12812 ctss	0	0
Saos-2 osteosarcoma cell line, untreated control, day28, biol rep1 (B1 T17) : CNhs14194 ctss	0	0
Saos-2 osteosarcoma cell line, untreated control, day28, biol rep2 (B2 T17) : CNhs14195 ctss	0	0
Saos-2 osteosarcoma cell line, untreated control, day28, biol rep3 (B3 T17) : CNhs14196 ctss	0	0
[truncated: 177 more rows]
