# Supplementary material for: Genetic models of fibrillinopathies
Source: Genetics. 2023 Nov 16;226(1):iyad189. doi: 10.1093/genetics/iyad189 (PMC11021029; doi:10.1093/genetics/iyad189)
Supplement: iyad189_Supplementary_Data [file iyad189_supplementary_data.zip › Table_S1_GENETICS-2023-306535.xlsx]

## Sheet: Potentially damaging variants
Gene name	Gene description	Protein stable ID version	Variant name	Chromosome/scaffold name	Gene start (bp)	Gene end (bp)	Variant position start (bp)	Variant alleles	Protein allele	Variant consequence	Protein location (aa)	SIFT prediction	SIFT score	CDS start	CDS end
FBN1	fibrillin 1 [Source:HGNC Symbol;Acc:HGNC:3603]	ENSGALP00010026562.1	rs313702144	10	10196204	10347306	10197149	T/G	Y/S	missense_variant	2735	deleterious - low confidence	0	8204	8204
FBN1	fibrillin 1 [Source:HGNC Symbol;Acc:HGNC:3603]	ENSGALP00010026588.1	rs313702144	10	10196204	10347306	10197149	T/G	Y/S	missense_variant	2667	deleterious - low confidence	0	8000	8000
FBN1	fibrillin 1 [Source:HGNC Symbol;Acc:HGNC:3603]	ENSGALP00010026599.1	rs313702144	10	10196204	10347306	10197149	T/G	Y/S	missense_variant	2728	deleterious - low confidence	0	8183	8183
FBN1	fibrillin 1 [Source:HGNC Symbol;Acc:HGNC:3603]	ENSGALP00010026614.1	rs313702144	10	10196204	10347306	10197149	T/G	Y/S	missense_variant	2851	deleterious - low confidence	0	8552	8552
FBN1	fibrillin 1 [Source:HGNC Symbol;Acc:HGNC:3603]	ENSGALP00010026562.1	rs1058104142	10	10196204	10347306	10197401	G/A	S/F	missense_variant	2651	deleterious - low confidence	0	7952	7952
FBN1	fibrillin 1 [Source:HGNC Symbol;Acc:HGNC:3603]	ENSGALP00010026588.1	rs1058104142	10	10196204	10347306	10197401	G/A	S/F	missense_variant	2583	deleterious - low confidence	0	7748	7748
FBN1	fibrillin 1 [Source:HGNC Symbol;Acc:HGNC:3603]	ENSGALP00010026599.1	rs1058104142	10	10196204	10347306	10197401	G/A	S/F	missense_variant	2644	deleterious - low confidence	0	7931	7931
FBN1	fibrillin 1 [Source:HGNC Symbol;Acc:HGNC:3603]	ENSGALP00010026614.1	rs1058104142	10	10196204	10347306	10197401	G/A	S/F	missense_variant	2767	deleterious - low confidence	0	8300	8300
FBN1	fibrillin 1 [Source:HGNC Symbol;Acc:HGNC:3603]	ENSGALP00010026562.1	rs734057629	10	10196204	10347306	10197474	G/T	Q/K	missense_variant	2627	tolerated - low confidence	0.94	7879	7879
FBN1	fibrillin 1 [Source:HGNC Symbol;Acc:HGNC:3603]	ENSGALP00010026588.1	rs734057629	10	10196204	10347306	10197474	G/T	Q/K	missense_variant	2559	tolerated - low confidence	0.8	7675	7675
FBN1	fibrillin 1 [Source:HGNC Symbol;Acc:HGNC:3603]	ENSGALP00010026599.1	rs734057629	10	10196204	10347306	10197474	G/T	Q/K	missense_variant	2620	tolerated - low confidence	0.94	7858	7858
FBN1	fibrillin 1 [Source:HGNC Symbol;Acc:HGNC:3603]	ENSGALP00010026614.1	rs734057629	10	10196204	10347306	10197474	G/T	Q/K	missense_variant	2743	tolerated - low confidence	0.95	8227	8227
FBN1	fibrillin 1 [Source:HGNC Symbol;Acc:HGNC:3603]	ENSGALP00010026562.1	rs317763549	10	10196204	10347306	10200029	C/T	V/I	missense_variant	2572	tolerated - low confidence	0.12	7714	7714
FBN1	fibrillin 1 [Source:HGNC Symbol;Acc:HGNC:3603]	ENSGALP00010026576.1	rs317763549	10	10196204	10347306	10200029	C/T	V/I	missense_variant	2587	tolerated - low confidence	0.1	7759	7759
FBN1	fibrillin 1 [Source:HGNC Symbol;Acc:HGNC:3603]	ENSGALP00010026588.1	rs317763549	10	10196204	10347306	10200029	C/T	V/I	missense_variant	2504	tolerated - low confidence	0.24	7510	7510
FBN1	fibrillin 1 [Source:HGNC Symbol;Acc:HGNC:3603]	ENSGALP00010026599.1	rs317763549	10	10196204	10347306	10200029	C/T	V/I	missense_variant	2565	tolerated - low confidence	0.11	7693	7693
FBN1	fibrillin 1 [Source:HGNC Symbol;Acc:HGNC:3603]	ENSGALP00010026614.1	rs317763549	10	10196204	10347306	10200029	C/T	V/I	missense_variant	2688	tolerated - low confidence	0.11	8062	8062
FBN1	fibrillin 1 [Source:HGNC Symbol;Acc:HGNC:3603]	ENSGALP00010026562.1	rs740161753	10	10196204	10347306	10201066	T/G	Y/S	missense_variant	2560	deleterious - low confidence	0	7679	7679
FBN1	fibrillin 1 [Source:HGNC Symbol;Acc:HGNC:3603]	ENSGALP00010026576.1	rs740161753	10	10196204	10347306	10201066	T/G	Y/S	missense_variant	2575	deleterious - low confidence	0	7724	7724
FBN1	fibrillin 1 [Source:HGNC Symbol;Acc:HGNC:3603]	ENSGALP00010026588.1	rs740161753	10	10196204	10347306	10201066	T/G	Y/S	missense_variant	2492	deleterious - low confidence	0	7475	7475
FBN1	fibrillin 1 [Source:HGNC Symbol;Acc:HGNC:3603]	ENSGALP00010026599.1	rs740161753	10	10196204	10347306	10201066	T/G	Y/S	missense_variant	2553	deleterious - low confidence	0	7658	7658
FBN1	fibrillin 1 [Source:HGNC Symbol;Acc:HGNC:3603]	ENSGALP00010026614.1	rs740161753	10	10196204	10347306	10201066	T/G	Y/S	missense_variant	2676	deleterious - low confidence	0	8027	8027
FBN1	fibrillin 1 [Source:HGNC Symbol;Acc:HGNC:3603]	ENSGALP00010026562.1	rs1058972582	10	10196204	10347306	10204277	A/G	I/T	missense_variant	2467	deleterious - low confidence	0.01	7400	7400
FBN1	fibrillin 1 [Source:HGNC Symbol;Acc:HGNC:3603]	ENSGALP00010026576.1	rs1058972582	10	10196204	10347306	10204277	A/G	I/T	missense_variant	2482	deleterious - low confidence	0	7445	7445
FBN1	fibrillin 1 [Source:HGNC Symbol;Acc:HGNC:3603]	ENSGALP00010026599.1	rs1058972582	10	10196204	10347306	10204277	A/G	I/T	missense_variant	2460	deleterious - low confidence	0	7379	7379
FBN1	fibrillin 1 [Source:HGNC Symbol;Acc:HGNC:3603]	ENSGALP00010026614.1	rs1058972582	10	10196204	10347306	10204277	A/G	I/T	missense_variant	2583	deleterious - low confidence	0	7748	7748
FBN1	fibrillin 1 [Source:HGNC Symbol;Acc:HGNC:3603]	ENSGALP00010026562.1	rs738380584	10	10196204	10347306	10204304	C/T	R/Q	missense_variant	2458	deleterious - low confidence	0.01	7373	7373
FBN1	fibrillin 1 [Source:HGNC Symbol;Acc:HGNC:3603]	ENSGALP00010026576.1	rs738380584	10	10196204	10347306	10204304	C/T	R/Q	missense_variant	2473	deleterious - low confidence	0.01	7418	7418
FBN1	fibrillin 1 [Source:HGNC Symbol;Acc:HGNC:3603]	ENSGALP00010026599.1	rs738380584	10	10196204	10347306	10204304	C/T	R/Q	missense_variant	2451	deleterious - low confidence	0.01	7352	7352
FBN1	fibrillin 1 [Source:HGNC Symbol;Acc:HGNC:3603]	ENSGALP00010026614.1	rs738380584	10	10196204	10347306	10204304	C/T	R/Q	missense_variant	2574	deleterious - low confidence	0.01	7721	7721
FBN1	fibrillin 1 [Source:HGNC Symbol;Acc:HGNC:3603]	ENSGALP00010026562.1	rs736097365	10	10196204	10347306	10207514	A/C	D/E	missense_variant	2248	deleterious - low confidence	0	6744	6744
FBN1	fibrillin 1 [Source:HGNC Symbol;Acc:HGNC:3603]	ENSGALP00010026576.1	rs736097365	10	10196204	10347306	10207514	A/C	D/E	missense_variant	2263	deleterious - low confidence	0	6789	6789
FBN1	fibrillin 1 [Source:HGNC Symbol;Acc:HGNC:3603]	ENSGALP00010026588.1	rs736097365	10	10196204	10347306	10207514	A/C	D/E	missense_variant	2263	deleterious - low confidence	0.02	6789	6789
FBN1	fibrillin 1 [Source:HGNC Symbol;Acc:HGNC:3603]	ENSGALP00010026599.1	rs736097365	10	10196204	10347306	10207514	A/C	D/E	missense_variant	2241	deleterious - low confidence	0	6723	6723
FBN1	fibrillin 1 [Source:HGNC Symbol;Acc:HGNC:3603]	ENSGALP00010026614.1	rs736097365	10	10196204	10347306	10207514	A/C	D/E	missense_variant	2364	deleterious - low confidence	0	7092	7092
FBN1	fibrillin 1 [Source:HGNC Symbol;Acc:HGNC:3603]	ENSGALP00010026562.1	rs3386592778	10	10196204	10347306	10208353	C/T	R/Q	missense_variant	2188	deleterious - low confidence	0.03	6563	6563
FBN1	fibrillin 1 [Source:HGNC Symbol;Acc:HGNC:3603]	ENSGALP00010026576.1	rs3386592778	10	10196204	10347306	10208353	C/T	R/Q	missense_variant	2203	deleterious - low confidence	0.03	6608	6608
FBN1	fibrillin 1 [Source:HGNC Symbol;Acc:HGNC:3603]	ENSGALP00010026588.1	rs3386592778	10	10196204	10347306	10208353	C/T	R/Q	missense_variant	2203	deleterious - low confidence	0.05	6608	6608
FBN1	fibrillin 1 [Source:HGNC Symbol;Acc:HGNC:3603]	ENSGALP00010026599.1	rs3386592778	10	10196204	10347306	10208353	C/T	R/Q	missense_variant	2181	deleterious - low confidence	0.02	6542	6542
FBN1	fibrillin 1 [Source:HGNC Symbol;Acc:HGNC:3603]	ENSGALP00010026614.1	rs3386592778	10	10196204	10347306	10208353	C/T	R/Q	missense_variant	2304	deleterious - low confidence	0.03	6911	6911
FBN1	fibrillin 1 [Source:HGNC Symbol;Acc:HGNC:3603]	ENSGALP00010026562.1	rs741722956	10	10196204	10347306	10211582	A/G	I/T	missense_variant	2040	tolerated - low confidence	0.75	6119	6119
FBN1	fibrillin 1 [Source:HGNC Symbol;Acc:HGNC:3603]	ENSGALP00010026576.1	rs741722956	10	10196204	10347306	10211582	A/G	I/T	missense_variant	2055	tolerated - low confidence	0.73	6164	6164
FBN1	fibrillin 1 [Source:HGNC Symbol;Acc:HGNC:3603]	ENSGALP00010026588.1	rs741722956	10	10196204	10347306	10211582	A/G	I/T	missense_variant	2055	tolerated - low confidence	0.63	6164	6164
FBN1	fibrillin 1 [Source:HGNC Symbol;Acc:HGNC:3603]	ENSGALP00010026599.1	rs741722956	10	10196204	10347306	10211582	A/G	I/T	missense_variant	2033	tolerated - low confidence	0.73	6098	6098
FBN1	fibrillin 1 [Source:HGNC Symbol;Acc:HGNC:3603]	ENSGALP00010026614.1	rs741722956	10	10196204	10347306	10211582	A/G	I/T	missense_variant	2156	tolerated - low confidence	0.76	6467	6467
FBN1	fibrillin 1 [Source:HGNC Symbol;Acc:HGNC:3603]	ENSGALP00010026562.1	rs739528514	10	10196204	10347306	10212432	C/G	Q/H	missense_variant	1991	tolerated - low confidence	0.05	5973	5973
FBN1	fibrillin 1 [Source:HGNC Symbol;Acc:HGNC:3603]	ENSGALP00010026576.1	rs739528514	10	10196204	10347306	10212432	C/G	Q/H	missense_variant	2006	deleterious - low confidence	0.05	6018	6018
FBN1	fibrillin 1 [Source:HGNC Symbol;Acc:HGNC:3603]	ENSGALP00010026588.1	rs739528514	10	10196204	10347306	10212432	C/G	Q/H	missense_variant	2006	tolerated - low confidence	0.09	6018	6018
FBN1	fibrillin 1 [Source:HGNC Symbol;Acc:HGNC:3603]	ENSGALP00010026599.1	rs739528514	10	10196204	10347306	10212432	C/G	Q/H	missense_variant	1984	deleterious - low confidence	0.05	5952	5952
FBN1	fibrillin 1 [Source:HGNC Symbol;Acc:HGNC:3603]	ENSGALP00010026614.1	rs739528514	10	10196204	10347306	10212432	C/G	Q/H	missense_variant	2107	tolerated - low confidence	0.08	6321	6321
FBN1	fibrillin 1 [Source:HGNC Symbol;Acc:HGNC:3603]	ENSGALP00010026562.1	rs731994300	10	10196204	10347306	10216912	A/C	V/G	missense_variant	1846	deleterious - low confidence	0.01	5537	5537
FBN1	fibrillin 1 [Source:HGNC Symbol;Acc:HGNC:3603]	ENSGALP00010026576.1	rs731994300	10	10196204	10347306	10216912	A/C	V/G	missense_variant	1861	deleterious - low confidence	0.01	5582	5582
FBN1	fibrillin 1 [Source:HGNC Symbol;Acc:HGNC:3603]	ENSGALP00010026588.1	rs731994300	10	10196204	10347306	10216912	A/C	V/G	missense_variant	1861	deleterious - low confidence	0.01	5582	5582
FBN1	fibrillin 1 [Source:HGNC Symbol;Acc:HGNC:3603]	ENSGALP00010026599.1	rs731994300	10	10196204	10347306	10216912	A/C	V/G	missense_variant	1839	deleterious - low confidence	0.01	5516	5516
FBN1	fibrillin 1 [Source:HGNC Symbol;Acc:HGNC:3603]	ENSGALP00010026614.1	rs731994300	10	10196204	10347306	10216912	A/C	V/G	missense_variant	1962	deleterious - low confidence	0.01	5885	5885
FBN1	fibrillin 1 [Source:HGNC Symbol;Acc:HGNC:3603]	ENSGALP00010026562.1	rs313480788	10	10196204	10347306	10217004	C/A	E/D	missense_variant	1815	deleterious - low confidence	0	5445	5445
FBN1	fibrillin 1 [Source:HGNC Symbol;Acc:HGNC:3603]	ENSGALP00010026576.1	rs313480788	10	10196204	10347306	10217004	C/A	E/D	missense_variant	1830	deleterious - low confidence	0	5490	5490
FBN1	fibrillin 1 [Source:HGNC Symbol;Acc:HGNC:3603]	ENSGALP00010026588.1	rs313480788	10	10196204	10347306	10217004	C/A	E/D	missense_variant	1830	deleterious - low confidence	0	5490	5490
FBN1	fibrillin 1 [Source:HGNC Symbol;Acc:HGNC:3603]	ENSGALP00010026599.1	rs313480788	10	10196204	10347306	10217004	C/A	E/D	missense_variant	1808	deleterious - low confidence	0	5424	5424
FBN1	fibrillin 1 [Source:HGNC Symbol;Acc:HGNC:3603]	ENSGALP00010026614.1	rs313480788	10	10196204	10347306	10217004	C/A	E/D	missense_variant	1931	deleterious - low confidence	0	5793	5793
FBN1	fibrillin 1 [Source:HGNC Symbol;Acc:HGNC:3603]	ENSGALP00010026562.1	rs317611436	10	10196204	10347306	10217005	T/G	E/A	missense_variant	1815	deleterious - low confidence	0	5444	5444
FBN1	fibrillin 1 [Source:HGNC Symbol;Acc:HGNC:3603]	ENSGALP00010026576.1	rs317611436	10	10196204	10347306	10217005	T/G	E/A	missense_variant	1830	deleterious - low confidence	0	5489	5489
FBN1	fibrillin 1 [Source:HGNC Symbol;Acc:HGNC:3603]	ENSGALP00010026588.1	rs317611436	10	10196204	10347306	10217005	T/G	E/A	missense_variant	1830	deleterious - low confidence	0	5489	5489
FBN1	fibrillin 1 [Source:HGNC Symbol;Acc:HGNC:3603]	ENSGALP00010026599.1	rs317611436	10	10196204	10347306	10217005	T/G	E/A	missense_variant	1808	deleterious - low confidence	0	5423	5423
FBN1	fibrillin 1 [Source:HGNC Symbol;Acc:HGNC:3603]	ENSGALP00010026614.1	rs317611436	10	10196204	10347306	10217005	T/G	E/A	missense_variant	1931	deleterious - low confidence	0	5792	5792
FBN1	fibrillin 1 [Source:HGNC Symbol;Acc:HGNC:3603]	ENSGALP00010026562.1	rs739659916	10	10196204	10347306	10217006	C/A	E/*	stop_gained	1815			5443	5443
FBN1	fibrillin 1 [Source:HGNC Symbol;Acc:HGNC:3603]	ENSGALP00010026576.1	rs739659916	10	10196204	10347306	10217006	C/A	E/*	stop_gained	1830			5488	5488
FBN1	fibrillin 1 [Source:HGNC Symbol;Acc:HGNC:3603]	ENSGALP00010026588.1	rs739659916	10	10196204	10347306	10217006	C/A	E/*	stop_gained	1830			5488	5488
FBN1	fibrillin 1 [Source:HGNC Symbol;Acc:HGNC:3603]	ENSGALP00010026599.1	rs739659916	10	10196204	10347306	10217006	C/A	E/*	stop_gained	1808			5422	5422
FBN1	fibrillin 1 [Source:HGNC Symbol;Acc:HGNC:3603]	ENSGALP00010026614.1	rs739659916	10	10196204	10347306	10217006	C/A	E/*	stop_gained	1931			5791	5791
FBN1	fibrillin 1 [Source:HGNC Symbol;Acc:HGNC:3603]	ENSGALP00010026562.1	rs739726539	10	10196204	10347306	10218338	G/T	D/E	missense_variant	1767	tolerated - low confidence	0.05	5301	5301
FBN1	fibrillin 1 [Source:HGNC Symbol;Acc:HGNC:3603]	ENSGALP00010026576.1	rs739726539	10	10196204	10347306	10218338	G/T	D/E	missense_variant	1782	deleterious - low confidence	0.05	5346	5346
FBN1	fibrillin 1 [Source:HGNC Symbol;Acc:HGNC:3603]	ENSGALP00010026588.1	rs739726539	10	10196204	10347306	10218338	G/T	D/E	missense_variant	1782	tolerated - low confidence	0.07	5346	5346
FBN1	fibrillin 1 [Source:HGNC Symbol;Acc:HGNC:3603]	ENSGALP00010026599.1	rs739726539	10	10196204	10347306	10218338	G/T	D/E	missense_variant	1760	tolerated - low confidence	0.06	5280	5280
FBN1	fibrillin 1 [Source:HGNC Symbol;Acc:HGNC:3603]	ENSGALP00010026614.1	rs739726539	10	10196204	10347306	10218338	G/T	D/E	missense_variant	1883	tolerated - low confidence	0.06	5649	5649
FBN1	fibrillin 1 [Source:HGNC Symbol;Acc:HGNC:3603]	ENSGALP00010026562.1	rs315731127	10	10196204	10347306	10222067	A/C	N/K	missense_variant	1696	deleterious - low confidence	0	5088	5088
FBN1	fibrillin 1 [Source:HGNC Symbol;Acc:HGNC:3603]	ENSGALP00010026576.1	rs315731127	10	10196204	10347306	10222067	A/C	N/K	missense_variant	1711	deleterious - low confidence	0	5133	5133
FBN1	fibrillin 1 [Source:HGNC Symbol;Acc:HGNC:3603]	ENSGALP00010026588.1	rs315731127	10	10196204	10347306	10222067	A/C	N/K	missense_variant	1711	deleterious - low confidence	0	5133	5133
FBN1	fibrillin 1 [Source:HGNC Symbol;Acc:HGNC:3603]	ENSGALP00010026599.1	rs315731127	10	10196204	10347306	10222067	A/C	N/K	missense_variant	1689	deleterious - low confidence	0	5067	5067
FBN1	fibrillin 1 [Source:HGNC Symbol;Acc:HGNC:3603]	ENSGALP00010026614.1	rs315731127	10	10196204	10347306	10222067	A/C	N/K	missense_variant	1812	deleterious - low confidence	0	5436	5436
FBN1	fibrillin 1 [Source:HGNC Symbol;Acc:HGNC:3603]	ENSGALP00010026562.1	rs740265506	10	10196204	10347306	10226177	T/G	I/L	missense_variant	1641	deleterious - low confidence	0.01	4921	4921
FBN1	fibrillin 1 [Source:HGNC Symbol;Acc:HGNC:3603]	ENSGALP00010026576.1	rs740265506	10	10196204	10347306	10226177	T/G	I/L	missense_variant	1656	deleterious - low confidence	0.01	4966	4966
FBN1	fibrillin 1 [Source:HGNC Symbol;Acc:HGNC:3603]	ENSGALP00010026588.1	rs740265506	10	10196204	10347306	10226177	T/G	I/L	missense_variant	1656	deleterious - low confidence	0.01	4966	4966
FBN1	fibrillin 1 [Source:HGNC Symbol;Acc:HGNC:3603]	ENSGALP00010026599.1	rs740265506	10	10196204	10347306	10226177	T/G	I/L	missense_variant	1634	deleterious - low confidence	0.01	4900	4900
FBN1	fibrillin 1 [Source:HGNC Symbol;Acc:HGNC:3603]	ENSGALP00010026614.1	rs740265506	10	10196204	10347306	10226177	T/G	I/L	missense_variant	1757	deleterious - low confidence	0.01	5269	5269
FBN1	fibrillin 1 [Source:HGNC Symbol;Acc:HGNC:3603]	ENSGALP00010026562.1	rs740675848	10	10196204	10347306	10228861	G/T	Q/K	missense_variant	1458	tolerated - low confidence	0.17	4372	4372
FBN1	fibrillin 1 [Source:HGNC Symbol;Acc:HGNC:3603]	ENSGALP00010026576.1	rs740675848	10	10196204	10347306	10228861	G/T	Q/K	missense_variant	1473	tolerated - low confidence	0.15	4417	4417
FBN1	fibrillin 1 [Source:HGNC Symbol;Acc:HGNC:3603]	ENSGALP00010026588.1	rs740675848	10	10196204	10347306	10228861	G/T	Q/K	missense_variant	1473	tolerated - low confidence	0.12	4417	4417
FBN1	fibrillin 1 [Source:HGNC Symbol;Acc:HGNC:3603]	ENSGALP00010026599.1	rs740675848	10	10196204	10347306	10228861	G/T	Q/K	missense_variant	1451	tolerated - low confidence	0.14	4351	4351
FBN1	fibrillin 1 [Source:HGNC Symbol;Acc:HGNC:3603]	ENSGALP00010026614.1	rs740675848	10	10196204	10347306	10228861	G/T	Q/K	missense_variant	1574	tolerated - low confidence	0.15	4720	4720
FBN1	fibrillin 1 [Source:HGNC Symbol;Acc:HGNC:3603]	ENSGALP00010026562.1	rs731322830	10	10196204	10347306	10228870	G/C	P/A	missense_variant	1455	deleterious - low confidence	0	4363	4363
FBN1	fibrillin 1 [Source:HGNC Symbol;Acc:HGNC:3603]	ENSGALP00010026576.1	rs731322830	10	10196204	10347306	10228870	G/C	P/A	missense_variant	1470	deleterious - low confidence	0	4408	4408
FBN1	fibrillin 1 [Source:HGNC Symbol;Acc:HGNC:3603]	ENSGALP00010026588.1	rs731322830	10	10196204	10347306	10228870	G/C	P/A	missense_variant	1470	deleterious - low confidence	0	4408	4408
FBN1	fibrillin 1 [Source:HGNC Symbol;Acc:HGNC:3603]	ENSGALP00010026599.1	rs731322830	10	10196204	10347306	10228870	G/C	P/A	missense_variant	1448	deleterious - low confidence	0	4342	4342
FBN1	fibrillin 1 [Source:HGNC Symbol;Acc:HGNC:3603]	ENSGALP00010026614.1	rs731322830	10	10196204	10347306	10228870	G/C	P/A	missense_variant	1571	deleterious - low confidence	0	4711	4711
FBN1	fibrillin 1 [Source:HGNC Symbol;Acc:HGNC:3603]	ENSGALP00010026562.1	rs3386651540	10	10196204	10347306	10229843	C/T	R/H	missense_variant	1405	tolerated - low confidence	0.09	4214	4214
FBN1	fibrillin 1 [Source:HGNC Symbol;Acc:HGNC:3603]	ENSGALP00010026576.1	rs3386651540	10	10196204	10347306	10229843	C/T	R/H	missense_variant	1420	tolerated - low confidence	0.09	4259	4259
FBN1	fibrillin 1 [Source:HGNC Symbol;Acc:HGNC:3603]	ENSGALP00010026588.1	rs3386651540	10	10196204	10347306	10229843	C/T	R/H	missense_variant	1420	tolerated - low confidence	0.08	4259	4259
FBN1	fibrillin 1 [Source:HGNC Symbol;Acc:HGNC:3603]	ENSGALP00010026599.1	rs3386651540	10	10196204	10347306	10229843	C/T	R/H	missense_variant	1398	tolerated - low confidence	0.14	4193	4193
FBN1	fibrillin 1 [Source:HGNC Symbol;Acc:HGNC:3603]	ENSGALP00010026614.1	rs3386651540	10	10196204	10347306	10229843	C/T	R/H	missense_variant	1521	tolerated - low confidence	0.1	4562	4562
FBN1	fibrillin 1 [Source:HGNC Symbol;Acc:HGNC:3603]	ENSGALP00010026562.1	rs1060231613	10	10196204	10347306	10229844	G/T	R/S	missense_variant	1405	tolerated - low confidence	0.09	4213	4213
FBN1	fibrillin 1 [Source:HGNC Symbol;Acc:HGNC:3603]	ENSGALP00010026576.1	rs1060231613	10	10196204	10347306	10229844	G/T	R/S	missense_variant	1420	tolerated - low confidence	0.18	4258	4258
FBN1	fibrillin 1 [Source:HGNC Symbol;Acc:HGNC:3603]	ENSGALP00010026588.1	rs1060231613	10	10196204	10347306	10229844	G/T	R/S	missense_variant	1420	tolerated - low confidence	0.07	4258	4258
FBN1	fibrillin 1 [Source:HGNC Symbol;Acc:HGNC:3603]	ENSGALP00010026599.1	rs1060231613	10	10196204	10347306	10229844	G/T	R/S	missense_variant	1398	tolerated - low confidence	0.32	4192	4192
FBN1	fibrillin 1 [Source:HGNC Symbol;Acc:HGNC:3603]	ENSGALP00010026614.1	rs1060231613	10	10196204	10347306	10229844	G/T	R/S	missense_variant	1521	tolerated - low confidence	0.09	4561	4561
FBN1	fibrillin 1 [Source:HGNC Symbol;Acc:HGNC:3603]	ENSGALP00010026562.1	rs735662096	10	10196204	10347306	10264657	T/G	D/A	missense_variant	531	deleterious - low confidence	0	1592	1592
FBN1	fibrillin 1 [Source:HGNC Symbol;Acc:HGNC:3603]	ENSGALP00010026576.1	rs735662096	10	10196204	10347306	10264657	T/G	D/A	missense_variant	546	deleterious - low confidence	0	1637	1637
FBN1	fibrillin 1 [Source:HGNC Symbol;Acc:HGNC:3603]	ENSGALP00010026588.1	rs735662096	10	10196204	10347306	10264657	T/G	D/A	missense_variant	546	deleterious - low confidence	0	1637	1637
FBN1	fibrillin 1 [Source:HGNC Symbol;Acc:HGNC:3603]	ENSGALP00010026599.1	rs735662096	10	10196204	10347306	10264657	T/G	D/A	missense_variant	647	deleterious - low confidence	0	1940	1940
FBN1	fibrillin 1 [Source:HGNC Symbol;Acc:HGNC:3603]	ENSGALP00010026614.1	rs735662096	10	10196204	10347306	10264657	T/G	D/A	missense_variant	647	deleterious - low confidence	0	1940	1940
FBN1	fibrillin 1 [Source:HGNC Symbol;Acc:HGNC:3603]	ENSGALP00010026562.1	rs1059460992	10	10196204	10347306	10276852	T/A	D/V	missense_variant	366	deleterious - low confidence	0	1097	1097
FBN1	fibrillin 1 [Source:HGNC Symbol;Acc:HGNC:3603]	ENSGALP00010026576.1	rs1059460992	10	10196204	10347306	10276852	T/A	D/V	missense_variant	381	deleterious - low confidence	0	1142	1142
FBN1	fibrillin 1 [Source:HGNC Symbol;Acc:HGNC:3603]	ENSGALP00010026588.1	rs1059460992	10	10196204	10347306	10276852	T/A	D/V	missense_variant	381	deleterious - low confidence	0	1142	1142
FBN1	fibrillin 1 [Source:HGNC Symbol;Acc:HGNC:3603]	ENSGALP00010026599.1	rs1059460992	10	10196204	10347306	10276852	T/A	D/V	missense_variant	482	deleterious - low confidence	0	1445	1445
FBN1	fibrillin 1 [Source:HGNC Symbol;Acc:HGNC:3603]	ENSGALP00010026614.1	rs1059460992	10	10196204	10347306	10276852	T/A	D/V	missense_variant	482	deleterious - low confidence	0	1445	1445
FBN1	fibrillin 1 [Source:HGNC Symbol;Acc:HGNC:3603]	ENSGALP00010026562.1	rs731263750	10	10196204	10347306	10278325	T/G	Y/S	missense_variant	305	tolerated - low confidence	0.4	914	914
FBN1	fibrillin 1 [Source:HGNC Symbol;Acc:HGNC:3603]	ENSGALP00010026576.1	rs731263750	10	10196204	10347306	10278325	T/G	Y/S	missense_variant	320	tolerated - low confidence	0.4	959	959
FBN1	fibrillin 1 [Source:HGNC Symbol;Acc:HGNC:3603]	ENSGALP00010026588.1	rs731263750	10	10196204	10347306	10278325	T/G	Y/S	missense_variant	320	tolerated - low confidence	0.4	959	959
FBN1	fibrillin 1 [Source:HGNC Symbol;Acc:HGNC:3603]	ENSGALP00010026599.1	rs731263750	10	10196204	10347306	10278325	T/G	Y/S	missense_variant	421	tolerated - low confidence	0.4	1262	1262
FBN1	fibrillin 1 [Source:HGNC Symbol;Acc:HGNC:3603]	ENSGALP00010026614.1	rs731263750	10	10196204	10347306	10278325	T/G	Y/S	missense_variant	421	tolerated - low confidence	0.4	1262	1262
FBN1	fibrillin 1 [Source:HGNC Symbol;Acc:HGNC:3603]	ENSGALP00010026562.1	rs1059951156	10	10196204	10347306	10293010	G/A	P/L	missense_variant	117	deleterious - low confidence	0	350	350
FBN1	fibrillin 1 [Source:HGNC Symbol;Acc:HGNC:3603]	ENSGALP00010026576.1	rs1059951156	10	10196204	10347306	10293010	G/A	P/L	missense_variant	132	deleterious - low confidence	0	395	395
FBN1	fibrillin 1 [Source:HGNC Symbol;Acc:HGNC:3603]	ENSGALP00010026588.1	rs1059951156	10	10196204	10347306	10293010	G/A	P/L	missense_variant	132	deleterious - low confidence	0	395	395
FBN1	fibrillin 1 [Source:HGNC Symbol;Acc:HGNC:3603]	ENSGALP00010026599.1	rs1059951156	10	10196204	10347306	10293010	G/A	P/L	missense_variant	233	deleterious - low confidence	0	698	698
FBN1	fibrillin 1 [Source:HGNC Symbol;Acc:HGNC:3603]	ENSGALP00010026614.1	rs1059951156	10	10196204	10347306	10293010	G/A	P/L	missense_variant	233	deleterious - low confidence	0	698	698
FBN1	fibrillin 1 [Source:HGNC Symbol;Acc:HGNC:3603]	ENSGALP00010026562.1	rs738866410	10	10196204	10347306	10293065	T/G	T/P	missense_variant	99	deleterious - low confidence	0	295	295
FBN1	fibrillin 1 [Source:HGNC Symbol;Acc:HGNC:3603]	ENSGALP00010026576.1	rs738866410	10	10196204	10347306	10293065	T/G	T/P	missense_variant	114	deleterious - low confidence	0	340	340
FBN1	fibrillin 1 [Source:HGNC Symbol;Acc:HGNC:3603]	ENSGALP00010026588.1	rs738866410	10	10196204	10347306	10293065	T/G	T/P	missense_variant	114	deleterious - low confidence	0	340	340
FBN1	fibrillin 1 [Source:HGNC Symbol;Acc:HGNC:3603]	ENSGALP00010026599.1	rs738866410	10	10196204	10347306	10293065	T/G	T/P	missense_variant	215	deleterious - low confidence	0	643	643
FBN1	fibrillin 1 [Source:HGNC Symbol;Acc:HGNC:3603]	ENSGALP00010026614.1	rs738866410	10	10196204	10347306	10293065	T/G	T/P	missense_variant	215	deleterious - low confidence	0	643	643
FBN1	fibrillin 1 [Source:HGNC Symbol;Acc:HGNC:3603]	ENSGALP00010026562.1	rs15575706	10	10196204	10347306	10293065	T/-	T/X	frameshift_variant	99			295	295
FBN1	fibrillin 1 [Source:HGNC Symbol;Acc:HGNC:3603]	ENSGALP00010026576.1	rs15575706	10	10196204	10347306	10293065	T/-	T/X	frameshift_variant	114			340	340
FBN1	fibrillin 1 [Source:HGNC Symbol;Acc:HGNC:3603]	ENSGALP00010026588.1	rs15575706	10	10196204	10347306	10293065	T/-	T/X	frameshift_variant	114			340	340
FBN1	fibrillin 1 [Source:HGNC Symbol;Acc:HGNC:3603]	ENSGALP00010026599.1	rs15575706	10	10196204	10347306	10293065	T/-	T/X	frameshift_variant	215			643	643
FBN1	fibrillin 1 [Source:HGNC Symbol;Acc:HGNC:3603]	ENSGALP00010026614.1	rs15575706	10	10196204	10347306	10293065	T/-	T/X	frameshift_variant	215			643	643
FBN1	fibrillin 1 [Source:HGNC Symbol;Acc:HGNC:3603]	ENSGALP00010026562.1	rs732913869	10	10196204	10347306	10321152	T/G	Q/H	missense_variant	4	deleterious - low confidence	0	12	12
FBN1	fibrillin 1 [Source:HGNC Symbol;Acc:HGNC:3603]	ENSGALP00010026576.1	rs732913869	10	10196204	10347306	10321152	T/G	Q/H	missense_variant	19	deleterious - low confidence	0	57	57
FBN1	fibrillin 1 [Source:HGNC Symbol;Acc:HGNC:3603]	ENSGALP00010026588.1	rs732913869	10	10196204	10347306	10321152	T/G	Q/H	missense_variant	19	deleterious - low confidence	0	57	57
FBN1	fibrillin 1 [Source:HGNC Symbol;Acc:HGNC:3603]	ENSGALP00010026599.1	rs732913869	10	10196204	10347306	10321152	T/G	Q/H	missense_variant	120	deleterious - low confidence	0	360	360
FBN1	fibrillin 1 [Source:HGNC Symbol;Acc:HGNC:3603]	ENSGALP00010026614.1	rs732913869	10	10196204	10347306	10321152	T/G	Q/H	missense_variant	120	deleterious - low confidence	0	360	360
FBN1	fibrillin 1 [Source:HGNC Symbol;Acc:HGNC:3603]	ENSGALP00010026576.1	rs739171568	10	10196204	10347306	10328116	G/T	S/*	stop_gained	15			44	44
FBN1	fibrillin 1 [Source:HGNC Symbol;Acc:HGNC:3603]	ENSGALP00010026588.1	rs739171568	10	10196204	10347306	10328116	G/T	S/*	stop_gained	15			44	44
FBN1	fibrillin 1 [Source:HGNC Symbol;Acc:HGNC:3603]	ENSGALP00010026599.1	rs739171568	10	10196204	10347306	10328116	G/T	S/*	stop_gained	116			347	347
FBN1	fibrillin 1 [Source:HGNC Symbol;Acc:HGNC:3603]	ENSGALP00010026614.1	rs739171568	10	10196204	10347306	10328116	G/T	S/*	stop_gained	116			347	347
FBN2	fibrillin 2 [Source:HGNC Symbol;Acc:HGNC:3604]	ENSGALP00010018064.1	rs733220910	Z	57572115	57735283	57573786	C/T	R/Q	missense_variant	2677	deleterious - low confidence	0.02	8030	8030
FBN2	fibrillin 2 [Source:HGNC Symbol;Acc:HGNC:3604]	ENSGALP00010018074.1	rs733220910	Z	57572115	57735283	57573786	C/T	R/Q	missense_variant	2719	deleterious - low confidence	0.02	8156	8156
FBN2	fibrillin 2 [Source:HGNC Symbol;Acc:HGNC:3604]	ENSGALP00010018078.1	rs733220910	Z	57572115	57735283	57573786	C/T	R/Q	missense_variant	2677	deleterious - low confidence	0.02	8030	8030
FBN2	fibrillin 2 [Source:HGNC Symbol;Acc:HGNC:3604]	ENSGALP00010018064.1	rs794478832	Z	57572115	57735283	57588591	G/T	A/D	missense_variant	2130	deleterious - low confidence	0.02	6389	6389
FBN2	fibrillin 2 [Source:HGNC Symbol;Acc:HGNC:3604]	ENSGALP00010018074.1	rs794478832	Z	57572115	57735283	57588591	G/T	A/D	missense_variant	2172	deleterious - low confidence	0.02	6515	6515
FBN2	fibrillin 2 [Source:HGNC Symbol;Acc:HGNC:3604]	ENSGALP00010018078.1	rs794478832	Z	57572115	57735283	57588591	G/T	A/D	missense_variant	2130	deleterious - low confidence	0.02	6389	6389
FBN2	fibrillin 2 [Source:HGNC Symbol;Acc:HGNC:3604]	ENSGALP00010018064.1	rs315730202	Z	57572115	57735283	57606495	G/C	T/S	missense_variant	1500	deleterious - low confidence	0.02	4499	4499
FBN2	fibrillin 2 [Source:HGNC Symbol;Acc:HGNC:3604]	ENSGALP00010018074.1	rs315730202	Z	57572115	57735283	57606495	G/C	T/S	missense_variant	1542	deleterious - low confidence	0.02	4625	4625
FBN2	fibrillin 2 [Source:HGNC Symbol;Acc:HGNC:3604]	ENSGALP00010018078.1	rs315730202	Z	57572115	57735283	57606495	G/C	T/S	missense_variant	1500	deleterious - low confidence	0.02	4499	4499
FBN2	fibrillin 2 [Source:HGNC Symbol;Acc:HGNC:3604]	ENSGALP00010018064.1	rs3388341838	Z	57572115	57735283	57622992	G/A	T/M	missense_variant	1065	deleterious - low confidence	0	3194	3194
FBN2	fibrillin 2 [Source:HGNC Symbol;Acc:HGNC:3604]	ENSGALP00010018074.1	rs3388341838	Z	57572115	57735283	57622992	G/A	T/M	missense_variant	1107	deleterious - low confidence	0	3320	3320
FBN2	fibrillin 2 [Source:HGNC Symbol;Acc:HGNC:3604]	ENSGALP00010018078.1	rs3388341838	Z	57572115	57735283	57622992	G/A	T/M	missense_variant	1065	deleterious - low confidence	0	3194	3194
FBN2	fibrillin 2 [Source:HGNC Symbol;Acc:HGNC:3604]	ENSGALP00010018064.1	rs312823727	Z	57572115	57735283	57652248	C/A	E/*	stop_gained	631			1891	1891
FBN2	fibrillin 2 [Source:HGNC Symbol;Acc:HGNC:3604]	ENSGALP00010018074.1	rs312823727	Z	57572115	57735283	57652248	C/A	E/*	stop_gained	673			2017	2017
FBN2	fibrillin 2 [Source:HGNC Symbol;Acc:HGNC:3604]	ENSGALP00010018078.1	rs312823727	Z	57572115	57735283	57652248	C/A	E/*	stop_gained	631			1891	1891
FBN2	fibrillin 2 [Source:HGNC Symbol;Acc:HGNC:3604]	ENSGALP00010018064.1	rs13798618	Z	57572115	57735283	57655730	C/T	E/K	missense_variant	582	deleterious - low confidence	0.01	1744	1744
FBN2	fibrillin 2 [Source:HGNC Symbol;Acc:HGNC:3604]	ENSGALP00010018074.1	rs13798618	Z	57572115	57735283	57655730	C/T	E/K	missense_variant	624	deleterious - low confidence	0.01	1870	1870
FBN2	fibrillin 2 [Source:HGNC Symbol;Acc:HGNC:3604]	ENSGALP00010018078.1	rs13798618	Z	57572115	57735283	57655730	C/T	E/K	missense_variant	582	deleterious - low confidence	0.01	1744	1744
FBN2	fibrillin 2 [Source:HGNC Symbol;Acc:HGNC:3604]	ENSGALP00010018064.1	rs13798618	Z	57572115	57735283	57655730	C/T	E/K	splice_region_variant	582	deleterious - low confidence	0.01	1744	1744
FBN2	fibrillin 2 [Source:HGNC Symbol;Acc:HGNC:3604]	ENSGALP00010018074.1	rs13798618	Z	57572115	57735283	57655730	C/T	E/K	splice_region_variant	624	deleterious - low confidence	0.01	1870	1870
FBN2	fibrillin 2 [Source:HGNC Symbol;Acc:HGNC:3604]	ENSGALP00010018078.1	rs13798618	Z	57572115	57735283	57655730	C/T	E/K	splice_region_variant	582	deleterious - low confidence	0.01	1744	1744
FBN2	fibrillin 2 [Source:HGNC Symbol;Acc:HGNC:3604]	ENSGALP00010018064.1	rs314342284	Z	57572115	57735283	57656442	T/G	Q/H	missense_variant	573	tolerated - low confidence	0.48	1719	1719
FBN2	fibrillin 2 [Source:HGNC Symbol;Acc:HGNC:3604]	ENSGALP00010018074.1	rs314342284	Z	57572115	57735283	57656442	T/G	Q/H	missense_variant	615	tolerated - low confidence	0.48	1845	1845
FBN2	fibrillin 2 [Source:HGNC Symbol;Acc:HGNC:3604]	ENSGALP00010018078.1	rs314342284	Z	57572115	57735283	57656442	T/G	Q/H	missense_variant	573	tolerated - low confidence	0.48	1719	1719
FBN2	fibrillin 2 [Source:HGNC Symbol;Acc:HGNC:3604]	ENSGALP00010018064.1	rs315981302	Z	57572115	57735283	57656474	T/G	N/H	missense_variant	563	deleterious - low confidence	0	1687	1687
FBN2	fibrillin 2 [Source:HGNC Symbol;Acc:HGNC:3604]	ENSGALP00010018074.1	rs315981302	Z	57572115	57735283	57656474	T/G	N/H	missense_variant	605	deleterious - low confidence	0	1813	1813
FBN2	fibrillin 2 [Source:HGNC Symbol;Acc:HGNC:3604]	ENSGALP00010018078.1	rs315981302	Z	57572115	57735283	57656474	T/G	N/H	missense_variant	563	deleterious - low confidence	0	1687	1687
FBN2	fibrillin 2 [Source:HGNC Symbol;Acc:HGNC:3604]	ENSGALP00010018064.1	rs794666604	Z	57572115	57735283	57671067	C/T	G/R	missense_variant	283	tolerated - low confidence	0.11	847	847
FBN2	fibrillin 2 [Source:HGNC Symbol;Acc:HGNC:3604]	ENSGALP00010018074.1	rs794666604	Z	57572115	57735283	57671067	C/T	G/R	missense_variant	325	tolerated - low confidence	0.12	973	973
FBN2	fibrillin 2 [Source:HGNC Symbol;Acc:HGNC:3604]	ENSGALP00010018078.1	rs794666604	Z	57572115	57735283	57671067	C/T	G/R	missense_variant	283	tolerated - low confidence	0.11	847	847
FBN3	fibrillin 3 [Source:HGNC Symbol;Acc:HGNC:18794]	ENSGALP00010042150.1	rs730967593	28	748104	807082	748136	A/C	H/P	missense_variant	3	tolerated - low confidence	0.13	8	8
FBN3	fibrillin 3 [Source:HGNC Symbol;Acc:HGNC:18794]	ENSGALP00010042150.1	rs3555841750	28	748104	807082	748196	C/T	A/V	missense_variant	23	deleterious - low confidence	0.01	68	68
FBN3	fibrillin 3 [Source:HGNC Symbol;Acc:HGNC:18794]	ENSGALP00010042150.1	rs741732053	28	748104	807082	766251	A/C	D/A	missense_variant	88	deleterious - low confidence	0	263	263
FBN3	fibrillin 3 [Source:HGNC Symbol;Acc:HGNC:18794]	ENSGALP00010042150.1	rs731508626	28	748104	807082	766254	T/C	L/P	missense_variant	89	deleterious - low confidence	0	266	266
FBN3	fibrillin 3 [Source:HGNC Symbol;Acc:HGNC:18794]	ENSGALP00010042150.1	rs731740472	28	748104	807082	767128	G/A	G/R	missense_variant	155	tolerated - low confidence	0.13	463	463
FBN3	fibrillin 3 [Source:HGNC Symbol;Acc:HGNC:18794]	ENSGALP00010042150.1	rs737931806	28	748104	807082	767132	T/C	L/P	missense_variant	156	tolerated - low confidence	0.29	467	467
FBN3	fibrillin 3 [Source:HGNC Symbol;Acc:HGNC:18794]	ENSGALP00010042150.1	rs732611418	28	748104	807082	767991	T/G	V/G	missense_variant	229	deleterious - low confidence	0.03	686	686
FBN3	fibrillin 3 [Source:HGNC Symbol;Acc:HGNC:18794]	ENSGALP00010042150.1	rs734356840	28	748104	807082	772522	T/G	V/G	missense_variant	392	deleterious - low confidence	0	1175	1175
FBN3	fibrillin 3 [Source:HGNC Symbol;Acc:HGNC:18794]	ENSGALP00010042150.1	rs3387103486	28	748104	807082	772524	G/C	D/H	missense_variant	393	deleterious - low confidence	0	1177	1177
FBN3	fibrillin 3 [Source:HGNC Symbol;Acc:HGNC:18794]	ENSGALP00010042150.1	rs1058910659	28	748104	807082	772569	G/T	G/*	stop_gained	408			1222	1222
FBN3	fibrillin 3 [Source:HGNC Symbol;Acc:HGNC:18794]	ENSGALP00010042150.1	rs741038168	28	748104	807082	772629	T/G	C/G	missense_variant	428	deleterious - low confidence	0	1282	1282
FBN3	fibrillin 3 [Source:HGNC Symbol;Acc:HGNC:18794]	ENSGALP00010042150.1	rs739901742	28	748104	807082	777839	T/G	C/G	missense_variant	577	deleterious - low confidence	0	1729	1729
FBN3	fibrillin 3 [Source:HGNC Symbol;Acc:HGNC:18794]	ENSGALP00010042150.1	rs732551704	28	748104	807082	777882	T/G	V/G	missense_variant	591	deleterious - low confidence	0	1772	1772
FBN3	fibrillin 3 [Source:HGNC Symbol;Acc:HGNC:18794]	ENSGALP00010042150.1	rs732551704	28	748104	807082	777882	T/G	V/G	splice_region_variant	591	deleterious - low confidence	0	1772	1772
FBN3	fibrillin 3 [Source:HGNC Symbol;Acc:HGNC:18794]	ENSGALP00010042150.1	rs739496794	28	748104	807082	778313	T/G	V/G	missense_variant	609	deleterious - low confidence	0	1826	1826
FBN3	fibrillin 3 [Source:HGNC Symbol;Acc:HGNC:18794]	ENSGALP00010042150.1	rs317761552	28	748104	807082	778345	T/G	C/G	missense_variant	620	deleterious - low confidence	0	1858	1858
FBN3	fibrillin 3 [Source:HGNC Symbol;Acc:HGNC:18794]	ENSGALP00010042150.1	rs735306680	28	748104	807082	780122	T/G	F/L	missense_variant	758	deleterious - low confidence	0.01	2274	2274
FBN3	fibrillin 3 [Source:HGNC Symbol;Acc:HGNC:18794]	ENSGALP00010042150.1	rs738418747	28	748104	807082	780127	A/C	N/T	missense_variant	760	tolerated - low confidence	0.1	2279	2279
FBN3	fibrillin 3 [Source:HGNC Symbol;Acc:HGNC:18794]	ENSGALP00010042150.1	rs739101062	28	748104	807082	780136	A/G	D/G	missense_variant	763	deleterious - low confidence	0	2288	2288
FBN3	fibrillin 3 [Source:HGNC Symbol;Acc:HGNC:18794]	ENSGALP00010042150.1	rs736211218	28	748104	807082	780422	A/G	E/G	missense_variant	809	deleterious - low confidence	0	2426	2426
FBN3	fibrillin 3 [Source:HGNC Symbol;Acc:HGNC:18794]	ENSGALP00010042150.1	rs317938453	28	748104	807082	784842	A/C	N/T	missense_variant	909	tolerated - low confidence	0.09	2726	2726
FBN3	fibrillin 3 [Source:HGNC Symbol;Acc:HGNC:18794]	ENSGALP00010042150.1	rs739502132	28	748104	807082	784880	A/C	T/P	missense_variant	922	deleterious - low confidence	0	2764	2764
FBN3	fibrillin 3 [Source:HGNC Symbol;Acc:HGNC:18794]	ENSGALP00010042150.1	rs737919874	28	748104	807082	784938	T/G	V/G	missense_variant	941	deleterious - low confidence	0	2822	2822
FBN3	fibrillin 3 [Source:HGNC Symbol;Acc:HGNC:18794]	ENSGALP00010042150.1	rs737919874	28	748104	807082	784938	T/G	V/G	splice_region_variant	941	deleterious - low confidence	0	2822	2822
FBN3	fibrillin 3 [Source:HGNC Symbol;Acc:HGNC:18794]	ENSGALP00010042150.1	rs3555841763	28	748104	807082	784939	C/T	V	splice_region_variant	941			2823	2823
FBN3	fibrillin 3 [Source:HGNC Symbol;Acc:HGNC:18794]	ENSGALP00010042150.1	rs1059074791	28	748104	807082	784940	G/T	D/Y	missense_variant	942	deleterious - low confidence	0.01	2824	2824
FBN3	fibrillin 3 [Source:HGNC Symbol;Acc:HGNC:18794]	ENSGALP00010042150.1	rs1059074791	28	748104	807082	784940	G/T	D/Y	splice_region_variant	942	deleterious - low confidence	0.01	2824	2824
FBN3	fibrillin 3 [Source:HGNC Symbol;Acc:HGNC:18794]	ENSGALP00010042150.1	rs738769957	28	748104	807082	785340	A/C	T/P	missense_variant	955	deleterious - low confidence	0.01	2863	2863
FBN3	fibrillin 3 [Source:HGNC Symbol;Acc:HGNC:18794]	ENSGALP00010042150.1	rs737196345	28	748104	807082	785819	A/G	D/G	missense_variant	1019	deleterious - low confidence	0.02	3056	3056
FBN3	fibrillin 3 [Source:HGNC Symbol;Acc:HGNC:18794]	ENSGALP00010042150.1	rs733453848	28	748104	807082	785828	C/T	T/I	missense_variant	1022	deleterious - low confidence	0.04	3065	3065
FBN3	fibrillin 3 [Source:HGNC Symbol;Acc:HGNC:18794]	ENSGALP00010042150.1	rs1058921317	28	748104	807082	786603	G/T	A/S	missense_variant	1082	deleterious - low confidence	0.01	3244	3244
FBN3	fibrillin 3 [Source:HGNC Symbol;Acc:HGNC:18794]	ENSGALP00010042150.1	rs1060154940	28	748104	807082	786609	T/C	C/R	missense_variant	1084	deleterious - low confidence	0	3250	3250
FBN3	fibrillin 3 [Source:HGNC Symbol;Acc:HGNC:18794]	ENSGALP00010042150.1	rs734009259	28	748104	807082	786664	A/G	D/G	missense_variant	1102	deleterious - low confidence	0.01	3305	3305
FBN3	fibrillin 3 [Source:HGNC Symbol;Acc:HGNC:18794]	ENSGALP00010042150.1	rs735654074	28	748104	807082	787959	T/G	C/G	missense_variant	1174	deleterious - low confidence	0	3520	3520
FBN3	fibrillin 3 [Source:HGNC Symbol;Acc:HGNC:18794]	ENSGALP00010042150.1	rs739009400	28	748104	807082	788631	A/T	I/F	missense_variant	1200	deleterious - low confidence	0	3598	3598
FBN3	fibrillin 3 [Source:HGNC Symbol;Acc:HGNC:18794]	ENSGALP00010042150.1	rs739760940	28	748104	807082	788646	A/C	T/P	missense_variant	1205	deleterious - low confidence	0	3613	3613
FBN3	fibrillin 3 [Source:HGNC Symbol;Acc:HGNC:18794]	ENSGALP00010042150.1	rs316273844	28	748104	807082	788726	A/G	T	splice_region_variant	1231			3693	3693
FBN3	fibrillin 3 [Source:HGNC Symbol;Acc:HGNC:18794]	ENSGALP00010042150.1	rs313196194	28	748104	807082	789430	T/C	D	splice_region_variant	1232			3696	3696
FBN3	fibrillin 3 [Source:HGNC Symbol;Acc:HGNC:18794]	ENSGALP00010042150.1	rs732253260	28	748104	807082	789946	A/C	N/T	missense_variant	1316	tolerated - low confidence	0.07	3947	3947
FBN3	fibrillin 3 [Source:HGNC Symbol;Acc:HGNC:18794]	ENSGALP00010042150.1	rs734365993	28	748104	807082	789955	A/G	E/G	missense_variant	1319	deleterious - low confidence	0	3956	3956
FBN3	fibrillin 3 [Source:HGNC Symbol;Acc:HGNC:18794]	ENSGALP00010042150.1	rs732609179	28	748104	807082	790494	C/T	T	splice_region_variant	1327			3981	3981
FBN3	fibrillin 3 [Source:HGNC Symbol;Acc:HGNC:18794]	ENSGALP00010042150.1	rs736673178	28	748104	807082	790826	T/G	C/G	missense_variant	1354	deleterious - low confidence	0	4060	4060
FBN3	fibrillin 3 [Source:HGNC Symbol;Acc:HGNC:18794]	ENSGALP00010042150.1	rs735033981	28	748104	807082	790891	T/G	C/W	missense_variant	1375	deleterious - low confidence	0	4125	4125
FBN3	fibrillin 3 [Source:HGNC Symbol;Acc:HGNC:18794]	ENSGALP00010042150.1	rs736201197	28	748104	807082	792176	T/C	I/T	missense_variant	1501	deleterious - low confidence	0	4502	4502
FBN3	fibrillin 3 [Source:HGNC Symbol;Acc:HGNC:18794]	ENSGALP00010042150.1	rs734554883	28	748104	807082	793393	T/C	C/R	missense_variant	1533	deleterious - low confidence	0	4597	4597
FBN3	fibrillin 3 [Source:HGNC Symbol;Acc:HGNC:18794]	ENSGALP00010042150.1	rs731880717	28	748104	807082	793405	A/C	I/L	missense_variant	1537	deleterious - low confidence	0.04	4609	4609
FBN3	fibrillin 3 [Source:HGNC Symbol;Acc:HGNC:18794]	ENSGALP00010042150.1	rs740631592	28	748104	807082	793942	A/G	S/G	missense_variant	1573	deleterious - low confidence	0.01	4717	4717
FBN3	fibrillin 3 [Source:HGNC Symbol;Acc:HGNC:18794]	ENSGALP00010042150.1	rs736099521	28	748104	807082	794617	T/G	V/G	missense_variant	1602	deleterious - low confidence	0	4805	4805
FBN3	fibrillin 3 [Source:HGNC Symbol;Acc:HGNC:18794]	ENSGALP00010042150.1	rs736815157	28	748104	807082	794632	A/G	D/G	missense_variant	1607	tolerated - low confidence	0.1	4820	4820
FBN3	fibrillin 3 [Source:HGNC Symbol;Acc:HGNC:18794]	ENSGALP00010042150.1	rs733094350	28	748104	807082	794647	A/G	E/G	missense_variant	1612	deleterious - low confidence	0.02	4835	4835
FBN3	fibrillin 3 [Source:HGNC Symbol;Acc:HGNC:18794]	ENSGALP00010042150.1	rs733863912	28	748104	807082	794688	A/C	T/P	missense_variant	1626	deleterious - low confidence	0	4876	4876
FBN3	fibrillin 3 [Source:HGNC Symbol;Acc:HGNC:18794]	ENSGALP00010042150.1	rs737345436	28	748104	807082	794695	A/G	E/G	missense_variant	1628	deleterious - low confidence	0	4883	4883
FBN3	fibrillin 3 [Source:HGNC Symbol;Acc:HGNC:18794]	ENSGALP00010042150.1	rs315795504	28	748104	807082	795014	T/C	S/P	missense_variant	1654	deleterious - low confidence	0	4960	4960
FBN3	fibrillin 3 [Source:HGNC Symbol;Acc:HGNC:18794]	ENSGALP00010042150.1	rs315402397	28	748104	807082	795021	A/C	N/T	missense_variant	1656	deleterious - low confidence	0.03	4967	4967
FBN3	fibrillin 3 [Source:HGNC Symbol;Acc:HGNC:18794]	ENSGALP00010042150.1	rs1059815711	28	748104	807082	795053	C/A	H/N	missense_variant	1667	deleterious - low confidence	0	4999	4999
FBN3	fibrillin 3 [Source:HGNC Symbol;Acc:HGNC:18794]	ENSGALP00010042150.1	rs14304911	28	748104	807082	795059	A/-	N/X	frameshift_variant	1669			5005	5005
FBN3	fibrillin 3 [Source:HGNC Symbol;Acc:HGNC:18794]	ENSGALP00010042150.1	rs1058247055	28	748104	807082	795402	G/T	G/C	missense_variant	1695	deleterious - low confidence	0	5083	5083
FBN3	fibrillin 3 [Source:HGNC Symbol;Acc:HGNC:18794]	ENSGALP00010042150.1	rs731041335	28	748104	807082	795464	A/G	V	splice_region_variant	1715			5145	5145
FBN3	fibrillin 3 [Source:HGNC Symbol;Acc:HGNC:18794]	ENSGALP00010042150.1	rs731274644	28	748104	807082	796642	A/C	T/P	missense_variant	1773	deleterious - low confidence	0	5317	5317
FBN3	fibrillin 3 [Source:HGNC Symbol;Acc:HGNC:18794]	ENSGALP00010042150.1	rs731101647	28	748104	807082	797162	A/C	K/Q	missense_variant	1823	deleterious - low confidence	0	5467	5467
FBN3	fibrillin 3 [Source:HGNC Symbol;Acc:HGNC:18794]	ENSGALP00010042150.1	rs738702063	28	748104	807082	797201	T/G	W/G	missense_variant	1836	deleterious - low confidence	0	5506	5506
FBN3	fibrillin 3 [Source:HGNC Symbol;Acc:HGNC:18794]	ENSGALP00010042150.1	rs739420011	28	748104	807082	797239	T/C	N	splice_region_variant	1848			5544	5544
FBN3	fibrillin 3 [Source:HGNC Symbol;Acc:HGNC:18794]	ENSGALP00010042150.1	rs316723748	28	748104	807082	797717	T/C	V	splice_region_variant	1849			5547	5547
FBN3	fibrillin 3 [Source:HGNC Symbol;Acc:HGNC:18794]	ENSGALP00010042150.1	rs737144730	28	748104	807082	798487	T/G	V/G	missense_variant	1932	deleterious - low confidence	0.01	5795	5795
FBN3	fibrillin 3 [Source:HGNC Symbol;Acc:HGNC:18794]	ENSGALP00010042150.1	rs3555839828	28	748104	807082	799170	C/T	T/M	missense_variant	1978	tolerated - low confidence	0.26	5933	5933
FBN3	fibrillin 3 [Source:HGNC Symbol;Acc:HGNC:18794]	ENSGALP00010042150.1	rs731205853	28	748104	807082	799564	A/C	T/P	missense_variant	2018	deleterious - low confidence	0	6052	6052
FBN3	fibrillin 3 [Source:HGNC Symbol;Acc:HGNC:18794]	ENSGALP00010042150.1	rs738981874	28	748104	807082	800216	T/G	V/G	missense_variant	2058	deleterious - low confidence	0.01	6173	6173
FBN3	fibrillin 3 [Source:HGNC Symbol;Acc:HGNC:18794]	ENSGALP00010042150.1	rs739588374	28	748104	807082	801074	A/C	T/P	missense_variant	2081	deleterious - low confidence	0.02	6241	6241
FBN3	fibrillin 3 [Source:HGNC Symbol;Acc:HGNC:18794]	ENSGALP00010042150.1	rs739588374	28	748104	807082	801074	A/C	T/P	splice_region_variant	2081	deleterious - low confidence	0.02	6241	6241
FBN3	fibrillin 3 [Source:HGNC Symbol;Acc:HGNC:18794]	ENSGALP00010042150.1	rs735855755	28	748104	807082	801128	T/C	S/P	missense_variant	2099	deleterious - low confidence	0	6295	6295
FBN3	fibrillin 3 [Source:HGNC Symbol;Acc:HGNC:18794]	ENSGALP00010042150.1	rs738323066	28	748104	807082	801590	T/G	C/G	missense_variant	2165	deleterious - low confidence	0	6493	6493
FBN3	fibrillin 3 [Source:HGNC Symbol;Acc:HGNC:18794]	ENSGALP00010042150.1	rs741796117	28	748104	807082	801604	T/G	I/M	missense_variant	2169	tolerated - low confidence	0.94	6507	6507
FBN3	fibrillin 3 [Source:HGNC Symbol;Acc:HGNC:18794]	ENSGALP00010042150.1	rs731257180	28	748104	807082	801612	T/C	F/S	missense_variant	2172	deleterious - low confidence	0	6515	6515
FBN3	fibrillin 3 [Source:HGNC Symbol;Acc:HGNC:18794]	ENSGALP00010042150.1	rs738800341	28	748104	807082	801615	G/C	R/P	missense_variant	2173	deleterious - low confidence	0	6518	6518
FBN3	fibrillin 3 [Source:HGNC Symbol;Acc:HGNC:18794]	ENSGALP00010042150.1	rs739483970	28	748104	807082	801617	T/C	C/R	missense_variant	2174	deleterious - low confidence	0	6520	6520
FBN3	fibrillin 3 [Source:HGNC Symbol;Acc:HGNC:18794]	ENSGALP00010042150.1	rs736099401	28	748104	807082	801621	A/C	H/P	missense_variant	2175	deleterious - low confidence	0.05	6524	6524
FBN3	fibrillin 3 [Source:HGNC Symbol;Acc:HGNC:18794]	ENSGALP00010042150.1	rs741584887	28	748104	807082	802740	A/C	K/T	missense_variant	2200	tolerated - low confidence	0.08	6599	6599
FBN3	fibrillin 3 [Source:HGNC Symbol;Acc:HGNC:18794]	ENSGALP00010042150.1	rs733604486	28	748104	807082	803299	T/C	S/P	missense_variant	2268	deleterious - low confidence	0	6802	6802
FBN3	fibrillin 3 [Source:HGNC Symbol;Acc:HGNC:18794]	ENSGALP00010042150.1	rs1060112417	28	748104	807082	803308	G/T	D/Y	missense_variant	2271	deleterious - low confidence	0	6811	6811
FBN3	fibrillin 3 [Source:HGNC Symbol;Acc:HGNC:18794]	ENSGALP00010042150.1	rs1060112417	28	748104	807082	803308	G/T	D/Y	splice_region_variant	2271	deleterious - low confidence	0	6811	6811
FBN3	fibrillin 3 [Source:HGNC Symbol;Acc:HGNC:18794]	ENSGALP00010042150.1	rs740291078	28	748104	807082	804233	A/G	E/G	missense_variant	2317	deleterious - low confidence	0	6950	6950
FBN3	fibrillin 3 [Source:HGNC Symbol;Acc:HGNC:18794]	ENSGALP00010042150.1	rs737682170	28	748104	807082	804300	T/G	C/W	missense_variant	2339	deleterious - low confidence	0	7017	7017
FBN3	fibrillin 3 [Source:HGNC Symbol;Acc:HGNC:18794]	ENSGALP00010042150.1	rs732905997	28	748104	807082	804314	T/G	V/G	missense_variant	2344	deleterious - low confidence	0	7031	7031
FBN3	fibrillin 3 [Source:HGNC Symbol;Acc:HGNC:18794]	ENSGALP00010042150.1	rs736005577	28	748104	807082	804328	T/G	W/G	missense_variant	2349	deleterious - low confidence	0	7045	7045
FBN3	fibrillin 3 [Source:HGNC Symbol;Acc:HGNC:18794]	ENSGALP00010042150.1	rs736676560	28	748104	807082	804331	A/G	N/D	missense_variant	2350	deleterious - low confidence	0.04	7048	7048
FBN3	fibrillin 3 [Source:HGNC Symbol;Acc:HGNC:18794]	ENSGALP00010042150.1	rs732444628	28	748104	807082	804626	T/C	V/A	missense_variant	2379	tolerated - low confidence	0.53	7136	7136
FBN3	fibrillin 3 [Source:HGNC Symbol;Acc:HGNC:18794]	ENSGALP00010042150.1	rs734536239	28	748104	807082	804650	A/C	D/A	missense_variant	2387	deleterious - low confidence	0	7160	7160
FBN3	fibrillin 3 [Source:HGNC Symbol;Acc:HGNC:18794]	ENSGALP00010042150.1	rs740370068	28	748104	807082	805940	A/G	K/E	missense_variant	2441	deleterious - low confidence	0.01	7321	7321
FBN3	fibrillin 3 [Source:HGNC Symbol;Acc:HGNC:18794]	ENSGALP00010042150.1	rs16209058	28	748104	807082	806688	T/G	L/W	missense_variant	2493	deleterious - low confidence	0.04	7478	7478
FBN3	fibrillin 3 [Source:HGNC Symbol;Acc:HGNC:18794]	ENSGALP00010042150.1	rs3555840438	28	748104	807082	806724	T/C	M/T	missense_variant	2505	tolerated - low confidence	0.61	7514	7514
FBN3	fibrillin 3 [Source:HGNC Symbol;Acc:HGNC:18794]	ENSGALP00010042150.1	rs738239105	28	748104	807082	806739	A/G	D/G	missense_variant	2510	tolerated - low confidence	0.52	7529	7529
FBN3	fibrillin 3 [Source:HGNC Symbol;Acc:HGNC:18794]	ENSGALP00010042150.1	rs317243511	28	748104	807082	806855	A/C	K/Q	missense_variant	2549	deleterious - low confidence	0.04	7645	7645
FBN3	fibrillin 3 [Source:HGNC Symbol;Acc:HGNC:18794]	ENSGALP00010042150.1	rs741638541	28	748104	807082	806877	A/C	H/P	missense_variant	2556	deleterious - low confidence	0	7667	7667
FBN3	fibrillin 3 [Source:HGNC Symbol;Acc:HGNC:18794]	ENSGALP00010042150.1	rs731497929	28	748104	807082	806885	C/T	R/C	missense_variant	2559	deleterious - low confidence	0.01	7675	7675
FBN3	fibrillin 3 [Source:HGNC Symbol;Acc:HGNC:18794]	ENSGALP00010042150.1	rs739054460	28	748104	807082	806906	A/C	T/P	missense_variant	2566	deleterious - low confidence	0.01	7696	7696
FBN3	fibrillin 3 [Source:HGNC Symbol;Acc:HGNC:18794]	ENSGALP00010042150.1	rs313025106	28	748104	807082	806930	G/A	V/M	missense_variant	2574	tolerated - low confidence	0.13	7720	7720
FBN3	fibrillin 3 [Source:HGNC Symbol;Acc:HGNC:18794]	ENSGALP00010042150.1	rs739433485	28	748104	807082	806940	A/C	Y/S	missense_variant	2577	deleterious - low confidence	0.03	7730	7730
FBN3	fibrillin 3 [Source:HGNC Symbol;Acc:HGNC:18794]	ENSGALP00010042150.1	rs1058557323	28	748104	807082	807003	T/A	L/Q	missense_variant	2598	deleterious - low confidence	0	7793	7793

## Sheet: All variants
Gene name	Gene description	Chromosome/scaffold name	Variant name	Variant alleles	chromosome/scaffold position start (bp)	Chromosome/scaffold position end (bp)	Protein allele	Variant consequence	Consequence specific allele	Protein location (aa)	PolyPhen prediction	PolyPhen score	SIFT prediction	SIFT score	CDS start	CDS end	Protein stable ID version	Gene start (bp)	Gene end (bp)
FBN1	fibrillin 1 [Source:HGNC Symbol;Acc:HGNC:3603]	10	rs740058488	A/C	10196441	10196441		3_prime_UTR_variant	A/C								ENSGALP00010026562.1	10196204	10347306
FBN1	fibrillin 1 [Source:HGNC Symbol;Acc:HGNC:3603]	10	rs740058488	A/C	10196441	10196441		3_prime_UTR_variant	A/C								ENSGALP00010026588.1	10196204	10347306
FBN1	fibrillin 1 [Source:HGNC Symbol;Acc:HGNC:3603]	10	rs740058488	A/C	10196441	10196441		3_prime_UTR_variant	A/C								ENSGALP00010026599.1	10196204	10347306
FBN1	fibrillin 1 [Source:HGNC Symbol;Acc:HGNC:3603]	10	rs740058488	A/C	10196441	10196441		3_prime_UTR_variant	A/C								ENSGALP00010026614.1	10196204	10347306
FBN1	fibrillin 1 [Source:HGNC Symbol;Acc:HGNC:3603]	10	rs737928377	A/C	10323990	10323990		5_prime_UTR_variant	A/C								ENSGALP00010026562.1	10196204	10347306
FBN1	fibrillin 1 [Source:HGNC Symbol;Acc:HGNC:3603]	10	rs3386629332	C/T	10324001	10324001		5_prime_UTR_variant	C/T								ENSGALP00010026562.1	10196204	10347306
FBN1	fibrillin 1 [Source:HGNC Symbol;Acc:HGNC:3603]	10	rs1060371712	G/T	10324002	10324002		5_prime_UTR_variant	G/T								ENSGALP00010026562.1	10196204	10347306
FBN1	fibrillin 1 [Source:HGNC Symbol;Acc:HGNC:3603]	10	rs740018203	T/C	10324010	10324010		5_prime_UTR_variant	T/C								ENSGALP00010026562.1	10196204	10347306
FBN1	fibrillin 1 [Source:HGNC Symbol;Acc:HGNC:3603]	10	rs731071527	A/C	10324015	10324015		5_prime_UTR_variant	A/C								ENSGALP00010026562.1	10196204	10347306
FBN1	fibrillin 1 [Source:HGNC Symbol;Acc:HGNC:3603]	10	rs738334588	A/C	10329132	10329132		5_prime_UTR_variant	A/C								ENSGALP00010026576.1	10196204	10347306
FBN1	fibrillin 1 [Source:HGNC Symbol;Acc:HGNC:3603]	10	rs738334588	A/C	10329132	10329132		5_prime_UTR_variant	A/C								ENSGALP00010026588.1	10196204	10347306
FBN1	fibrillin 1 [Source:HGNC Symbol;Acc:HGNC:3603]	10	rs318210029	G/T	10347213	10347213		5_prime_UTR_variant	G/T								ENSGALP00010026614.1	10196204	10347306
FBN1	fibrillin 1 [Source:HGNC Symbol;Acc:HGNC:3603]	10	rs732447026	C/T	10191322	10191322		downstream_gene_variant	C/T								ENSGALP00010026562.1	10196204	10347306
FBN1	fibrillin 1 [Source:HGNC Symbol;Acc:HGNC:3603]	10	rs732447026	C/T	10191322	10191322		downstream_gene_variant	C/T								ENSGALP00010026588.1	10196204	10347306
FBN1	fibrillin 1 [Source:HGNC Symbol;Acc:HGNC:3603]	10	rs732447026	C/T	10191322	10191322		downstream_gene_variant	C/T								ENSGALP00010026599.1	10196204	10347306
FBN1	fibrillin 1 [Source:HGNC Symbol;Acc:HGNC:3603]	10	rs732447026	C/T	10191322	10191322		downstream_gene_variant	C/T								ENSGALP00010026614.1	10196204	10347306
FBN1	fibrillin 1 [Source:HGNC Symbol;Acc:HGNC:3603]	10	rs3555680296	CTT/-	10191333	10191335		downstream_gene_variant	CTT/-								ENSGALP00010026562.1	10196204	10347306
FBN1	fibrillin 1 [Source:HGNC Symbol;Acc:HGNC:3603]	10	rs3555680296	CTT/-	10191333	10191335		downstream_gene_variant	CTT/-								ENSGALP00010026588.1	10196204	10347306
FBN1	fibrillin 1 [Source:HGNC Symbol;Acc:HGNC:3603]	10	rs3555680296	CTT/-	10191333	10191335		downstream_gene_variant	CTT/-								ENSGALP00010026599.1	10196204	10347306
FBN1	fibrillin 1 [Source:HGNC Symbol;Acc:HGNC:3603]	10	rs3555680296	CTT/-	10191333	10191335		downstream_gene_variant	CTT/-								ENSGALP00010026614.1	10196204	10347306
FBN1	fibrillin 1 [Source:HGNC Symbol;Acc:HGNC:3603]	10	rs740570241	T/C	10191377	10191377		downstream_gene_variant	T/C								ENSGALP00010026562.1	10196204	10347306
FBN1	fibrillin 1 [Source:HGNC Symbol;Acc:HGNC:3603]	10	rs740570241	T/C	10191377	10191377		downstream_gene_variant	T/C								ENSGALP00010026588.1	10196204	10347306
FBN1	fibrillin 1 [Source:HGNC Symbol;Acc:HGNC:3603]	10	rs740570241	T/C	10191377	10191377		downstream_gene_variant	T/C								ENSGALP00010026599.1	10196204	10347306
FBN1	fibrillin 1 [Source:HGNC Symbol;Acc:HGNC:3603]	10	rs740570241	T/C	10191377	10191377		downstream_gene_variant	T/C								ENSGALP00010026614.1	10196204	10347306
FBN1	fibrillin 1 [Source:HGNC Symbol;Acc:HGNC:3603]	10	rs313479464	C/T	10191388	10191388		downstream_gene_variant	C/T								ENSGALP00010026562.1	10196204	10347306
FBN1	fibrillin 1 [Source:HGNC Symbol;Acc:HGNC:3603]	10	rs313479464	C/T	10191388	10191388		downstream_gene_variant	C/T								ENSGALP00010026588.1	10196204	10347306
FBN1	fibrillin 1 [Source:HGNC Symbol;Acc:HGNC:3603]	10	rs313479464	C/T	10191388	10191388		downstream_gene_variant	C/T								ENSGALP00010026599.1	10196204	10347306
FBN1	fibrillin 1 [Source:HGNC Symbol;Acc:HGNC:3603]	10	rs313479464	C/T	10191388	10191388		downstream_gene_variant	C/T								ENSGALP00010026614.1	10196204	10347306
FBN1	fibrillin 1 [Source:HGNC Symbol;Acc:HGNC:3603]	10	rs733675466	A/G	10191392	10191392		downstream_gene_variant	A/G								ENSGALP00010026562.1	10196204	10347306
FBN1	fibrillin 1 [Source:HGNC Symbol;Acc:HGNC:3603]	10	rs733675466	A/G	10191392	10191392		downstream_gene_variant	A/G								ENSGALP00010026588.1	10196204	10347306
FBN1	fibrillin 1 [Source:HGNC Symbol;Acc:HGNC:3603]	10	rs733675466	A/G	10191392	10191392		downstream_gene_variant	A/G								ENSGALP00010026599.1	10196204	10347306
FBN1	fibrillin 1 [Source:HGNC Symbol;Acc:HGNC:3603]	10	rs733675466	A/G	10191392	10191392		downstream_gene_variant	A/G								ENSGALP00010026614.1	10196204	10347306
FBN1	fibrillin 1 [Source:HGNC Symbol;Acc:HGNC:3603]	10	rs794594948	C/T	10191407	10191407		downstream_gene_variant	C/T								ENSGALP00010026562.1	10196204	10347306
FBN1	fibrillin 1 [Source:HGNC Symbol;Acc:HGNC:3603]	10	rs794594948	C/T	10191407	10191407		downstream_gene_variant	C/T								ENSGALP00010026588.1	10196204	10347306
FBN1	fibrillin 1 [Source:HGNC Symbol;Acc:HGNC:3603]	10	rs794594948	C/T	10191407	10191407		downstream_gene_variant	C/T								ENSGALP00010026599.1	10196204	10347306
FBN1	fibrillin 1 [Source:HGNC Symbol;Acc:HGNC:3603]	10	rs794594948	C/T	10191407	10191407		downstream_gene_variant	C/T								ENSGALP00010026614.1	10196204	10347306
FBN1	fibrillin 1 [Source:HGNC Symbol;Acc:HGNC:3603]	10	rs734838801	T/C	10191417	10191417		downstream_gene_variant	T/C								ENSGALP00010026562.1	10196204	10347306
FBN1	fibrillin 1 [Source:HGNC Symbol;Acc:HGNC:3603]	10	rs734838801	T/C	10191417	10191417		downstream_gene_variant	T/C								ENSGALP00010026588.1	10196204	10347306
FBN1	fibrillin 1 [Source:HGNC Symbol;Acc:HGNC:3603]	10	rs734838801	T/C	10191417	10191417		downstream_gene_variant	T/C								ENSGALP00010026599.1	10196204	10347306
FBN1	fibrillin 1 [Source:HGNC Symbol;Acc:HGNC:3603]	10	rs734838801	T/C	10191417	10191417		downstream_gene_variant	T/C								ENSGALP00010026614.1	10196204	10347306
FBN1	fibrillin 1 [Source:HGNC Symbol;Acc:HGNC:3603]	10	rs736919280	A/C	10191422	10191422		downstream_gene_variant	A/C								ENSGALP00010026562.1	10196204	10347306
FBN1	fibrillin 1 [Source:HGNC Symbol;Acc:HGNC:3603]	10	rs736919280	A/C	10191422	10191422		downstream_gene_variant	A/C								ENSGALP00010026588.1	10196204	10347306
FBN1	fibrillin 1 [Source:HGNC Symbol;Acc:HGNC:3603]	10	rs736919280	A/C	10191422	10191422		downstream_gene_variant	A/C								ENSGALP00010026599.1	10196204	10347306
FBN1	fibrillin 1 [Source:HGNC Symbol;Acc:HGNC:3603]	10	rs736919280	A/C	10191422	10191422		downstream_gene_variant	A/C								ENSGALP00010026614.1	10196204	10347306
FBN1	fibrillin 1 [Source:HGNC Symbol;Acc:HGNC:3603]	10	rs3386651535	C/T	10191461	10191461		downstream_gene_variant	C/T								ENSGALP00010026562.1	10196204	10347306
FBN1	fibrillin 1 [Source:HGNC Symbol;Acc:HGNC:3603]	10	rs3386651535	C/T	10191461	10191461		downstream_gene_variant	C/T								ENSGALP00010026588.1	10196204	10347306
FBN1	fibrillin 1 [Source:HGNC Symbol;Acc:HGNC:3603]	10	rs3386651535	C/T	10191461	10191461		downstream_gene_variant	C/T								ENSGALP00010026599.1	10196204	10347306
FBN1	fibrillin 1 [Source:HGNC Symbol;Acc:HGNC:3603]	10	rs3386651535	C/T	10191461	10191461		downstream_gene_variant	C/T								ENSGALP00010026614.1	10196204	10347306
FBN1	fibrillin 1 [Source:HGNC Symbol;Acc:HGNC:3603]	10	rs1059733539	A/T	10191462	10191462		downstream_gene_variant	A/T								ENSGALP00010026562.1	10196204	10347306
FBN1	fibrillin 1 [Source:HGNC Symbol;Acc:HGNC:3603]	10	rs1059733539	A/T	10191462	10191462		downstream_gene_variant	A/T								ENSGALP00010026588.1	10196204	10347306
FBN1	fibrillin 1 [Source:HGNC Symbol;Acc:HGNC:3603]	10	rs1059733539	A/T	10191462	10191462		downstream_gene_variant	A/T								ENSGALP00010026599.1	10196204	10347306
FBN1	fibrillin 1 [Source:HGNC Symbol;Acc:HGNC:3603]	10	rs1059733539	A/T	10191462	10191462		downstream_gene_variant	A/T								ENSGALP00010026614.1	10196204	10347306
FBN1	fibrillin 1 [Source:HGNC Symbol;Acc:HGNC:3603]	10	rs3386676179	C/T	10191463	10191463		downstream_gene_variant	C/T								ENSGALP00010026562.1	10196204	10347306
FBN1	fibrillin 1 [Source:HGNC Symbol;Acc:HGNC:3603]	10	rs3386676179	C/T	10191463	10191463		downstream_gene_variant	C/T								ENSGALP00010026588.1	10196204	10347306
FBN1	fibrillin 1 [Source:HGNC Symbol;Acc:HGNC:3603]	10	rs3386676179	C/T	10191463	10191463		downstream_gene_variant	C/T								ENSGALP00010026599.1	10196204	10347306
FBN1	fibrillin 1 [Source:HGNC Symbol;Acc:HGNC:3603]	10	rs3386676179	C/T	10191463	10191463		downstream_gene_variant	C/T								ENSGALP00010026614.1	10196204	10347306
FBN1	fibrillin 1 [Source:HGNC Symbol;Acc:HGNC:3603]	10	rs1057717835	G/T	10191464	10191464		downstream_gene_variant	G/T								ENSGALP00010026562.1	10196204	10347306
FBN1	fibrillin 1 [Source:HGNC Symbol;Acc:HGNC:3603]	10	rs1057717835	G/T	10191464	10191464		downstream_gene_variant	G/T								ENSGALP00010026588.1	10196204	10347306
FBN1	fibrillin 1 [Source:HGNC Symbol;Acc:HGNC:3603]	10	rs1057717835	G/T	10191464	10191464		downstream_gene_variant	G/T								ENSGALP00010026599.1	10196204	10347306
FBN1	fibrillin 1 [Source:HGNC Symbol;Acc:HGNC:3603]	10	rs1057717835	G/T	10191464	10191464		downstream_gene_variant	G/T								ENSGALP00010026614.1	10196204	10347306
FBN1	fibrillin 1 [Source:HGNC Symbol;Acc:HGNC:3603]	10	rs740740831	T/C	10191570	10191570		downstream_gene_variant	T/C								ENSGALP00010026562.1	10196204	10347306
FBN1	fibrillin 1 [Source:HGNC Symbol;Acc:HGNC:3603]	10	rs740740831	T/C	10191570	10191570		downstream_gene_variant	T/C								ENSGALP00010026588.1	10196204	10347306
FBN1	fibrillin 1 [Source:HGNC Symbol;Acc:HGNC:3603]	10	rs740740831	T/C	10191570	10191570		downstream_gene_variant	T/C								ENSGALP00010026599.1	10196204	10347306
FBN1	fibrillin 1 [Source:HGNC Symbol;Acc:HGNC:3603]	10	rs740740831	T/C	10191570	10191570		downstream_gene_variant	T/C								ENSGALP00010026614.1	10196204	10347306
FBN1	fibrillin 1 [Source:HGNC Symbol;Acc:HGNC:3603]	10	rs731879954	T/A	10191584	10191584		downstream_gene_variant	T/A								ENSGALP00010026562.1	10196204	10347306
FBN1	fibrillin 1 [Source:HGNC Symbol;Acc:HGNC:3603]	10	rs731879954	T/A	10191584	10191584		downstream_gene_variant	T/A								ENSGALP00010026588.1	10196204	10347306
FBN1	fibrillin 1 [Source:HGNC Symbol;Acc:HGNC:3603]	10	rs731879954	T/A	10191584	10191584		downstream_gene_variant	T/A								ENSGALP00010026599.1	10196204	10347306
FBN1	fibrillin 1 [Source:HGNC Symbol;Acc:HGNC:3603]	10	rs731879954	T/A	10191584	10191584		downstream_gene_variant	T/A								ENSGALP00010026614.1	10196204	10347306
FBN1	fibrillin 1 [Source:HGNC Symbol;Acc:HGNC:3603]	10	rs3386683019	G/A	10191631	10191631		downstream_gene_variant	G/A								ENSGALP00010026562.1	10196204	10347306
FBN1	fibrillin 1 [Source:HGNC Symbol;Acc:HGNC:3603]	10	rs3386683019	G/A	10191631	10191631		downstream_gene_variant	G/A								ENSGALP00010026588.1	10196204	10347306
FBN1	fibrillin 1 [Source:HGNC Symbol;Acc:HGNC:3603]	10	rs3386683019	G/A	10191631	10191631		downstream_gene_variant	G/A								ENSGALP00010026599.1	10196204	10347306
FBN1	fibrillin 1 [Source:HGNC Symbol;Acc:HGNC:3603]	10	rs3386683019	G/A	10191631	10191631		downstream_gene_variant	G/A								ENSGALP00010026614.1	10196204	10347306
FBN1	fibrillin 1 [Source:HGNC Symbol;Acc:HGNC:3603]	10	rs737879298	C/T	10191638	10191638		downstream_gene_variant	C/T								ENSGALP00010026562.1	10196204	10347306
FBN1	fibrillin 1 [Source:HGNC Symbol;Acc:HGNC:3603]	10	rs737879298	C/T	10191638	10191638		downstream_gene_variant	C/T								ENSGALP00010026588.1	10196204	10347306
FBN1	fibrillin 1 [Source:HGNC Symbol;Acc:HGNC:3603]	10	rs737879298	C/T	10191638	10191638		downstream_gene_variant	C/T								ENSGALP00010026599.1	10196204	10347306
FBN1	fibrillin 1 [Source:HGNC Symbol;Acc:HGNC:3603]	10	rs737879298	C/T	10191638	10191638		downstream_gene_variant	C/T								ENSGALP00010026614.1	10196204	10347306
FBN1	fibrillin 1 [Source:HGNC Symbol;Acc:HGNC:3603]	10	rs739958770	G/C	10191664	10191664		downstream_gene_variant	G/C								ENSGALP00010026562.1	10196204	10347306
FBN1	fibrillin 1 [Source:HGNC Symbol;Acc:HGNC:3603]	10	rs739958770	G/C	10191664	10191664		downstream_gene_variant	G/C								ENSGALP00010026588.1	10196204	10347306
FBN1	fibrillin 1 [Source:HGNC Symbol;Acc:HGNC:3603]	10	rs739958770	G/C	10191664	10191664		downstream_gene_variant	G/C								ENSGALP00010026599.1	10196204	10347306
FBN1	fibrillin 1 [Source:HGNC Symbol;Acc:HGNC:3603]	10	rs739958770	G/C	10191664	10191664		downstream_gene_variant	G/C								ENSGALP00010026614.1	10196204	10347306
FBN1	fibrillin 1 [Source:HGNC Symbol;Acc:HGNC:3603]	10	rs731994493	A/C	10191721	10191721		downstream_gene_variant	A/C								ENSGALP00010026562.1	10196204	10347306
FBN1	fibrillin 1 [Source:HGNC Symbol;Acc:HGNC:3603]	10	rs731994493	A/C	10191721	10191721		downstream_gene_variant	A/C								ENSGALP00010026588.1	10196204	10347306
FBN1	fibrillin 1 [Source:HGNC Symbol;Acc:HGNC:3603]	10	rs731994493	A/C	10191721	10191721		downstream_gene_variant	A/C								ENSGALP00010026599.1	10196204	10347306
FBN1	fibrillin 1 [Source:HGNC Symbol;Acc:HGNC:3603]	10	rs731994493	A/C	10191721	10191721		downstream_gene_variant	A/C								ENSGALP00010026614.1	10196204	10347306
FBN1	fibrillin 1 [Source:HGNC Symbol;Acc:HGNC:3603]	10	rs315143607	A/G	10191798	10191798		downstream_gene_variant	A/G								ENSGALP00010026562.1	10196204	10347306
FBN1	fibrillin 1 [Source:HGNC Symbol;Acc:HGNC:3603]	10	rs315143607	A/G	10191798	10191798		downstream_gene_variant	A/G								ENSGALP00010026588.1	10196204	10347306
FBN1	fibrillin 1 [Source:HGNC Symbol;Acc:HGNC:3603]	10	rs315143607	A/G	10191798	10191798		downstream_gene_variant	A/G								ENSGALP00010026599.1	10196204	10347306
FBN1	fibrillin 1 [Source:HGNC Symbol;Acc:HGNC:3603]	10	rs315143607	A/G	10191798	10191798		downstream_gene_variant	A/G								ENSGALP00010026614.1	10196204	10347306
FBN1	fibrillin 1 [Source:HGNC Symbol;Acc:HGNC:3603]	10	rs738197986	A/C	10191821	10191821		downstream_gene_variant	A/C								ENSGALP00010026562.1	10196204	10347306
FBN1	fibrillin 1 [Source:HGNC Symbol;Acc:HGNC:3603]	10	rs738197986	A/C	10191821	10191821		downstream_gene_variant	A/C								ENSGALP00010026588.1	10196204	10347306
FBN1	fibrillin 1 [Source:HGNC Symbol;Acc:HGNC:3603]	10	rs738197986	A/C	10191821	10191821		downstream_gene_variant	A/C								ENSGALP00010026599.1	10196204	10347306
FBN1	fibrillin 1 [Source:HGNC Symbol;Acc:HGNC:3603]	10	rs738197986	A/C	10191821	10191821		downstream_gene_variant	A/C								ENSGALP00010026614.1	10196204	10347306
FBN1	fibrillin 1 [Source:HGNC Symbol;Acc:HGNC:3603]	10	rs313268637	G/A	10191823	10191823		downstream_gene_variant	G/A								ENSGALP00010026562.1	10196204	10347306
FBN1	fibrillin 1 [Source:HGNC Symbol;Acc:HGNC:3603]	10	rs313268637	G/A	10191823	10191823		downstream_gene_variant	G/A								ENSGALP00010026588.1	10196204	10347306
FBN1	fibrillin 1 [Source:HGNC Symbol;Acc:HGNC:3603]	10	rs313268637	G/A	10191823	10191823		downstream_gene_variant	G/A								ENSGALP00010026599.1	10196204	10347306
FBN1	fibrillin 1 [Source:HGNC Symbol;Acc:HGNC:3603]	10	rs313268637	G/A	10191823	10191823		downstream_gene_variant	G/A								ENSGALP00010026614.1	10196204	10347306
FBN1	fibrillin 1 [Source:HGNC Symbol;Acc:HGNC:3603]	10	rs316092757	G/C	10191845	10191845		downstream_gene_variant	G/C								ENSGALP00010026562.1	10196204	10347306
FBN1	fibrillin 1 [Source:HGNC Symbol;Acc:HGNC:3603]	10	rs316092757	G/C	10191845	10191845		downstream_gene_variant	G/C								ENSGALP00010026588.1	10196204	10347306
FBN1	fibrillin 1 [Source:HGNC Symbol;Acc:HGNC:3603]	10	rs316092757	G/C	10191845	10191845		downstream_gene_variant	G/C								ENSGALP00010026599.1	10196204	10347306
FBN1	fibrillin 1 [Source:HGNC Symbol;Acc:HGNC:3603]	10	rs316092757	G/C	10191845	10191845		downstream_gene_variant	G/C								ENSGALP00010026614.1	10196204	10347306
FBN1	fibrillin 1 [Source:HGNC Symbol;Acc:HGNC:3603]	10	rs3386629104	T/C	10191870	10191870		downstream_gene_variant	T/C								ENSGALP00010026562.1	10196204	10347306
FBN1	fibrillin 1 [Source:HGNC Symbol;Acc:HGNC:3603]	10	rs3386629104	T/C	10191870	10191870		downstream_gene_variant	T/C								ENSGALP00010026588.1	10196204	10347306
FBN1	fibrillin 1 [Source:HGNC Symbol;Acc:HGNC:3603]	10	rs3386629104	T/C	10191870	10191870		downstream_gene_variant	T/C								ENSGALP00010026599.1	10196204	10347306
FBN1	fibrillin 1 [Source:HGNC Symbol;Acc:HGNC:3603]	10	rs3386629104	T/C	10191870	10191870		downstream_gene_variant	T/C								ENSGALP00010026614.1	10196204	10347306
FBN1	fibrillin 1 [Source:HGNC Symbol;Acc:HGNC:3603]	10	rs737444814	A/T	10191907	10191907		downstream_gene_variant	A/T								ENSGALP00010026562.1	10196204	10347306
FBN1	fibrillin 1 [Source:HGNC Symbol;Acc:HGNC:3603]	10	rs737444814	A/T	10191907	10191907		downstream_gene_variant	A/T								ENSGALP00010026588.1	10196204	10347306
FBN1	fibrillin 1 [Source:HGNC Symbol;Acc:HGNC:3603]	10	rs737444814	A/T	10191907	10191907		downstream_gene_variant	A/T								ENSGALP00010026599.1	10196204	10347306
FBN1	fibrillin 1 [Source:HGNC Symbol;Acc:HGNC:3603]	10	rs737444814	A/T	10191907	10191907		downstream_gene_variant	A/T								ENSGALP00010026614.1	10196204	10347306
FBN1	fibrillin 1 [Source:HGNC Symbol;Acc:HGNC:3603]	10	rs739705510	T/G	10191915	10191915		downstream_gene_variant	T/G								ENSGALP00010026562.1	10196204	10347306
FBN1	fibrillin 1 [Source:HGNC Symbol;Acc:HGNC:3603]	10	rs739705510	T/G	10191915	10191915		downstream_gene_variant	T/G								ENSGALP00010026588.1	10196204	10347306
FBN1	fibrillin 1 [Source:HGNC Symbol;Acc:HGNC:3603]	10	rs739705510	T/G	10191915	10191915		downstream_gene_variant	T/G								ENSGALP00010026599.1	10196204	10347306
FBN1	fibrillin 1 [Source:HGNC Symbol;Acc:HGNC:3603]	10	rs739705510	T/G	10191915	10191915		downstream_gene_variant	T/G								ENSGALP00010026614.1	10196204	10347306
FBN1	fibrillin 1 [Source:HGNC Symbol;Acc:HGNC:3603]	10	rs313763401	A/G	10192072	10192072		downstream_gene_variant	A/G								ENSGALP00010026562.1	10196204	10347306
FBN1	fibrillin 1 [Source:HGNC Symbol;Acc:HGNC:3603]	10	rs313763401	A/G	10192072	10192072		downstream_gene_variant	A/G								ENSGALP00010026588.1	10196204	10347306
FBN1	fibrillin 1 [Source:HGNC Symbol;Acc:HGNC:3603]	10	rs313763401	A/G	10192072	10192072		downstream_gene_variant	A/G								ENSGALP00010026599.1	10196204	10347306
FBN1	fibrillin 1 [Source:HGNC Symbol;Acc:HGNC:3603]	10	rs313763401	A/G	10192072	10192072		downstream_gene_variant	A/G								ENSGALP00010026614.1	10196204	10347306
FBN1	fibrillin 1 [Source:HGNC Symbol;Acc:HGNC:3603]	10	rs312482600	C/T	10192148	10192148		downstream_gene_variant	C/T								ENSGALP00010026562.1	10196204	10347306
FBN1	fibrillin 1 [Source:HGNC Symbol;Acc:HGNC:3603]	10	rs312482600	C/T	10192148	10192148		downstream_gene_variant	C/T								ENSGALP00010026588.1	10196204	10347306
FBN1	fibrillin 1 [Source:HGNC Symbol;Acc:HGNC:3603]	10	rs312482600	C/T	10192148	10192148		downstream_gene_variant	C/T								ENSGALP00010026599.1	10196204	10347306
FBN1	fibrillin 1 [Source:HGNC Symbol;Acc:HGNC:3603]	10	rs312482600	C/T	10192148	10192148		downstream_gene_variant	C/T								ENSGALP00010026614.1	10196204	10347306
FBN1	fibrillin 1 [Source:HGNC Symbol;Acc:HGNC:3603]	10	rs731369977	-/AGA	10192266	10192265		downstream_gene_variant	-/AGA								ENSGALP00010026562.1	10196204	10347306
FBN1	fibrillin 1 [Source:HGNC Symbol;Acc:HGNC:3603]	10	rs731369977	-/AGA	10192266	10192265		downstream_gene_variant	-/AGA								ENSGALP00010026588.1	10196204	10347306
FBN1	fibrillin 1 [Source:HGNC Symbol;Acc:HGNC:3603]	10	rs731369977	-/AGA	10192266	10192265		downstream_gene_variant	-/AGA								ENSGALP00010026599.1	10196204	10347306
FBN1	fibrillin 1 [Source:HGNC Symbol;Acc:HGNC:3603]	10	rs731369977	-/AGA	10192266	10192265		downstream_gene_variant	-/AGA								ENSGALP00010026614.1	10196204	10347306
FBN1	fibrillin 1 [Source:HGNC Symbol;Acc:HGNC:3603]	10	rs1057548719	-/AGA	10192268	10192267		downstream_gene_variant	-/AGA								ENSGALP00010026562.1	10196204	10347306
FBN1	fibrillin 1 [Source:HGNC Symbol;Acc:HGNC:3603]	10	rs1057548719	-/AGA	10192268	10192267		downstream_gene_variant	-/AGA								ENSGALP00010026588.1	10196204	10347306
FBN1	fibrillin 1 [Source:HGNC Symbol;Acc:HGNC:3603]	10	rs1057548719	-/AGA	10192268	10192267		downstream_gene_variant	-/AGA								ENSGALP00010026599.1	10196204	10347306
FBN1	fibrillin 1 [Source:HGNC Symbol;Acc:HGNC:3603]	10	rs1057548719	-/AGA	10192268	10192267		downstream_gene_variant	-/AGA								ENSGALP00010026614.1	10196204	10347306
FBN1	fibrillin 1 [Source:HGNC Symbol;Acc:HGNC:3603]	10	rs316083193	C/T	10192301	10192301		downstream_gene_variant	C/T								ENSGALP00010026562.1	10196204	10347306
FBN1	fibrillin 1 [Source:HGNC Symbol;Acc:HGNC:3603]	10	rs316083193	C/T	10192301	10192301		downstream_gene_variant	C/T								ENSGALP00010026588.1	10196204	10347306
FBN1	fibrillin 1 [Source:HGNC Symbol;Acc:HGNC:3603]	10	rs316083193	C/T	10192301	10192301		downstream_gene_variant	C/T								ENSGALP00010026599.1	10196204	10347306
FBN1	fibrillin 1 [Source:HGNC Symbol;Acc:HGNC:3603]	10	rs316083193	C/T	10192301	10192301		downstream_gene_variant	C/T								ENSGALP00010026614.1	10196204	10347306
FBN1	fibrillin 1 [Source:HGNC Symbol;Acc:HGNC:3603]	10	rs733141161	T/C	10192314	10192314		downstream_gene_variant	T/C								ENSGALP00010026562.1	10196204	10347306
FBN1	fibrillin 1 [Source:HGNC Symbol;Acc:HGNC:3603]	10	rs733141161	T/C	10192314	10192314		downstream_gene_variant	T/C								ENSGALP00010026588.1	10196204	10347306
FBN1	fibrillin 1 [Source:HGNC Symbol;Acc:HGNC:3603]	10	rs733141161	T/C	10192314	10192314		downstream_gene_variant	T/C								ENSGALP00010026599.1	10196204	10347306
FBN1	fibrillin 1 [Source:HGNC Symbol;Acc:HGNC:3603]	10	rs733141161	T/C	10192314	10192314		downstream_gene_variant	T/C								ENSGALP00010026614.1	10196204	10347306
FBN1	fibrillin 1 [Source:HGNC Symbol;Acc:HGNC:3603]	10	rs312787504	T/C	10192320	10192320		downstream_gene_variant	T/C								ENSGALP00010026562.1	10196204	10347306
FBN1	fibrillin 1 [Source:HGNC Symbol;Acc:HGNC:3603]	10	rs312787504	T/C	10192320	10192320		downstream_gene_variant	T/C								ENSGALP00010026588.1	10196204	10347306
FBN1	fibrillin 1 [Source:HGNC Symbol;Acc:HGNC:3603]	10	rs312787504	T/C	10192320	10192320		downstream_gene_variant	T/C								ENSGALP00010026599.1	10196204	10347306
FBN1	fibrillin 1 [Source:HGNC Symbol;Acc:HGNC:3603]	10	rs312787504	T/C	10192320	10192320		downstream_gene_variant	T/C								ENSGALP00010026614.1	10196204	10347306
FBN1	fibrillin 1 [Source:HGNC Symbol;Acc:HGNC:3603]	10	rs3386676201	C/G	10192466	10192466		downstream_gene_variant	C/G								ENSGALP00010026562.1	10196204	10347306
FBN1	fibrillin 1 [Source:HGNC Symbol;Acc:HGNC:3603]	10	rs3386676201	C/G	10192466	10192466		downstream_gene_variant	C/G								ENSGALP00010026588.1	10196204	10347306
FBN1	fibrillin 1 [Source:HGNC Symbol;Acc:HGNC:3603]	10	rs3386676201	C/G	10192466	10192466		downstream_gene_variant	C/G								ENSGALP00010026599.1	10196204	10347306
FBN1	fibrillin 1 [Source:HGNC Symbol;Acc:HGNC:3603]	10	rs3386676201	C/G	10192466	10192466		downstream_gene_variant	C/G								ENSGALP00010026614.1	10196204	10347306
FBN1	fibrillin 1 [Source:HGNC Symbol;Acc:HGNC:3603]	10	rs737194399	T/C	10192467	10192467		downstream_gene_variant	T/C								ENSGALP00010026562.1	10196204	10347306
FBN1	fibrillin 1 [Source:HGNC Symbol;Acc:HGNC:3603]	10	rs737194399	T/C	10192467	10192467		downstream_gene_variant	T/C								ENSGALP00010026588.1	10196204	10347306
FBN1	fibrillin 1 [Source:HGNC Symbol;Acc:HGNC:3603]	10	rs737194399	T/C	10192467	10192467		downstream_gene_variant	T/C								ENSGALP00010026599.1	10196204	10347306
FBN1	fibrillin 1 [Source:HGNC Symbol;Acc:HGNC:3603]	10	rs737194399	T/C	10192467	10192467		downstream_gene_variant	T/C								ENSGALP00010026614.1	10196204	10347306
FBN1	fibrillin 1 [Source:HGNC Symbol;Acc:HGNC:3603]	10	rs13784959	C/A	10192545	10192545		downstream_gene_variant	C/A								ENSGALP00010026562.1	10196204	10347306
FBN1	fibrillin 1 [Source:HGNC Symbol;Acc:HGNC:3603]	10	rs13784959	C/A	10192545	10192545		downstream_gene_variant	C/A								ENSGALP00010026588.1	10196204	10347306
FBN1	fibrillin 1 [Source:HGNC Symbol;Acc:HGNC:3603]	10	rs13784959	C/A	10192545	10192545		downstream_gene_variant	C/A								ENSGALP00010026599.1	10196204	10347306
FBN1	fibrillin 1 [Source:HGNC Symbol;Acc:HGNC:3603]	10	rs13784959	C/A	10192545	10192545		downstream_gene_variant	C/A								ENSGALP00010026614.1	10196204	10347306
FBN1	fibrillin 1 [Source:HGNC Symbol;Acc:HGNC:3603]	10	rs13784960	T/C	10192550	10192550		downstream_gene_variant	T/C								ENSGALP00010026562.1	10196204	10347306
FBN1	fibrillin 1 [Source:HGNC Symbol;Acc:HGNC:3603]	10	rs13784960	T/C	10192550	10192550		downstream_gene_variant	T/C								ENSGALP00010026588.1	10196204	10347306
FBN1	fibrillin 1 [Source:HGNC Symbol;Acc:HGNC:3603]	10	rs13784960	T/C	10192550	10192550		downstream_gene_variant	T/C								ENSGALP00010026599.1	10196204	10347306
FBN1	fibrillin 1 [Source:HGNC Symbol;Acc:HGNC:3603]	10	rs13784960	T/C	10192550	10192550		downstream_gene_variant	T/C								ENSGALP00010026614.1	10196204	10347306
FBN1	fibrillin 1 [Source:HGNC Symbol;Acc:HGNC:3603]	10	rs14005547	A/C	10192619	10192619		downstream_gene_variant	A/C								ENSGALP00010026562.1	10196204	10347306
FBN1	fibrillin 1 [Source:HGNC Symbol;Acc:HGNC:3603]	10	rs14005547	A/C	10192619	10192619		downstream_gene_variant	A/C								ENSGALP00010026588.1	10196204	10347306
FBN1	fibrillin 1 [Source:HGNC Symbol;Acc:HGNC:3603]	10	rs14005547	A/C	10192619	10192619		downstream_gene_variant	A/C								ENSGALP00010026599.1	10196204	10347306
FBN1	fibrillin 1 [Source:HGNC Symbol;Acc:HGNC:3603]	10	rs14005547	A/C	10192619	10192619		downstream_gene_variant	A/C								ENSGALP00010026614.1	10196204	10347306
FBN1	fibrillin 1 [Source:HGNC Symbol;Acc:HGNC:3603]	10	rs14005548	T/A	10192651	10192651		downstream_gene_variant	T/A								ENSGALP00010026562.1	10196204	10347306
FBN1	fibrillin 1 [Source:HGNC Symbol;Acc:HGNC:3603]	10	rs14005548	T/A	10192651	10192651		downstream_gene_variant	T/A								ENSGALP00010026588.1	10196204	10347306
FBN1	fibrillin 1 [Source:HGNC Symbol;Acc:HGNC:3603]	10	rs14005548	T/A	10192651	10192651		downstream_gene_variant	T/A								ENSGALP00010026599.1	10196204	10347306
FBN1	fibrillin 1 [Source:HGNC Symbol;Acc:HGNC:3603]	10	rs14005548	T/A	10192651	10192651		downstream_gene_variant	T/A								ENSGALP00010026614.1	10196204	10347306
FBN1	fibrillin 1 [Source:HGNC Symbol;Acc:HGNC:3603]	10	rs14005549	T/G	10192760	10192760		downstream_gene_variant	T/G								ENSGALP00010026562.1	10196204	10347306
FBN1	fibrillin 1 [Source:HGNC Symbol;Acc:HGNC:3603]	10	rs14005549	T/G	10192760	10192760		downstream_gene_variant	T/G								ENSGALP00010026588.1	10196204	10347306
FBN1	fibrillin 1 [Source:HGNC Symbol;Acc:HGNC:3603]	10	rs14005549	T/G	10192760	10192760		downstream_gene_variant	T/G								ENSGALP00010026599.1	10196204	10347306
FBN1	fibrillin 1 [Source:HGNC Symbol;Acc:HGNC:3603]	10	rs14005549	T/G	10192760	10192760		downstream_gene_variant	T/G								ENSGALP00010026614.1	10196204	10347306
FBN1	fibrillin 1 [Source:HGNC Symbol;Acc:HGNC:3603]	10	rs14005550	A/G	10192821	10192821		downstream_gene_variant	A/G								ENSGALP00010026562.1	10196204	10347306
FBN1	fibrillin 1 [Source:HGNC Symbol;Acc:HGNC:3603]	10	rs14005550	A/G	10192821	10192821		downstream_gene_variant	A/G								ENSGALP00010026588.1	10196204	10347306
FBN1	fibrillin 1 [Source:HGNC Symbol;Acc:HGNC:3603]	10	rs14005550	A/G	10192821	10192821		downstream_gene_variant	A/G								ENSGALP00010026599.1	10196204	10347306
FBN1	fibrillin 1 [Source:HGNC Symbol;Acc:HGNC:3603]	10	rs14005550	A/G	10192821	10192821		downstream_gene_variant	A/G								ENSGALP00010026614.1	10196204	10347306
FBN1	fibrillin 1 [Source:HGNC Symbol;Acc:HGNC:3603]	10	rs3386651543	A/T	10192842	10192842		downstream_gene_variant	A/T								ENSGALP00010026562.1	10196204	10347306
FBN1	fibrillin 1 [Source:HGNC Symbol;Acc:HGNC:3603]	10	rs3386651543	A/T	10192842	10192842		downstream_gene_variant	A/T								ENSGALP00010026588.1	10196204	10347306
FBN1	fibrillin 1 [Source:HGNC Symbol;Acc:HGNC:3603]	10	rs3386651543	A/T	10192842	10192842		downstream_gene_variant	A/T								ENSGALP00010026599.1	10196204	10347306
FBN1	fibrillin 1 [Source:HGNC Symbol;Acc:HGNC:3603]	10	rs3386651543	A/T	10192842	10192842		downstream_gene_variant	A/T								ENSGALP00010026614.1	10196204	10347306
FBN1	fibrillin 1 [Source:HGNC Symbol;Acc:HGNC:3603]	10	rs1059055840	G/T	10192843	10192843		downstream_gene_variant	G/T								ENSGALP00010026562.1	10196204	10347306
FBN1	fibrillin 1 [Source:HGNC Symbol;Acc:HGNC:3603]	10	rs1059055840	G/T	10192843	10192843		downstream_gene_variant	G/T								ENSGALP00010026588.1	10196204	10347306
FBN1	fibrillin 1 [Source:HGNC Symbol;Acc:HGNC:3603]	10	rs1059055840	G/T	10192843	10192843		downstream_gene_variant	G/T								ENSGALP00010026599.1	10196204	10347306
FBN1	fibrillin 1 [Source:HGNC Symbol;Acc:HGNC:3603]	10	rs1059055840	G/T	10192843	10192843		downstream_gene_variant	G/T								ENSGALP00010026614.1	10196204	10347306
FBN1	fibrillin 1 [Source:HGNC Symbol;Acc:HGNC:3603]	10	rs741246228	A/G	10192883	10192883		downstream_gene_variant	A/G								ENSGALP00010026562.1	10196204	10347306
FBN1	fibrillin 1 [Source:HGNC Symbol;Acc:HGNC:3603]	10	rs741246228	A/G	10192883	10192883		downstream_gene_variant	A/G								ENSGALP00010026588.1	10196204	10347306
FBN1	fibrillin 1 [Source:HGNC Symbol;Acc:HGNC:3603]	10	rs741246228	A/G	10192883	10192883		downstream_gene_variant	A/G								ENSGALP00010026599.1	10196204	10347306
FBN1	fibrillin 1 [Source:HGNC Symbol;Acc:HGNC:3603]	10	rs741246228	A/G	10192883	10192883		downstream_gene_variant	A/G								ENSGALP00010026614.1	10196204	10347306
FBN1	fibrillin 1 [Source:HGNC Symbol;Acc:HGNC:3603]	10	rs731119959	G/A	10192916	10192916		downstream_gene_variant	G/A								ENSGALP00010026562.1	10196204	10347306
FBN1	fibrillin 1 [Source:HGNC Symbol;Acc:HGNC:3603]	10	rs731119959	G/A	10192916	10192916		downstream_gene_variant	G/A								ENSGALP00010026588.1	10196204	10347306
FBN1	fibrillin 1 [Source:HGNC Symbol;Acc:HGNC:3603]	10	rs731119959	G/A	10192916	10192916		downstream_gene_variant	G/A								ENSGALP00010026599.1	10196204	10347306
FBN1	fibrillin 1 [Source:HGNC Symbol;Acc:HGNC:3603]	10	rs731119959	G/A	10192916	10192916		downstream_gene_variant	G/A								ENSGALP00010026614.1	10196204	10347306
FBN1	fibrillin 1 [Source:HGNC Symbol;Acc:HGNC:3603]	10	rs738161074	A/C	10192921	10192921		downstream_gene_variant	A/C								ENSGALP00010026562.1	10196204	10347306
FBN1	fibrillin 1 [Source:HGNC Symbol;Acc:HGNC:3603]	10	rs738161074	A/C	10192921	10192921		downstream_gene_variant	A/C								ENSGALP00010026588.1	10196204	10347306
FBN1	fibrillin 1 [Source:HGNC Symbol;Acc:HGNC:3603]	10	rs738161074	A/C	10192921	10192921		downstream_gene_variant	A/C								ENSGALP00010026599.1	10196204	10347306
FBN1	fibrillin 1 [Source:HGNC Symbol;Acc:HGNC:3603]	10	rs738161074	A/C	10192921	10192921		downstream_gene_variant	A/C								ENSGALP00010026614.1	10196204	10347306
FBN1	fibrillin 1 [Source:HGNC Symbol;Acc:HGNC:3603]	10	rs741587673	G/A	10192924	10192924		downstream_gene_variant	G/A								ENSGALP00010026562.1	10196204	10347306
FBN1	fibrillin 1 [Source:HGNC Symbol;Acc:HGNC:3603]	10	rs741587673	G/A	10192924	10192924		downstream_gene_variant	G/A								ENSGALP00010026588.1	10196204	10347306
FBN1	fibrillin 1 [Source:HGNC Symbol;Acc:HGNC:3603]	10	rs741587673	G/A	10192924	10192924		downstream_gene_variant	G/A								ENSGALP00010026599.1	10196204	10347306
FBN1	fibrillin 1 [Source:HGNC Symbol;Acc:HGNC:3603]	10	rs741587673	G/A	10192924	10192924		downstream_gene_variant	G/A								ENSGALP00010026614.1	10196204	10347306
FBN1	fibrillin 1 [Source:HGNC Symbol;Acc:HGNC:3603]	10	rs731379239	T/C	10192925	10192925		downstream_gene_variant	T/C								ENSGALP00010026562.1	10196204	10347306
FBN1	fibrillin 1 [Source:HGNC Symbol;Acc:HGNC:3603]	10	rs731379239	T/C	10192925	10192925		downstream_gene_variant	T/C								ENSGALP00010026588.1	10196204	10347306
FBN1	fibrillin 1 [Source:HGNC Symbol;Acc:HGNC:3603]	10	rs731379239	T/C	10192925	10192925		downstream_gene_variant	T/C								ENSGALP00010026599.1	10196204	10347306
FBN1	fibrillin 1 [Source:HGNC Symbol;Acc:HGNC:3603]	10	rs731379239	T/C	10192925	10192925		downstream_gene_variant	T/C								ENSGALP00010026614.1	10196204	10347306
FBN1	fibrillin 1 [Source:HGNC Symbol;Acc:HGNC:3603]	10	rs14005551	T/C	10192927	10192927		downstream_gene_variant	T/C								ENSGALP00010026562.1	10196204	10347306
FBN1	fibrillin 1 [Source:HGNC Symbol;Acc:HGNC:3603]	10	rs14005551	T/C	10192927	10192927		downstream_gene_variant	T/C								ENSGALP00010026588.1	10196204	10347306
FBN1	fibrillin 1 [Source:HGNC Symbol;Acc:HGNC:3603]	10	rs14005551	T/C	10192927	10192927		downstream_gene_variant	T/C								ENSGALP00010026599.1	10196204	10347306
FBN1	fibrillin 1 [Source:HGNC Symbol;Acc:HGNC:3603]	10	rs14005551	T/C	10192927	10192927		downstream_gene_variant	T/C								ENSGALP00010026614.1	10196204	10347306
FBN1	fibrillin 1 [Source:HGNC Symbol;Acc:HGNC:3603]	10	rs739502669	T/C	10192930	10192930		downstream_gene_variant	T/C								ENSGALP00010026562.1	10196204	10347306
FBN1	fibrillin 1 [Source:HGNC Symbol;Acc:HGNC:3603]	10	rs739502669	T/C	10192930	10192930		downstream_gene_variant	T/C								ENSGALP00010026588.1	10196204	10347306
FBN1	fibrillin 1 [Source:HGNC Symbol;Acc:HGNC:3603]	10	rs739502669	T/C	10192930	10192930		downstream_gene_variant	T/C								ENSGALP00010026599.1	10196204	10347306
FBN1	fibrillin 1 [Source:HGNC Symbol;Acc:HGNC:3603]	10	rs739502669	T/C	10192930	10192930		downstream_gene_variant	T/C								ENSGALP00010026614.1	10196204	10347306
FBN1	fibrillin 1 [Source:HGNC Symbol;Acc:HGNC:3603]	10	rs736265973	T/G	10192987	10192987		downstream_gene_variant	T/G								ENSGALP00010026562.1	10196204	10347306
FBN1	fibrillin 1 [Source:HGNC Symbol;Acc:HGNC:3603]	10	rs736265973	T/G	10192987	10192987		downstream_gene_variant	T/G								ENSGALP00010026588.1	10196204	10347306
FBN1	fibrillin 1 [Source:HGNC Symbol;Acc:HGNC:3603]	10	rs736265973	T/G	10192987	10192987		downstream_gene_variant	T/G								ENSGALP00010026599.1	10196204	10347306
FBN1	fibrillin 1 [Source:HGNC Symbol;Acc:HGNC:3603]	10	rs736265973	T/G	10192987	10192987		downstream_gene_variant	T/G								ENSGALP00010026614.1	10196204	10347306
FBN1	fibrillin 1 [Source:HGNC Symbol;Acc:HGNC:3603]	10	rs738353577	C/G	10192999	10192999		downstream_gene_variant	C/G								ENSGALP00010026562.1	10196204	10347306
FBN1	fibrillin 1 [Source:HGNC Symbol;Acc:HGNC:3603]	10	rs738353577	C/G	10192999	10192999		downstream_gene_variant	C/G								ENSGALP00010026588.1	10196204	10347306
FBN1	fibrillin 1 [Source:HGNC Symbol;Acc:HGNC:3603]	10	rs738353577	C/G	10192999	10192999		downstream_gene_variant	C/G								ENSGALP00010026599.1	10196204	10347306
FBN1	fibrillin 1 [Source:HGNC Symbol;Acc:HGNC:3603]	10	rs738353577	C/G	10192999	10192999		downstream_gene_variant	C/G								ENSGALP00010026614.1	10196204	10347306
FBN1	fibrillin 1 [Source:HGNC Symbol;Acc:HGNC:3603]	10	rs14005552	G/C	10193002	10193002		downstream_gene_variant	G/C								ENSGALP00010026562.1	10196204	10347306
FBN1	fibrillin 1 [Source:HGNC Symbol;Acc:HGNC:3603]	10	rs14005552	G/C	10193002	10193002		downstream_gene_variant	G/C								ENSGALP00010026588.1	10196204	10347306
FBN1	fibrillin 1 [Source:HGNC Symbol;Acc:HGNC:3603]	10	rs14005552	G/C	10193002	10193002		downstream_gene_variant	G/C								ENSGALP00010026599.1	10196204	10347306
FBN1	fibrillin 1 [Source:HGNC Symbol;Acc:HGNC:3603]	10	rs14005552	G/C	10193002	10193002		downstream_gene_variant	G/C								ENSGALP00010026614.1	10196204	10347306
FBN1	fibrillin 1 [Source:HGNC Symbol;Acc:HGNC:3603]	10	rs14005553	G/-	10193009	10193009		downstream_gene_variant	G/-								ENSGALP00010026562.1	10196204	10347306
FBN1	fibrillin 1 [Source:HGNC Symbol;Acc:HGNC:3603]	10	rs14005553	G/-	10193009	10193009		downstream_gene_variant	G/-								ENSGALP00010026588.1	10196204	10347306
FBN1	fibrillin 1 [Source:HGNC Symbol;Acc:HGNC:3603]	10	rs14005553	G/-	10193009	10193009		downstream_gene_variant	G/-								ENSGALP00010026599.1	10196204	10347306
FBN1	fibrillin 1 [Source:HGNC Symbol;Acc:HGNC:3603]	10	rs14005553	G/-	10193009	10193009		downstream_gene_variant	G/-								ENSGALP00010026614.1	10196204	10347306
FBN1	fibrillin 1 [Source:HGNC Symbol;Acc:HGNC:3603]	10	rs735531528	C/T	10193028	10193028		downstream_gene_variant	C/T								ENSGALP00010026562.1	10196204	10347306
FBN1	fibrillin 1 [Source:HGNC Symbol;Acc:HGNC:3603]	10	rs735531528	C/T	10193028	10193028		downstream_gene_variant	C/T								ENSGALP00010026588.1	10196204	10347306
FBN1	fibrillin 1 [Source:HGNC Symbol;Acc:HGNC:3603]	10	rs735531528	C/T	10193028	10193028		downstream_gene_variant	C/T								ENSGALP00010026599.1	10196204	10347306
FBN1	fibrillin 1 [Source:HGNC Symbol;Acc:HGNC:3603]	10	rs735531528	C/T	10193028	10193028		downstream_gene_variant	C/T								ENSGALP00010026614.1	10196204	10347306
FBN1	fibrillin 1 [Source:HGNC Symbol;Acc:HGNC:3603]	10	rs1060300595	-/T	10193047	10193046		downstream_gene_variant	-/T								ENSGALP00010026562.1	10196204	10347306
FBN1	fibrillin 1 [Source:HGNC Symbol;Acc:HGNC:3603]	10	rs1060300595	-/T	10193047	10193046		downstream_gene_variant	-/T								ENSGALP00010026588.1	10196204	10347306
FBN1	fibrillin 1 [Source:HGNC Symbol;Acc:HGNC:3603]	10	rs1060300595	-/T	10193047	10193046		downstream_gene_variant	-/T								ENSGALP00010026599.1	10196204	10347306
FBN1	fibrillin 1 [Source:HGNC Symbol;Acc:HGNC:3603]	10	rs1060300595	-/T	10193047	10193046		downstream_gene_variant	-/T								ENSGALP00010026614.1	10196204	10347306
FBN1	fibrillin 1 [Source:HGNC Symbol;Acc:HGNC:3603]	10	rs741274871	A/G	10193083	10193083		downstream_gene_variant	A/G								ENSGALP00010026562.1	10196204	10347306
FBN1	fibrillin 1 [Source:HGNC Symbol;Acc:HGNC:3603]	10	rs741274871	A/G	10193083	10193083		downstream_gene_variant	A/G								ENSGALP00010026588.1	10196204	10347306
FBN1	fibrillin 1 [Source:HGNC Symbol;Acc:HGNC:3603]	10	rs741274871	A/G	10193083	10193083		downstream_gene_variant	A/G								ENSGALP00010026599.1	10196204	10347306
FBN1	fibrillin 1 [Source:HGNC Symbol;Acc:HGNC:3603]	10	rs741274871	A/G	10193083	10193083		downstream_gene_variant	A/G								ENSGALP00010026614.1	10196204	10347306
FBN1	fibrillin 1 [Source:HGNC Symbol;Acc:HGNC:3603]	10	rs732365376	A/G	10193086	10193086		downstream_gene_variant	A/G								ENSGALP00010026562.1	10196204	10347306
FBN1	fibrillin 1 [Source:HGNC Symbol;Acc:HGNC:3603]	10	rs732365376	A/G	10193086	10193086		downstream_gene_variant	A/G								ENSGALP00010026588.1	10196204	10347306
FBN1	fibrillin 1 [Source:HGNC Symbol;Acc:HGNC:3603]	10	rs732365376	A/G	10193086	10193086		downstream_gene_variant	A/G								ENSGALP00010026599.1	10196204	10347306
FBN1	fibrillin 1 [Source:HGNC Symbol;Acc:HGNC:3603]	10	rs732365376	A/G	10193086	10193086		downstream_gene_variant	A/G								ENSGALP00010026614.1	10196204	10347306
FBN1	fibrillin 1 [Source:HGNC Symbol;Acc:HGNC:3603]	10	rs316125369	C/T	10193131	10193131		downstream_gene_variant	C/T								ENSGALP00010026562.1	10196204	10347306
FBN1	fibrillin 1 [Source:HGNC Symbol;Acc:HGNC:3603]	10	rs316125369	C/T	10193131	10193131		downstream_gene_variant	C/T								ENSGALP00010026588.1	10196204	10347306
FBN1	fibrillin 1 [Source:HGNC Symbol;Acc:HGNC:3603]	10	rs316125369	C/T	10193131	10193131		downstream_gene_variant	C/T								ENSGALP00010026599.1	10196204	10347306
FBN1	fibrillin 1 [Source:HGNC Symbol;Acc:HGNC:3603]	10	rs316125369	C/T	10193131	10193131		downstream_gene_variant	C/T								ENSGALP00010026614.1	10196204	10347306
FBN1	fibrillin 1 [Source:HGNC Symbol;Acc:HGNC:3603]	10	rs314154866	T/G	10193135	10193135		downstream_gene_variant	T/G								ENSGALP00010026562.1	10196204	10347306
FBN1	fibrillin 1 [Source:HGNC Symbol;Acc:HGNC:3603]	10	rs314154866	T/G	10193135	10193135		downstream_gene_variant	T/G								ENSGALP00010026588.1	10196204	10347306
FBN1	fibrillin 1 [Source:HGNC Symbol;Acc:HGNC:3603]	10	rs314154866	T/G	10193135	10193135		downstream_gene_variant	T/G								ENSGALP00010026599.1	10196204	10347306
FBN1	fibrillin 1 [Source:HGNC Symbol;Acc:HGNC:3603]	10	rs314154866	T/G	10193135	10193135		downstream_gene_variant	T/G								ENSGALP00010026614.1	10196204	10347306
FBN1	fibrillin 1 [Source:HGNC Symbol;Acc:HGNC:3603]	10	rs1058349036	A/C	10193148	10193148		downstream_gene_variant	A/C								ENSGALP00010026562.1	10196204	10347306
FBN1	fibrillin 1 [Source:HGNC Symbol;Acc:HGNC:3603]	10	rs1058349036	A/C	10193148	10193148		downstream_gene_variant	A/C								ENSGALP00010026588.1	10196204	10347306
FBN1	fibrillin 1 [Source:HGNC Symbol;Acc:HGNC:3603]	10	rs1058349036	A/C	10193148	10193148		downstream_gene_variant	A/C								ENSGALP00010026599.1	10196204	10347306
FBN1	fibrillin 1 [Source:HGNC Symbol;Acc:HGNC:3603]	10	rs1058349036	A/C	10193148	10193148		downstream_gene_variant	A/C								ENSGALP00010026614.1	10196204	10347306
FBN1	fibrillin 1 [Source:HGNC Symbol;Acc:HGNC:3603]	10	rs3555682459	A/G/T	10193149	10193149		downstream_gene_variant	A/G								ENSGALP00010026562.1	10196204	10347306
FBN1	fibrillin 1 [Source:HGNC Symbol;Acc:HGNC:3603]	10	rs3555682459	A/G/T	10193149	10193149		downstream_gene_variant	A/T								ENSGALP00010026562.1	10196204	10347306
FBN1	fibrillin 1 [Source:HGNC Symbol;Acc:HGNC:3603]	10	rs3555682459	A/G/T	10193149	10193149		downstream_gene_variant	A/G								ENSGALP00010026588.1	10196204	10347306
FBN1	fibrillin 1 [Source:HGNC Symbol;Acc:HGNC:3603]	10	rs3555682459	A/G/T	10193149	10193149		downstream_gene_variant	A/T								ENSGALP00010026588.1	10196204	10347306
FBN1	fibrillin 1 [Source:HGNC Symbol;Acc:HGNC:3603]	10	rs3555682459	A/G/T	10193149	10193149		downstream_gene_variant	A/G								ENSGALP00010026599.1	10196204	10347306
FBN1	fibrillin 1 [Source:HGNC Symbol;Acc:HGNC:3603]	10	rs3555682459	A/G/T	10193149	10193149		downstream_gene_variant	A/T								ENSGALP00010026599.1	10196204	10347306
FBN1	fibrillin 1 [Source:HGNC Symbol;Acc:HGNC:3603]	10	rs3555682459	A/G/T	10193149	10193149		downstream_gene_variant	A/G								ENSGALP00010026614.1	10196204	10347306
FBN1	fibrillin 1 [Source:HGNC Symbol;Acc:HGNC:3603]	10	rs3555682459	A/G/T	10193149	10193149		downstream_gene_variant	A/T								ENSGALP00010026614.1	10196204	10347306
FBN1	fibrillin 1 [Source:HGNC Symbol;Acc:HGNC:3603]	10	rs3386691941	G/A	10193193	10193193		downstream_gene_variant	G/A								ENSGALP00010026562.1	10196204	10347306
FBN1	fibrillin 1 [Source:HGNC Symbol;Acc:HGNC:3603]	10	rs3386691941	G/A	10193193	10193193		downstream_gene_variant	G/A								ENSGALP00010026588.1	10196204	10347306
FBN1	fibrillin 1 [Source:HGNC Symbol;Acc:HGNC:3603]	10	rs3386691941	G/A	10193193	10193193		downstream_gene_variant	G/A								ENSGALP00010026599.1	10196204	10347306
FBN1	fibrillin 1 [Source:HGNC Symbol;Acc:HGNC:3603]	10	rs3386691941	G/A	10193193	10193193		downstream_gene_variant	G/A								ENSGALP00010026614.1	10196204	10347306
FBN1	fibrillin 1 [Source:HGNC Symbol;Acc:HGNC:3603]	10	rs732960110	T/C	10193215	10193215		downstream_gene_variant	T/C								ENSGALP00010026562.1	10196204	10347306
FBN1	fibrillin 1 [Source:HGNC Symbol;Acc:HGNC:3603]	10	rs732960110	T/C	10193215	10193215		downstream_gene_variant	T/C								ENSGALP00010026588.1	10196204	10347306
FBN1	fibrillin 1 [Source:HGNC Symbol;Acc:HGNC:3603]	10	rs732960110	T/C	10193215	10193215		downstream_gene_variant	T/C								ENSGALP00010026599.1	10196204	10347306
FBN1	fibrillin 1 [Source:HGNC Symbol;Acc:HGNC:3603]	10	rs732960110	T/C	10193215	10193215		downstream_gene_variant	T/C								ENSGALP00010026614.1	10196204	10347306
FBN1	fibrillin 1 [Source:HGNC Symbol;Acc:HGNC:3603]	10	rs733872451	C/T	10193239	10193239		downstream_gene_variant	C/T								ENSGALP00010026562.1	10196204	10347306
FBN1	fibrillin 1 [Source:HGNC Symbol;Acc:HGNC:3603]	10	rs733872451	C/T	10193239	10193239		downstream_gene_variant	C/T								ENSGALP00010026588.1	10196204	10347306
FBN1	fibrillin 1 [Source:HGNC Symbol;Acc:HGNC:3603]	10	rs733872451	C/T	10193239	10193239		downstream_gene_variant	C/T								ENSGALP00010026599.1	10196204	10347306
FBN1	fibrillin 1 [Source:HGNC Symbol;Acc:HGNC:3603]	10	rs733872451	C/T	10193239	10193239		downstream_gene_variant	C/T								ENSGALP00010026614.1	10196204	10347306
FBN1	fibrillin 1 [Source:HGNC Symbol;Acc:HGNC:3603]	10	rs741385613	T/G	10193266	10193266		downstream_gene_variant	T/G								ENSGALP00010026562.1	10196204	10347306
FBN1	fibrillin 1 [Source:HGNC Symbol;Acc:HGNC:3603]	10	rs741385613	T/G	10193266	10193266		downstream_gene_variant	T/G								ENSGALP00010026588.1	10196204	10347306
FBN1	fibrillin 1 [Source:HGNC Symbol;Acc:HGNC:3603]	10	rs741385613	T/G	10193266	10193266		downstream_gene_variant	T/G								ENSGALP00010026599.1	10196204	10347306
FBN1	fibrillin 1 [Source:HGNC Symbol;Acc:HGNC:3603]	10	rs741385613	T/G	10193266	10193266		downstream_gene_variant	T/G								ENSGALP00010026614.1	10196204	10347306
FBN1	fibrillin 1 [Source:HGNC Symbol;Acc:HGNC:3603]	10	rs3386443799	C/T	10193313	10193313		downstream_gene_variant	C/T								ENSGALP00010026562.1	10196204	10347306
FBN1	fibrillin 1 [Source:HGNC Symbol;Acc:HGNC:3603]	10	rs3386443799	C/T	10193313	10193313		downstream_gene_variant	C/T								ENSGALP00010026588.1	10196204	10347306
FBN1	fibrillin 1 [Source:HGNC Symbol;Acc:HGNC:3603]	10	rs3386443799	C/T	10193313	10193313		downstream_gene_variant	C/T								ENSGALP00010026599.1	10196204	10347306
FBN1	fibrillin 1 [Source:HGNC Symbol;Acc:HGNC:3603]	10	rs3386443799	C/T	10193313	10193313		downstream_gene_variant	C/T								ENSGALP00010026614.1	10196204	10347306
FBN1	fibrillin 1 [Source:HGNC Symbol;Acc:HGNC:3603]	10	rs1059273607	G/T	10193314	10193314		downstream_gene_variant	G/T								ENSGALP00010026562.1	10196204	10347306
FBN1	fibrillin 1 [Source:HGNC Symbol;Acc:HGNC:3603]	10	rs1059273607	G/T	10193314	10193314		downstream_gene_variant	G/T								ENSGALP00010026588.1	10196204	10347306
FBN1	fibrillin 1 [Source:HGNC Symbol;Acc:HGNC:3603]	10	rs1059273607	G/T	10193314	10193314		downstream_gene_variant	G/T								ENSGALP00010026599.1	10196204	10347306
FBN1	fibrillin 1 [Source:HGNC Symbol;Acc:HGNC:3603]	10	rs1059273607	G/T	10193314	10193314		downstream_gene_variant	G/T								ENSGALP00010026614.1	10196204	10347306
FBN1	fibrillin 1 [Source:HGNC Symbol;Acc:HGNC:3603]	10	rs313812178	C/T	10193392	10193392		downstream_gene_variant	C/T								ENSGALP00010026562.1	10196204	10347306
FBN1	fibrillin 1 [Source:HGNC Symbol;Acc:HGNC:3603]	10	rs313812178	C/T	10193392	10193392		downstream_gene_variant	C/T								ENSGALP00010026588.1	10196204	10347306
FBN1	fibrillin 1 [Source:HGNC Symbol;Acc:HGNC:3603]	10	rs313812178	C/T	10193392	10193392		downstream_gene_variant	C/T								ENSGALP00010026599.1	10196204	10347306
FBN1	fibrillin 1 [Source:HGNC Symbol;Acc:HGNC:3603]	10	rs313812178	C/T	10193392	10193392		downstream_gene_variant	C/T								ENSGALP00010026614.1	10196204	10347306
FBN1	fibrillin 1 [Source:HGNC Symbol;Acc:HGNC:3603]	10	rs734881929	A/G	10193456	10193456		downstream_gene_variant	A/G								ENSGALP00010026562.1	10196204	10347306
FBN1	fibrillin 1 [Source:HGNC Symbol;Acc:HGNC:3603]	10	rs734881929	A/G	10193456	10193456		downstream_gene_variant	A/G								ENSGALP00010026588.1	10196204	10347306
FBN1	fibrillin 1 [Source:HGNC Symbol;Acc:HGNC:3603]	10	rs734881929	A/G	10193456	10193456		downstream_gene_variant	A/G								ENSGALP00010026599.1	10196204	10347306
FBN1	fibrillin 1 [Source:HGNC Symbol;Acc:HGNC:3603]	10	rs734881929	A/G	10193456	10193456		downstream_gene_variant	A/G								ENSGALP00010026614.1	10196204	10347306
FBN1	fibrillin 1 [Source:HGNC Symbol;Acc:HGNC:3603]	10	rs315388051	A/G	10193514	10193514		downstream_gene_variant	A/G								ENSGALP00010026562.1	10196204	10347306
FBN1	fibrillin 1 [Source:HGNC Symbol;Acc:HGNC:3603]	10	rs315388051	A/G	10193514	10193514		downstream_gene_variant	A/G								ENSGALP00010026588.1	10196204	10347306
FBN1	fibrillin 1 [Source:HGNC Symbol;Acc:HGNC:3603]	10	rs315388051	A/G	10193514	10193514		downstream_gene_variant	A/G								ENSGALP00010026599.1	10196204	10347306
FBN1	fibrillin 1 [Source:HGNC Symbol;Acc:HGNC:3603]	10	rs315388051	A/G	10193514	10193514		downstream_gene_variant	A/G								ENSGALP00010026614.1	10196204	10347306
FBN1	fibrillin 1 [Source:HGNC Symbol;Acc:HGNC:3603]	10	rs312322742	A/T	10193538	10193538		downstream_gene_variant	A/T								ENSGALP00010026562.1	10196204	10347306
FBN1	fibrillin 1 [Source:HGNC Symbol;Acc:HGNC:3603]	10	rs312322742	A/T	10193538	10193538		downstream_gene_variant	A/T								ENSGALP00010026588.1	10196204	10347306
FBN1	fibrillin 1 [Source:HGNC Symbol;Acc:HGNC:3603]	10	rs312322742	A/T	10193538	10193538		downstream_gene_variant	A/T								ENSGALP00010026599.1	10196204	10347306
FBN1	fibrillin 1 [Source:HGNC Symbol;Acc:HGNC:3603]	10	rs312322742	A/T	10193538	10193538		downstream_gene_variant	A/T								ENSGALP00010026614.1	10196204	10347306
FBN1	fibrillin 1 [Source:HGNC Symbol;Acc:HGNC:3603]	10	rs1057534003	G/T	10193586	10193586		downstream_gene_variant	G/T								ENSGALP00010026562.1	10196204	10347306
FBN1	fibrillin 1 [Source:HGNC Symbol;Acc:HGNC:3603]	10	rs1057534003	G/T	10193586	10193586		downstream_gene_variant	G/T								ENSGALP00010026588.1	10196204	10347306
FBN1	fibrillin 1 [Source:HGNC Symbol;Acc:HGNC:3603]	10	rs1057534003	G/T	10193586	10193586		downstream_gene_variant	G/T								ENSGALP00010026599.1	10196204	10347306
FBN1	fibrillin 1 [Source:HGNC Symbol;Acc:HGNC:3603]	10	rs1057534003	G/T	10193586	10193586		downstream_gene_variant	G/T								ENSGALP00010026614.1	10196204	10347306
FBN1	fibrillin 1 [Source:HGNC Symbol;Acc:HGNC:3603]	10	rs317180667	G/A	10193597	10193597		downstream_gene_variant	G/A								ENSGALP00010026562.1	10196204	10347306
FBN1	fibrillin 1 [Source:HGNC Symbol;Acc:HGNC:3603]	10	rs317180667	G/A	10193597	10193597		downstream_gene_variant	G/A								ENSGALP00010026588.1	10196204	10347306
FBN1	fibrillin 1 [Source:HGNC Symbol;Acc:HGNC:3603]	10	rs317180667	G/A	10193597	10193597		downstream_gene_variant	G/A								ENSGALP00010026599.1	10196204	10347306
FBN1	fibrillin 1 [Source:HGNC Symbol;Acc:HGNC:3603]	10	rs317180667	G/A	10193597	10193597		downstream_gene_variant	G/A								ENSGALP00010026614.1	10196204	10347306
FBN1	fibrillin 1 [Source:HGNC Symbol;Acc:HGNC:3603]	10	rs736057208	A/C	10193615	10193615		downstream_gene_variant	A/C								ENSGALP00010026562.1	10196204	10347306
FBN1	fibrillin 1 [Source:HGNC Symbol;Acc:HGNC:3603]	10	rs736057208	A/C	10193615	10193615		downstream_gene_variant	A/C								ENSGALP00010026588.1	10196204	10347306
FBN1	fibrillin 1 [Source:HGNC Symbol;Acc:HGNC:3603]	10	rs736057208	A/C	10193615	10193615		downstream_gene_variant	A/C								ENSGALP00010026599.1	10196204	10347306
FBN1	fibrillin 1 [Source:HGNC Symbol;Acc:HGNC:3603]	10	rs736057208	A/C	10193615	10193615		downstream_gene_variant	A/C								ENSGALP00010026614.1	10196204	10347306
FBN1	fibrillin 1 [Source:HGNC Symbol;Acc:HGNC:3603]	10	rs738874065	A/C	10193634	10193634		downstream_gene_variant	A/C								ENSGALP00010026562.1	10196204	10347306
FBN1	fibrillin 1 [Source:HGNC Symbol;Acc:HGNC:3603]	10	rs738874065	A/C	10193634	10193634		downstream_gene_variant	A/C								ENSGALP00010026588.1	10196204	10347306
FBN1	fibrillin 1 [Source:HGNC Symbol;Acc:HGNC:3603]	10	rs738874065	A/C	10193634	10193634		downstream_gene_variant	A/C								ENSGALP00010026599.1	10196204	10347306
FBN1	fibrillin 1 [Source:HGNC Symbol;Acc:HGNC:3603]	10	rs738874065	A/C	10193634	10193634		downstream_gene_variant	A/C								ENSGALP00010026614.1	10196204	10347306
FBN1	fibrillin 1 [Source:HGNC Symbol;Acc:HGNC:3603]	10	rs740788293	T/G	10193641	10193641		downstream_gene_variant	T/G								ENSGALP00010026562.1	10196204	10347306
FBN1	fibrillin 1 [Source:HGNC Symbol;Acc:HGNC:3603]	10	rs740788293	T/G	10193641	10193641		downstream_gene_variant	T/G								ENSGALP00010026588.1	10196204	10347306
FBN1	fibrillin 1 [Source:HGNC Symbol;Acc:HGNC:3603]	10	rs740788293	T/G	10193641	10193641		downstream_gene_variant	T/G								ENSGALP00010026599.1	10196204	10347306
FBN1	fibrillin 1 [Source:HGNC Symbol;Acc:HGNC:3603]	10	rs740788293	T/G	10193641	10193641		downstream_gene_variant	T/G								ENSGALP00010026614.1	10196204	10347306
FBN1	fibrillin 1 [Source:HGNC Symbol;Acc:HGNC:3603]	10	rs315518867	G/A	10193677	10193677		downstream_gene_variant	G/A								ENSGALP00010026562.1	10196204	10347306
FBN1	fibrillin 1 [Source:HGNC Symbol;Acc:HGNC:3603]	10	rs315518867	G/A	10193677	10193677		downstream_gene_variant	G/A								ENSGALP00010026588.1	10196204	10347306
FBN1	fibrillin 1 [Source:HGNC Symbol;Acc:HGNC:3603]	10	rs315518867	G/A	10193677	10193677		downstream_gene_variant	G/A								ENSGALP00010026599.1	10196204	10347306
FBN1	fibrillin 1 [Source:HGNC Symbol;Acc:HGNC:3603]	10	rs315518867	G/A	10193677	10193677		downstream_gene_variant	G/A								ENSGALP00010026614.1	10196204	10347306
FBN1	fibrillin 1 [Source:HGNC Symbol;Acc:HGNC:3603]	10	rs3386648826	C/A	10193709	10193709		downstream_gene_variant	C/A								ENSGALP00010026562.1	10196204	10347306
FBN1	fibrillin 1 [Source:HGNC Symbol;Acc:HGNC:3603]	10	rs3386648826	C/A	10193709	10193709		downstream_gene_variant	C/A								ENSGALP00010026588.1	10196204	10347306
FBN1	fibrillin 1 [Source:HGNC Symbol;Acc:HGNC:3603]	10	rs3386648826	C/A	10193709	10193709		downstream_gene_variant	C/A								ENSGALP00010026599.1	10196204	10347306
FBN1	fibrillin 1 [Source:HGNC Symbol;Acc:HGNC:3603]	10	rs3386648826	C/A	10193709	10193709		downstream_gene_variant	C/A								ENSGALP00010026614.1	10196204	10347306
FBN1	fibrillin 1 [Source:HGNC Symbol;Acc:HGNC:3603]	10	rs1060296806	C/A	10193710	10193710		downstream_gene_variant	C/A								ENSGALP00010026562.1	10196204	10347306
FBN1	fibrillin 1 [Source:HGNC Symbol;Acc:HGNC:3603]	10	rs1060296806	C/A	10193710	10193710		downstream_gene_variant	C/A								ENSGALP00010026588.1	10196204	10347306
FBN1	fibrillin 1 [Source:HGNC Symbol;Acc:HGNC:3603]	10	rs1060296806	C/A	10193710	10193710		downstream_gene_variant	C/A								ENSGALP00010026599.1	10196204	10347306
FBN1	fibrillin 1 [Source:HGNC Symbol;Acc:HGNC:3603]	10	rs1060296806	C/A	10193710	10193710		downstream_gene_variant	C/A								ENSGALP00010026614.1	10196204	10347306
FBN1	fibrillin 1 [Source:HGNC Symbol;Acc:HGNC:3603]	10	rs739402213	A/G	10193712	10193712		downstream_gene_variant	A/G								ENSGALP00010026562.1	10196204	10347306
FBN1	fibrillin 1 [Source:HGNC Symbol;Acc:HGNC:3603]	10	rs739402213	A/G	10193712	10193712		downstream_gene_variant	A/G								ENSGALP00010026588.1	10196204	10347306
FBN1	fibrillin 1 [Source:HGNC Symbol;Acc:HGNC:3603]	10	rs739402213	A/G	10193712	10193712		downstream_gene_variant	A/G								ENSGALP00010026599.1	10196204	10347306
FBN1	fibrillin 1 [Source:HGNC Symbol;Acc:HGNC:3603]	10	rs739402213	A/G	10193712	10193712		downstream_gene_variant	A/G								ENSGALP00010026614.1	10196204	10347306
FBN1	fibrillin 1 [Source:HGNC Symbol;Acc:HGNC:3603]	10	rs735226354	C/A	10193732	10193732		downstream_gene_variant	C/A								ENSGALP00010026562.1	10196204	10347306
FBN1	fibrillin 1 [Source:HGNC Symbol;Acc:HGNC:3603]	10	rs735226354	C/A	10193732	10193732		downstream_gene_variant	C/A								ENSGALP00010026588.1	10196204	10347306
FBN1	fibrillin 1 [Source:HGNC Symbol;Acc:HGNC:3603]	10	rs735226354	C/A	10193732	10193732		downstream_gene_variant	C/A								ENSGALP00010026599.1	10196204	10347306
FBN1	fibrillin 1 [Source:HGNC Symbol;Acc:HGNC:3603]	10	rs735226354	C/A	10193732	10193732		downstream_gene_variant	C/A								ENSGALP00010026614.1	10196204	10347306
FBN1	fibrillin 1 [Source:HGNC Symbol;Acc:HGNC:3603]	10	rs313533503	T/C	10193743	10193743		downstream_gene_variant	T/C								ENSGALP00010026562.1	10196204	10347306
FBN1	fibrillin 1 [Source:HGNC Symbol;Acc:HGNC:3603]	10	rs313533503	T/C	10193743	10193743		downstream_gene_variant	T/C								ENSGALP00010026588.1	10196204	10347306
FBN1	fibrillin 1 [Source:HGNC Symbol;Acc:HGNC:3603]	10	rs313533503	T/C	10193743	10193743		downstream_gene_variant	T/C								ENSGALP00010026599.1	10196204	10347306
FBN1	fibrillin 1 [Source:HGNC Symbol;Acc:HGNC:3603]	10	rs313533503	T/C	10193743	10193743		downstream_gene_variant	T/C								ENSGALP00010026614.1	10196204	10347306
FBN1	fibrillin 1 [Source:HGNC Symbol;Acc:HGNC:3603]	10	rs740386753	A/G	10193803	10193803		downstream_gene_variant	A/G								ENSGALP00010026562.1	10196204	10347306
FBN1	fibrillin 1 [Source:HGNC Symbol;Acc:HGNC:3603]	10	rs740386753	A/G	10193803	10193803		downstream_gene_variant	A/G								ENSGALP00010026588.1	10196204	10347306
FBN1	fibrillin 1 [Source:HGNC Symbol;Acc:HGNC:3603]	10	rs740386753	A/G	10193803	10193803		downstream_gene_variant	A/G								ENSGALP00010026599.1	10196204	10347306
FBN1	fibrillin 1 [Source:HGNC Symbol;Acc:HGNC:3603]	10	rs740386753	A/G	10193803	10193803		downstream_gene_variant	A/G								ENSGALP00010026614.1	10196204	10347306
FBN1	fibrillin 1 [Source:HGNC Symbol;Acc:HGNC:3603]	10	rs1059382005	C/T	10193854	10193854		downstream_gene_variant	C/T								ENSGALP00010026562.1	10196204	10347306
FBN1	fibrillin 1 [Source:HGNC Symbol;Acc:HGNC:3603]	10	rs1059382005	C/T	10193854	10193854		downstream_gene_variant	C/T								ENSGALP00010026588.1	10196204	10347306
FBN1	fibrillin 1 [Source:HGNC Symbol;Acc:HGNC:3603]	10	rs1059382005	C/T	10193854	10193854		downstream_gene_variant	C/T								ENSGALP00010026599.1	10196204	10347306
FBN1	fibrillin 1 [Source:HGNC Symbol;Acc:HGNC:3603]	10	rs1059382005	C/T	10193854	10193854		downstream_gene_variant	C/T								ENSGALP00010026614.1	10196204	10347306
FBN1	fibrillin 1 [Source:HGNC Symbol;Acc:HGNC:3603]	10	rs318127443	T/C	10193951	10193951		downstream_gene_variant	T/C								ENSGALP00010026562.1	10196204	10347306
FBN1	fibrillin 1 [Source:HGNC Symbol;Acc:HGNC:3603]	10	rs318127443	T/C	10193951	10193951		downstream_gene_variant	T/C								ENSGALP00010026588.1	10196204	10347306
FBN1	fibrillin 1 [Source:HGNC Symbol;Acc:HGNC:3603]	10	rs318127443	T/C	10193951	10193951		downstream_gene_variant	T/C								ENSGALP00010026599.1	10196204	10347306
FBN1	fibrillin 1 [Source:HGNC Symbol;Acc:HGNC:3603]	10	rs318127443	T/C	10193951	10193951		downstream_gene_variant	T/C								ENSGALP00010026614.1	10196204	10347306
FBN1	fibrillin 1 [Source:HGNC Symbol;Acc:HGNC:3603]	10	rs738956846	A/C	10193978	10193978		downstream_gene_variant	A/C								ENSGALP00010026562.1	10196204	10347306
FBN1	fibrillin 1 [Source:HGNC Symbol;Acc:HGNC:3603]	10	rs738956846	A/C	10193978	10193978		downstream_gene_variant	A/C								ENSGALP00010026588.1	10196204	10347306
FBN1	fibrillin 1 [Source:HGNC Symbol;Acc:HGNC:3603]	10	rs738956846	A/C	10193978	10193978		downstream_gene_variant	A/C								ENSGALP00010026599.1	10196204	10347306
FBN1	fibrillin 1 [Source:HGNC Symbol;Acc:HGNC:3603]	10	rs738956846	A/C	10193978	10193978		downstream_gene_variant	A/C								ENSGALP00010026614.1	10196204	10347306
FBN1	fibrillin 1 [Source:HGNC Symbol;Acc:HGNC:3603]	10	rs315327780	T/C/G	10193983	10193983		downstream_gene_variant	T/C								ENSGALP00010026562.1	10196204	10347306
FBN1	fibrillin 1 [Source:HGNC Symbol;Acc:HGNC:3603]	10	rs315327780	T/C/G	10193983	10193983		downstream_gene_variant	T/G								ENSGALP00010026562.1	10196204	10347306
FBN1	fibrillin 1 [Source:HGNC Symbol;Acc:HGNC:3603]	10	rs315327780	T/C/G	10193983	10193983		downstream_gene_variant	T/C								ENSGALP00010026588.1	10196204	10347306
FBN1	fibrillin 1 [Source:HGNC Symbol;Acc:HGNC:3603]	10	rs315327780	T/C/G	10193983	10193983		downstream_gene_variant	T/G								ENSGALP00010026588.1	10196204	10347306
FBN1	fibrillin 1 [Source:HGNC Symbol;Acc:HGNC:3603]	10	rs315327780	T/C/G	10193983	10193983		downstream_gene_variant	T/C								ENSGALP00010026599.1	10196204	10347306
FBN1	fibrillin 1 [Source:HGNC Symbol;Acc:HGNC:3603]	10	rs315327780	T/C/G	10193983	10193983		downstream_gene_variant	T/G								ENSGALP00010026599.1	10196204	10347306
FBN1	fibrillin 1 [Source:HGNC Symbol;Acc:HGNC:3603]	10	rs315327780	T/C/G	10193983	10193983		downstream_gene_variant	T/C								ENSGALP00010026614.1	10196204	10347306
FBN1	fibrillin 1 [Source:HGNC Symbol;Acc:HGNC:3603]	10	rs315327780	T/C/G	10193983	10193983		downstream_gene_variant	T/G								ENSGALP00010026614.1	10196204	10347306
FBN1	fibrillin 1 [Source:HGNC Symbol;Acc:HGNC:3603]	10	rs3386671995	T/G	10194006	10194006		downstream_gene_variant	T/G								ENSGALP00010026562.1	10196204	10347306
FBN1	fibrillin 1 [Source:HGNC Symbol;Acc:HGNC:3603]	10	rs3386671995	T/G	10194006	10194006		downstream_gene_variant	T/G								ENSGALP00010026588.1	10196204	10347306
FBN1	fibrillin 1 [Source:HGNC Symbol;Acc:HGNC:3603]	10	rs3386671995	T/G	10194006	10194006		downstream_gene_variant	T/G								ENSGALP00010026599.1	10196204	10347306
FBN1	fibrillin 1 [Source:HGNC Symbol;Acc:HGNC:3603]	10	rs3386671995	T/G	10194006	10194006		downstream_gene_variant	T/G								ENSGALP00010026614.1	10196204	10347306
FBN1	fibrillin 1 [Source:HGNC Symbol;Acc:HGNC:3603]	10	rs1058690593	G/T	10194007	10194007		downstream_gene_variant	G/T								ENSGALP00010026562.1	10196204	10347306
FBN1	fibrillin 1 [Source:HGNC Symbol;Acc:HGNC:3603]	10	rs1058690593	G/T	10194007	10194007		downstream_gene_variant	G/T								ENSGALP00010026588.1	10196204	10347306
FBN1	fibrillin 1 [Source:HGNC Symbol;Acc:HGNC:3603]	10	rs1058690593	G/T	10194007	10194007		downstream_gene_variant	G/T								ENSGALP00010026599.1	10196204	10347306
FBN1	fibrillin 1 [Source:HGNC Symbol;Acc:HGNC:3603]	10	rs1058690593	G/T	10194007	10194007		downstream_gene_variant	G/T								ENSGALP00010026614.1	10196204	10347306
FBN1	fibrillin 1 [Source:HGNC Symbol;Acc:HGNC:3603]	10	rs735760339	A/C	10194032	10194032		downstream_gene_variant	A/C								ENSGALP00010026562.1	10196204	10347306
FBN1	fibrillin 1 [Source:HGNC Symbol;Acc:HGNC:3603]	10	rs735760339	A/C	10194032	10194032		downstream_gene_variant	A/C								ENSGALP00010026576.1	10196204	10347306
FBN1	fibrillin 1 [Source:HGNC Symbol;Acc:HGNC:3603]	10	rs735760339	A/C	10194032	10194032		downstream_gene_variant	A/C								ENSGALP00010026588.1	10196204	10347306
FBN1	fibrillin 1 [Source:HGNC Symbol;Acc:HGNC:3603]	10	rs735760339	A/C	10194032	10194032		downstream_gene_variant	A/C								ENSGALP00010026599.1	10196204	10347306
FBN1	fibrillin 1 [Source:HGNC Symbol;Acc:HGNC:3603]	10	rs735760339	A/C	10194032	10194032		downstream_gene_variant	A/C								ENSGALP00010026614.1	10196204	10347306
FBN1	fibrillin 1 [Source:HGNC Symbol;Acc:HGNC:3603]	10	rs736460962	T/C	10194039	10194039		downstream_gene_variant	T/C								ENSGALP00010026562.1	10196204	10347306
FBN1	fibrillin 1 [Source:HGNC Symbol;Acc:HGNC:3603]	10	rs736460962	T/C	10194039	10194039		downstream_gene_variant	T/C								ENSGALP00010026576.1	10196204	10347306
FBN1	fibrillin 1 [Source:HGNC Symbol;Acc:HGNC:3603]	10	rs736460962	T/C	10194039	10194039		downstream_gene_variant	T/C								ENSGALP00010026588.1	10196204	10347306
FBN1	fibrillin 1 [Source:HGNC Symbol;Acc:HGNC:3603]	10	rs736460962	T/C	10194039	10194039		downstream_gene_variant	T/C								ENSGALP00010026599.1	10196204	10347306
FBN1	fibrillin 1 [Source:HGNC Symbol;Acc:HGNC:3603]	10	rs736460962	T/C	10194039	10194039		downstream_gene_variant	T/C								ENSGALP00010026614.1	10196204	10347306
FBN1	fibrillin 1 [Source:HGNC Symbol;Acc:HGNC:3603]	10	rs732929665	A/C	10194045	10194045		downstream_gene_variant	A/C								ENSGALP00010026562.1	10196204	10347306
FBN1	fibrillin 1 [Source:HGNC Symbol;Acc:HGNC:3603]	10	rs732929665	A/C	10194045	10194045		downstream_gene_variant	A/C								ENSGALP00010026576.1	10196204	10347306
FBN1	fibrillin 1 [Source:HGNC Symbol;Acc:HGNC:3603]	10	rs732929665	A/C	10194045	10194045		downstream_gene_variant	A/C								ENSGALP00010026588.1	10196204	10347306
FBN1	fibrillin 1 [Source:HGNC Symbol;Acc:HGNC:3603]	10	rs732929665	A/C	10194045	10194045		downstream_gene_variant	A/C								ENSGALP00010026599.1	10196204	10347306
FBN1	fibrillin 1 [Source:HGNC Symbol;Acc:HGNC:3603]	10	rs732929665	A/C	10194045	10194045		downstream_gene_variant	A/C								ENSGALP00010026614.1	10196204	10347306
FBN1	fibrillin 1 [Source:HGNC Symbol;Acc:HGNC:3603]	10	rs313857449	A/T	10194082	10194082		downstream_gene_variant	A/T								ENSGALP00010026562.1	10196204	10347306
FBN1	fibrillin 1 [Source:HGNC Symbol;Acc:HGNC:3603]	10	rs313857449	A/T	10194082	10194082		downstream_gene_variant	A/T								ENSGALP00010026576.1	10196204	10347306
FBN1	fibrillin 1 [Source:HGNC Symbol;Acc:HGNC:3603]	10	rs313857449	A/T	10194082	10194082		downstream_gene_variant	A/T								ENSGALP00010026588.1	10196204	10347306
FBN1	fibrillin 1 [Source:HGNC Symbol;Acc:HGNC:3603]	10	rs313857449	A/T	10194082	10194082		downstream_gene_variant	A/T								ENSGALP00010026599.1	10196204	10347306
FBN1	fibrillin 1 [Source:HGNC Symbol;Acc:HGNC:3603]	10	rs313857449	A/T	10194082	10194082		downstream_gene_variant	A/T								ENSGALP00010026614.1	10196204	10347306
FBN1	fibrillin 1 [Source:HGNC Symbol;Acc:HGNC:3603]	10	rs3386549772	T/C	10194156	10194156		downstream_gene_variant	T/C								ENSGALP00010026562.1	10196204	10347306
FBN1	fibrillin 1 [Source:HGNC Symbol;Acc:HGNC:3603]	10	rs3386549772	T/C	10194156	10194156		downstream_gene_variant	T/C								ENSGALP00010026576.1	10196204	10347306
FBN1	fibrillin 1 [Source:HGNC Symbol;Acc:HGNC:3603]	10	rs3386549772	T/C	10194156	10194156		downstream_gene_variant	T/C								ENSGALP00010026588.1	10196204	10347306
FBN1	fibrillin 1 [Source:HGNC Symbol;Acc:HGNC:3603]	10	rs3386549772	T/C	10194156	10194156		downstream_gene_variant	T/C								ENSGALP00010026599.1	10196204	10347306
FBN1	fibrillin 1 [Source:HGNC Symbol;Acc:HGNC:3603]	10	rs3386549772	T/C	10194156	10194156		downstream_gene_variant	T/C								ENSGALP00010026614.1	10196204	10347306
FBN1	fibrillin 1 [Source:HGNC Symbol;Acc:HGNC:3603]	10	rs1059458338	G/C	10194157	10194157		downstream_gene_variant	G/C								ENSGALP00010026562.1	10196204	10347306
FBN1	fibrillin 1 [Source:HGNC Symbol;Acc:HGNC:3603]	10	rs1059458338	G/C	10194157	10194157		downstream_gene_variant	G/C								ENSGALP00010026576.1	10196204	10347306
FBN1	fibrillin 1 [Source:HGNC Symbol;Acc:HGNC:3603]	10	rs1059458338	G/C	10194157	10194157		downstream_gene_variant	G/C								ENSGALP00010026588.1	10196204	10347306
FBN1	fibrillin 1 [Source:HGNC Symbol;Acc:HGNC:3603]	10	rs1059458338	G/C	10194157	10194157		downstream_gene_variant	G/C								ENSGALP00010026599.1	10196204	10347306
FBN1	fibrillin 1 [Source:HGNC Symbol;Acc:HGNC:3603]	10	rs1059458338	G/C	10194157	10194157		downstream_gene_variant	G/C								ENSGALP00010026614.1	10196204	10347306
FBN1	fibrillin 1 [Source:HGNC Symbol;Acc:HGNC:3603]	10	rs1058570182	C/T	10194180	10194180		downstream_gene_variant	C/T								ENSGALP00010026562.1	10196204	10347306
FBN1	fibrillin 1 [Source:HGNC Symbol;Acc:HGNC:3603]	10	rs1058570182	C/T	10194180	10194180		downstream_gene_variant	C/T								ENSGALP00010026576.1	10196204	10347306
FBN1	fibrillin 1 [Source:HGNC Symbol;Acc:HGNC:3603]	10	rs1058570182	C/T	10194180	10194180		downstream_gene_variant	C/T								ENSGALP00010026588.1	10196204	10347306
FBN1	fibrillin 1 [Source:HGNC Symbol;Acc:HGNC:3603]	10	rs1058570182	C/T	10194180	10194180		downstream_gene_variant	C/T								ENSGALP00010026599.1	10196204	10347306
FBN1	fibrillin 1 [Source:HGNC Symbol;Acc:HGNC:3603]	10	rs1058570182	C/T	10194180	10194180		downstream_gene_variant	C/T								ENSGALP00010026614.1	10196204	10347306
FBN1	fibrillin 1 [Source:HGNC Symbol;Acc:HGNC:3603]	10	rs317553222	C/T	10194323	10194323		downstream_gene_variant	C/T								ENSGALP00010026562.1	10196204	10347306
FBN1	fibrillin 1 [Source:HGNC Symbol;Acc:HGNC:3603]	10	rs317553222	C/T	10194323	10194323		downstream_gene_variant	C/T								ENSGALP00010026576.1	10196204	10347306
FBN1	fibrillin 1 [Source:HGNC Symbol;Acc:HGNC:3603]	10	rs317553222	C/T	10194323	10194323		downstream_gene_variant	C/T								ENSGALP00010026588.1	10196204	10347306
FBN1	fibrillin 1 [Source:HGNC Symbol;Acc:HGNC:3603]	10	rs317553222	C/T	10194323	10194323		downstream_gene_variant	C/T								ENSGALP00010026599.1	10196204	10347306
FBN1	fibrillin 1 [Source:HGNC Symbol;Acc:HGNC:3603]	10	rs317553222	C/T	10194323	10194323		downstream_gene_variant	C/T								ENSGALP00010026614.1	10196204	10347306
FBN1	fibrillin 1 [Source:HGNC Symbol;Acc:HGNC:3603]	10	rs316898908	T/C	10194335	10194335		downstream_gene_variant	T/C								ENSGALP00010026562.1	10196204	10347306
FBN1	fibrillin 1 [Source:HGNC Symbol;Acc:HGNC:3603]	10	rs316898908	T/C	10194335	10194335		downstream_gene_variant	T/C								ENSGALP00010026576.1	10196204	10347306
FBN1	fibrillin 1 [Source:HGNC Symbol;Acc:HGNC:3603]	10	rs316898908	T/C	10194335	10194335		downstream_gene_variant	T/C								ENSGALP00010026588.1	10196204	10347306
FBN1	fibrillin 1 [Source:HGNC Symbol;Acc:HGNC:3603]	10	rs316898908	T/C	10194335	10194335		downstream_gene_variant	T/C								ENSGALP00010026599.1	10196204	10347306
FBN1	fibrillin 1 [Source:HGNC Symbol;Acc:HGNC:3603]	10	rs316898908	T/C	10194335	10194335		downstream_gene_variant	T/C								ENSGALP00010026614.1	10196204	10347306
FBN1	fibrillin 1 [Source:HGNC Symbol;Acc:HGNC:3603]	10	rs315569233	C/T	10194362	10194362		downstream_gene_variant	C/T								ENSGALP00010026562.1	10196204	10347306
FBN1	fibrillin 1 [Source:HGNC Symbol;Acc:HGNC:3603]	10	rs315569233	C/T	10194362	10194362		downstream_gene_variant	C/T								ENSGALP00010026576.1	10196204	10347306
FBN1	fibrillin 1 [Source:HGNC Symbol;Acc:HGNC:3603]	10	rs315569233	C/T	10194362	10194362		downstream_gene_variant	C/T								ENSGALP00010026588.1	10196204	10347306
FBN1	fibrillin 1 [Source:HGNC Symbol;Acc:HGNC:3603]	10	rs315569233	C/T	10194362	10194362		downstream_gene_variant	C/T								ENSGALP00010026599.1	10196204	10347306
FBN1	fibrillin 1 [Source:HGNC Symbol;Acc:HGNC:3603]	10	rs315569233	C/T	10194362	10194362		downstream_gene_variant	C/T								ENSGALP00010026614.1	10196204	10347306
FBN1	fibrillin 1 [Source:HGNC Symbol;Acc:HGNC:3603]	10	rs312517550	T/C	10194393	10194393		downstream_gene_variant	T/C								ENSGALP00010026562.1	10196204	10347306
FBN1	fibrillin 1 [Source:HGNC Symbol;Acc:HGNC:3603]	10	rs312517550	T/C	10194393	10194393		downstream_gene_variant	T/C								ENSGALP00010026576.1	10196204	10347306
FBN1	fibrillin 1 [Source:HGNC Symbol;Acc:HGNC:3603]	10	rs312517550	T/C	10194393	10194393		downstream_gene_variant	T/C								ENSGALP00010026588.1	10196204	10347306
FBN1	fibrillin 1 [Source:HGNC Symbol;Acc:HGNC:3603]	10	rs312517550	T/C	10194393	10194393		downstream_gene_variant	T/C								ENSGALP00010026599.1	10196204	10347306
FBN1	fibrillin 1 [Source:HGNC Symbol;Acc:HGNC:3603]	10	rs312517550	T/C	10194393	10194393		downstream_gene_variant	T/C								ENSGALP00010026614.1	10196204	10347306
FBN1	fibrillin 1 [Source:HGNC Symbol;Acc:HGNC:3603]	10	rs739940856	A/G	10194400	10194400		downstream_gene_variant	A/G								ENSGALP00010026562.1	10196204	10347306
FBN1	fibrillin 1 [Source:HGNC Symbol;Acc:HGNC:3603]	10	rs739940856	A/G	10194400	10194400		downstream_gene_variant	A/G								ENSGALP00010026576.1	10196204	10347306
FBN1	fibrillin 1 [Source:HGNC Symbol;Acc:HGNC:3603]	10	rs739940856	A/G	10194400	10194400		downstream_gene_variant	A/G								ENSGALP00010026588.1	10196204	10347306
FBN1	fibrillin 1 [Source:HGNC Symbol;Acc:HGNC:3603]	10	rs739940856	A/G	10194400	10194400		downstream_gene_variant	A/G								ENSGALP00010026599.1	10196204	10347306
FBN1	fibrillin 1 [Source:HGNC Symbol;Acc:HGNC:3603]	10	rs739940856	A/G	10194400	10194400		downstream_gene_variant	A/G								ENSGALP00010026614.1	10196204	10347306
FBN1	fibrillin 1 [Source:HGNC Symbol;Acc:HGNC:3603]	10	rs735761862	A/G	10194483	10194483		downstream_gene_variant	A/G								ENSGALP00010026562.1	10196204	10347306
FBN1	fibrillin 1 [Source:HGNC Symbol;Acc:HGNC:3603]	10	rs735761862	A/G	10194483	10194483		downstream_gene_variant	A/G								ENSGALP00010026576.1	10196204	10347306
FBN1	fibrillin 1 [Source:HGNC Symbol;Acc:HGNC:3603]	10	rs735761862	A/G	10194483	10194483		downstream_gene_variant	A/G								ENSGALP00010026588.1	10196204	10347306
FBN1	fibrillin 1 [Source:HGNC Symbol;Acc:HGNC:3603]	10	rs735761862	A/G	10194483	10194483		downstream_gene_variant	A/G								ENSGALP00010026599.1	10196204	10347306
FBN1	fibrillin 1 [Source:HGNC Symbol;Acc:HGNC:3603]	10	rs735761862	A/G	10194483	10194483		downstream_gene_variant	A/G								ENSGALP00010026614.1	10196204	10347306
FBN1	fibrillin 1 [Source:HGNC Symbol;Acc:HGNC:3603]	10	rs732944053	C/T	10194484	10194484		downstream_gene_variant	C/T								ENSGALP00010026562.1	10196204	10347306
FBN1	fibrillin 1 [Source:HGNC Symbol;Acc:HGNC:3603]	10	rs732944053	C/T	10194484	10194484		downstream_gene_variant	C/T								ENSGALP00010026576.1	10196204	10347306
FBN1	fibrillin 1 [Source:HGNC Symbol;Acc:HGNC:3603]	10	rs732944053	C/T	10194484	10194484		downstream_gene_variant	C/T								ENSGALP00010026588.1	10196204	10347306
FBN1	fibrillin 1 [Source:HGNC Symbol;Acc:HGNC:3603]	10	rs732944053	C/T	10194484	10194484		downstream_gene_variant	C/T								ENSGALP00010026599.1	10196204	10347306
FBN1	fibrillin 1 [Source:HGNC Symbol;Acc:HGNC:3603]	10	rs732944053	C/T	10194484	10194484		downstream_gene_variant	C/T								ENSGALP00010026614.1	10196204	10347306
FBN1	fibrillin 1 [Source:HGNC Symbol;Acc:HGNC:3603]	10	rs733150564	C/T	10194488	10194488		downstream_gene_variant	C/T								ENSGALP00010026562.1	10196204	10347306
FBN1	fibrillin 1 [Source:HGNC Symbol;Acc:HGNC:3603]	10	rs733150564	C/T	10194488	10194488		downstream_gene_variant	C/T								ENSGALP00010026576.1	10196204	10347306
FBN1	fibrillin 1 [Source:HGNC Symbol;Acc:HGNC:3603]	10	rs733150564	C/T	10194488	10194488		downstream_gene_variant	C/T								ENSGALP00010026588.1	10196204	10347306
FBN1	fibrillin 1 [Source:HGNC Symbol;Acc:HGNC:3603]	10	rs733150564	C/T	10194488	10194488		downstream_gene_variant	C/T								ENSGALP00010026599.1	10196204	10347306
FBN1	fibrillin 1 [Source:HGNC Symbol;Acc:HGNC:3603]	10	rs733150564	C/T	10194488	10194488		downstream_gene_variant	C/T								ENSGALP00010026614.1	10196204	10347306
FBN1	fibrillin 1 [Source:HGNC Symbol;Acc:HGNC:3603]	10	rs734746567	G/A	10194495	10194495		downstream_gene_variant	G/A								ENSGALP00010026562.1	10196204	10347306
FBN1	fibrillin 1 [Source:HGNC Symbol;Acc:HGNC:3603]	10	rs734746567	G/A	10194495	10194495		downstream_gene_variant	G/A								ENSGALP00010026576.1	10196204	10347306
FBN1	fibrillin 1 [Source:HGNC Symbol;Acc:HGNC:3603]	10	rs734746567	G/A	10194495	10194495		downstream_gene_variant	G/A								ENSGALP00010026588.1	10196204	10347306
FBN1	fibrillin 1 [Source:HGNC Symbol;Acc:HGNC:3603]	10	rs734746567	G/A	10194495	10194495		downstream_gene_variant	G/A								ENSGALP00010026599.1	10196204	10347306
FBN1	fibrillin 1 [Source:HGNC Symbol;Acc:HGNC:3603]	10	rs734746567	G/A	10194495	10194495		downstream_gene_variant	G/A								ENSGALP00010026614.1	10196204	10347306
FBN1	fibrillin 1 [Source:HGNC Symbol;Acc:HGNC:3603]	10	rs316810817	G/C	10194499	10194499		downstream_gene_variant	G/C								ENSGALP00010026562.1	10196204	10347306
FBN1	fibrillin 1 [Source:HGNC Symbol;Acc:HGNC:3603]	10	rs316810817	G/C	10194499	10194499		downstream_gene_variant	G/C								ENSGALP00010026576.1	10196204	10347306
FBN1	fibrillin 1 [Source:HGNC Symbol;Acc:HGNC:3603]	10	rs316810817	G/C	10194499	10194499		downstream_gene_variant	G/C								ENSGALP00010026588.1	10196204	10347306
FBN1	fibrillin 1 [Source:HGNC Symbol;Acc:HGNC:3603]	10	rs316810817	G/C	10194499	10194499		downstream_gene_variant	G/C								ENSGALP00010026599.1	10196204	10347306
FBN1	fibrillin 1 [Source:HGNC Symbol;Acc:HGNC:3603]	10	rs316810817	G/C	10194499	10194499		downstream_gene_variant	G/C								ENSGALP00010026614.1	10196204	10347306
FBN1	fibrillin 1 [Source:HGNC Symbol;Acc:HGNC:3603]	10	rs3386683026	T/A	10194532	10194532		downstream_gene_variant	T/A								ENSGALP00010026562.1	10196204	10347306
FBN1	fibrillin 1 [Source:HGNC Symbol;Acc:HGNC:3603]	10	rs3386683026	T/A	10194532	10194532		downstream_gene_variant	T/A								ENSGALP00010026576.1	10196204	10347306
FBN1	fibrillin 1 [Source:HGNC Symbol;Acc:HGNC:3603]	10	rs3386683026	T/A	10194532	10194532		downstream_gene_variant	T/A								ENSGALP00010026588.1	10196204	10347306
FBN1	fibrillin 1 [Source:HGNC Symbol;Acc:HGNC:3603]	10	rs3386683026	T/A	10194532	10194532		downstream_gene_variant	T/A								ENSGALP00010026599.1	10196204	10347306
FBN1	fibrillin 1 [Source:HGNC Symbol;Acc:HGNC:3603]	10	rs3386683026	T/A	10194532	10194532		downstream_gene_variant	T/A								ENSGALP00010026614.1	10196204	10347306
FBN1	fibrillin 1 [Source:HGNC Symbol;Acc:HGNC:3603]	10	rs1058784102	C/A	10194533	10194533		downstream_gene_variant	C/A								ENSGALP00010026562.1	10196204	10347306
FBN1	fibrillin 1 [Source:HGNC Symbol;Acc:HGNC:3603]	10	rs1058784102	C/A	10194533	10194533		downstream_gene_variant	C/A								ENSGALP00010026576.1	10196204	10347306
FBN1	fibrillin 1 [Source:HGNC Symbol;Acc:HGNC:3603]	10	rs1058784102	C/A	10194533	10194533		downstream_gene_variant	C/A								ENSGALP00010026588.1	10196204	10347306
FBN1	fibrillin 1 [Source:HGNC Symbol;Acc:HGNC:3603]	10	rs1058784102	C/A	10194533	10194533		downstream_gene_variant	C/A								ENSGALP00010026599.1	10196204	10347306
FBN1	fibrillin 1 [Source:HGNC Symbol;Acc:HGNC:3603]	10	rs1058784102	C/A	10194533	10194533		downstream_gene_variant	C/A								ENSGALP00010026614.1	10196204	10347306
FBN1	fibrillin 1 [Source:HGNC Symbol;Acc:HGNC:3603]	10	rs732054048	T/C	10194605	10194605		downstream_gene_variant	T/C								ENSGALP00010026562.1	10196204	10347306
FBN1	fibrillin 1 [Source:HGNC Symbol;Acc:HGNC:3603]	10	rs732054048	T/C	10194605	10194605		downstream_gene_variant	T/C								ENSGALP00010026576.1	10196204	10347306
FBN1	fibrillin 1 [Source:HGNC Symbol;Acc:HGNC:3603]	10	rs732054048	T/C	10194605	10194605		downstream_gene_variant	T/C								ENSGALP00010026588.1	10196204	10347306
FBN1	fibrillin 1 [Source:HGNC Symbol;Acc:HGNC:3603]	10	rs732054048	T/C	10194605	10194605		downstream_gene_variant	T/C								ENSGALP00010026599.1	10196204	10347306
FBN1	fibrillin 1 [Source:HGNC Symbol;Acc:HGNC:3603]	10	rs732054048	T/C	10194605	10194605		downstream_gene_variant	T/C								ENSGALP00010026614.1	10196204	10347306
FBN1	fibrillin 1 [Source:HGNC Symbol;Acc:HGNC:3603]	10	rs794460156	T/C	10194656	10194656		downstream_gene_variant	T/C								ENSGALP00010026562.1	10196204	10347306
FBN1	fibrillin 1 [Source:HGNC Symbol;Acc:HGNC:3603]	10	rs794460156	T/C	10194656	10194656		downstream_gene_variant	T/C								ENSGALP00010026576.1	10196204	10347306
FBN1	fibrillin 1 [Source:HGNC Symbol;Acc:HGNC:3603]	10	rs794460156	T/C	10194656	10194656		downstream_gene_variant	T/C								ENSGALP00010026588.1	10196204	10347306
FBN1	fibrillin 1 [Source:HGNC Symbol;Acc:HGNC:3603]	10	rs794460156	T/C	10194656	10194656		downstream_gene_variant	T/C								ENSGALP00010026599.1	10196204	10347306
FBN1	fibrillin 1 [Source:HGNC Symbol;Acc:HGNC:3603]	10	rs794460156	T/C	10194656	10194656		downstream_gene_variant	T/C								ENSGALP00010026614.1	10196204	10347306
FBN1	fibrillin 1 [Source:HGNC Symbol;Acc:HGNC:3603]	10	rs737696611	A/G	10194658	10194658		downstream_gene_variant	A/G								ENSGALP00010026562.1	10196204	10347306
FBN1	fibrillin 1 [Source:HGNC Symbol;Acc:HGNC:3603]	10	rs737696611	A/G	10194658	10194658		downstream_gene_variant	A/G								ENSGALP00010026576.1	10196204	10347306
FBN1	fibrillin 1 [Source:HGNC Symbol;Acc:HGNC:3603]	10	rs737696611	A/G	10194658	10194658		downstream_gene_variant	A/G								ENSGALP00010026588.1	10196204	10347306
FBN1	fibrillin 1 [Source:HGNC Symbol;Acc:HGNC:3603]	10	rs737696611	A/G	10194658	10194658		downstream_gene_variant	A/G								ENSGALP00010026599.1	10196204	10347306
FBN1	fibrillin 1 [Source:HGNC Symbol;Acc:HGNC:3603]	10	rs737696611	A/G	10194658	10194658		downstream_gene_variant	A/G								ENSGALP00010026614.1	10196204	10347306
FBN1	fibrillin 1 [Source:HGNC Symbol;Acc:HGNC:3603]	10	rs741552087	G/A	10194695	10194695		downstream_gene_variant	G/A								ENSGALP00010026562.1	10196204	10347306
FBN1	fibrillin 1 [Source:HGNC Symbol;Acc:HGNC:3603]	10	rs741552087	G/A	10194695	10194695		downstream_gene_variant	G/A								ENSGALP00010026576.1	10196204	10347306
FBN1	fibrillin 1 [Source:HGNC Symbol;Acc:HGNC:3603]	10	rs741552087	G/A	10194695	10194695		downstream_gene_variant	G/A								ENSGALP00010026588.1	10196204	10347306
FBN1	fibrillin 1 [Source:HGNC Symbol;Acc:HGNC:3603]	10	rs741552087	G/A	10194695	10194695		downstream_gene_variant	G/A								ENSGALP00010026599.1	10196204	10347306
FBN1	fibrillin 1 [Source:HGNC Symbol;Acc:HGNC:3603]	10	rs741552087	G/A	10194695	10194695		downstream_gene_variant	G/A								ENSGALP00010026614.1	10196204	10347306
FBN1	fibrillin 1 [Source:HGNC Symbol;Acc:HGNC:3603]	10	rs314967184	C/T	10194731	10194731		downstream_gene_variant	C/T								ENSGALP00010026562.1	10196204	10347306
FBN1	fibrillin 1 [Source:HGNC Symbol;Acc:HGNC:3603]	10	rs314967184	C/T	10194731	10194731		downstream_gene_variant	C/T								ENSGALP00010026576.1	10196204	10347306
FBN1	fibrillin 1 [Source:HGNC Symbol;Acc:HGNC:3603]	10	rs314967184	C/T	10194731	10194731		downstream_gene_variant	C/T								ENSGALP00010026588.1	10196204	10347306
FBN1	fibrillin 1 [Source:HGNC Symbol;Acc:HGNC:3603]	10	rs314967184	C/T	10194731	10194731		downstream_gene_variant	C/T								ENSGALP00010026599.1	10196204	10347306
FBN1	fibrillin 1 [Source:HGNC Symbol;Acc:HGNC:3603]	10	rs314967184	C/T	10194731	10194731		downstream_gene_variant	C/T								ENSGALP00010026614.1	10196204	10347306
FBN1	fibrillin 1 [Source:HGNC Symbol;Acc:HGNC:3603]	10	rs3386657741	T/G	10194799	10194799		downstream_gene_variant	T/G								ENSGALP00010026562.1	10196204	10347306
FBN1	fibrillin 1 [Source:HGNC Symbol;Acc:HGNC:3603]	10	rs3386657741	T/G	10194799	10194799		downstream_gene_variant	T/G								ENSGALP00010026576.1	10196204	10347306
FBN1	fibrillin 1 [Source:HGNC Symbol;Acc:HGNC:3603]	10	rs3386657741	T/G	10194799	10194799		downstream_gene_variant	T/G								ENSGALP00010026588.1	10196204	10347306
FBN1	fibrillin 1 [Source:HGNC Symbol;Acc:HGNC:3603]	10	rs3386657741	T/G	10194799	10194799		downstream_gene_variant	T/G								ENSGALP00010026599.1	10196204	10347306
FBN1	fibrillin 1 [Source:HGNC Symbol;Acc:HGNC:3603]	10	rs3386657741	T/G	10194799	10194799		downstream_gene_variant	T/G								ENSGALP00010026614.1	10196204	10347306
FBN1	fibrillin 1 [Source:HGNC Symbol;Acc:HGNC:3603]	10	rs3386683027	G/T	10194821	10194821		downstream_gene_variant	G/T								ENSGALP00010026562.1	10196204	10347306
FBN1	fibrillin 1 [Source:HGNC Symbol;Acc:HGNC:3603]	10	rs3386683027	G/T	10194821	10194821		downstream_gene_variant	G/T								ENSGALP00010026576.1	10196204	10347306
FBN1	fibrillin 1 [Source:HGNC Symbol;Acc:HGNC:3603]	10	rs3386683027	G/T	10194821	10194821		downstream_gene_variant	G/T								ENSGALP00010026588.1	10196204	10347306
FBN1	fibrillin 1 [Source:HGNC Symbol;Acc:HGNC:3603]	10	rs3386683027	G/T	10194821	10194821		downstream_gene_variant	G/T								ENSGALP00010026599.1	10196204	10347306
FBN1	fibrillin 1 [Source:HGNC Symbol;Acc:HGNC:3603]	10	rs3386683027	G/T	10194821	10194821		downstream_gene_variant	G/T								ENSGALP00010026614.1	10196204	10347306
FBN1	fibrillin 1 [Source:HGNC Symbol;Acc:HGNC:3603]	10	rs313519184	G/T	10194853	10194853		downstream_gene_variant	G/T								ENSGALP00010026562.1	10196204	10347306
FBN1	fibrillin 1 [Source:HGNC Symbol;Acc:HGNC:3603]	10	rs313519184	G/T	10194853	10194853		downstream_gene_variant	G/T								ENSGALP00010026576.1	10196204	10347306
FBN1	fibrillin 1 [Source:HGNC Symbol;Acc:HGNC:3603]	10	rs313519184	G/T	10194853	10194853		downstream_gene_variant	G/T								ENSGALP00010026588.1	10196204	10347306
FBN1	fibrillin 1 [Source:HGNC Symbol;Acc:HGNC:3603]	10	rs313519184	G/T	10194853	10194853		downstream_gene_variant	G/T								ENSGALP00010026599.1	10196204	10347306
FBN1	fibrillin 1 [Source:HGNC Symbol;Acc:HGNC:3603]	10	rs313519184	G/T	10194853	10194853		downstream_gene_variant	G/T								ENSGALP00010026614.1	10196204	10347306
FBN1	fibrillin 1 [Source:HGNC Symbol;Acc:HGNC:3603]	10	rs317182363	T/A	10194894	10194894		downstream_gene_variant	T/A								ENSGALP00010026562.1	10196204	10347306
FBN1	fibrillin 1 [Source:HGNC Symbol;Acc:HGNC:3603]	10	rs317182363	T/A	10194894	10194894		downstream_gene_variant	T/A								ENSGALP00010026576.1	10196204	10347306
FBN1	fibrillin 1 [Source:HGNC Symbol;Acc:HGNC:3603]	10	rs317182363	T/A	10194894	10194894		downstream_gene_variant	T/A								ENSGALP00010026588.1	10196204	10347306
FBN1	fibrillin 1 [Source:HGNC Symbol;Acc:HGNC:3603]	10	rs317182363	T/A	10194894	10194894		downstream_gene_variant	T/A								ENSGALP00010026599.1	10196204	10347306
FBN1	fibrillin 1 [Source:HGNC Symbol;Acc:HGNC:3603]	10	rs317182363	T/A	10194894	10194894		downstream_gene_variant	T/A								ENSGALP00010026614.1	10196204	10347306
FBN1	fibrillin 1 [Source:HGNC Symbol;Acc:HGNC:3603]	10	rs315131485	A/G	10194919	10194919		downstream_gene_variant	A/G								ENSGALP00010026562.1	10196204	10347306
FBN1	fibrillin 1 [Source:HGNC Symbol;Acc:HGNC:3603]	10	rs315131485	A/G	10194919	10194919		downstream_gene_variant	A/G								ENSGALP00010026576.1	10196204	10347306
FBN1	fibrillin 1 [Source:HGNC Symbol;Acc:HGNC:3603]	10	rs315131485	A/G	10194919	10194919		downstream_gene_variant	A/G								ENSGALP00010026588.1	10196204	10347306
FBN1	fibrillin 1 [Source:HGNC Symbol;Acc:HGNC:3603]	10	rs315131485	A/G	10194919	10194919		downstream_gene_variant	A/G								ENSGALP00010026599.1	10196204	10347306
FBN1	fibrillin 1 [Source:HGNC Symbol;Acc:HGNC:3603]	10	rs315131485	A/G	10194919	10194919		downstream_gene_variant	A/G								ENSGALP00010026614.1	10196204	10347306
FBN1	fibrillin 1 [Source:HGNC Symbol;Acc:HGNC:3603]	10	rs3386443792	A/G	10194940	10194940		downstream_gene_variant	A/G								ENSGALP00010026562.1	10196204	10347306
FBN1	fibrillin 1 [Source:HGNC Symbol;Acc:HGNC:3603]	10	rs3386443792	A/G	10194940	10194940		downstream_gene_variant	A/G								ENSGALP00010026576.1	10196204	10347306
FBN1	fibrillin 1 [Source:HGNC Symbol;Acc:HGNC:3603]	10	rs3386443792	A/G	10194940	10194940		downstream_gene_variant	A/G								ENSGALP00010026588.1	10196204	10347306
FBN1	fibrillin 1 [Source:HGNC Symbol;Acc:HGNC:3603]	10	rs3386443792	A/G	10194940	10194940		downstream_gene_variant	A/G								ENSGALP00010026599.1	10196204	10347306
FBN1	fibrillin 1 [Source:HGNC Symbol;Acc:HGNC:3603]	10	rs3386443792	A/G	10194940	10194940		downstream_gene_variant	A/G								ENSGALP00010026614.1	10196204	10347306
FBN1	fibrillin 1 [Source:HGNC Symbol;Acc:HGNC:3603]	10	rs14005554	T/C	10194997	10194997		downstream_gene_variant	T/C								ENSGALP00010026562.1	10196204	10347306
FBN1	fibrillin 1 [Source:HGNC Symbol;Acc:HGNC:3603]	10	rs14005554	T/C	10194997	10194997		downstream_gene_variant	T/C								ENSGALP00010026576.1	10196204	10347306
FBN1	fibrillin 1 [Source:HGNC Symbol;Acc:HGNC:3603]	10	rs14005554	T/C	10194997	10194997		downstream_gene_variant	T/C								ENSGALP00010026588.1	10196204	10347306
FBN1	fibrillin 1 [Source:HGNC Symbol;Acc:HGNC:3603]	10	rs14005554	T/C	10194997	10194997		downstream_gene_variant	T/C								ENSGALP00010026599.1	10196204	10347306
FBN1	fibrillin 1 [Source:HGNC Symbol;Acc:HGNC:3603]	10	rs14005554	T/C	10194997	10194997		downstream_gene_variant	T/C								ENSGALP00010026614.1	10196204	10347306
FBN1	fibrillin 1 [Source:HGNC Symbol;Acc:HGNC:3603]	10	rs314353238	G/A	10195006	10195006		downstream_gene_variant	G/A								ENSGALP00010026562.1	10196204	10347306
FBN1	fibrillin 1 [Source:HGNC Symbol;Acc:HGNC:3603]	10	rs314353238	G/A	10195006	10195006		downstream_gene_variant	G/A								ENSGALP00010026576.1	10196204	10347306
FBN1	fibrillin 1 [Source:HGNC Symbol;Acc:HGNC:3603]	10	rs314353238	G/A	10195006	10195006		downstream_gene_variant	G/A								ENSGALP00010026588.1	10196204	10347306
FBN1	fibrillin 1 [Source:HGNC Symbol;Acc:HGNC:3603]	10	rs314353238	G/A	10195006	10195006		downstream_gene_variant	G/A								ENSGALP00010026599.1	10196204	10347306
FBN1	fibrillin 1 [Source:HGNC Symbol;Acc:HGNC:3603]	10	rs314353238	G/A	10195006	10195006		downstream_gene_variant	G/A								ENSGALP00010026614.1	10196204	10347306
FBN1	fibrillin 1 [Source:HGNC Symbol;Acc:HGNC:3603]	10	rs14005555	C/T	10195031	10195031		downstream_gene_variant	C/T								ENSGALP00010026562.1	10196204	10347306
FBN1	fibrillin 1 [Source:HGNC Symbol;Acc:HGNC:3603]	10	rs14005555	C/T	10195031	10195031		downstream_gene_variant	C/T								ENSGALP00010026576.1	10196204	10347306
FBN1	fibrillin 1 [Source:HGNC Symbol;Acc:HGNC:3603]	10	rs14005555	C/T	10195031	10195031		downstream_gene_variant	C/T								ENSGALP00010026588.1	10196204	10347306
FBN1	fibrillin 1 [Source:HGNC Symbol;Acc:HGNC:3603]	10	rs14005555	C/T	10195031	10195031		downstream_gene_variant	C/T								ENSGALP00010026599.1	10196204	10347306
FBN1	fibrillin 1 [Source:HGNC Symbol;Acc:HGNC:3603]	10	rs14005555	C/T	10195031	10195031		downstream_gene_variant	C/T								ENSGALP00010026614.1	10196204	10347306
FBN1	fibrillin 1 [Source:HGNC Symbol;Acc:HGNC:3603]	10	rs737024983	T/G	10195045	10195045		downstream_gene_variant	T/G								ENSGALP00010026562.1	10196204	10347306
FBN1	fibrillin 1 [Source:HGNC Symbol;Acc:HGNC:3603]	10	rs737024983	T/G	10195045	10195045		downstream_gene_variant	T/G								ENSGALP00010026576.1	10196204	10347306
FBN1	fibrillin 1 [Source:HGNC Symbol;Acc:HGNC:3603]	10	rs737024983	T/G	10195045	10195045		downstream_gene_variant	T/G								ENSGALP00010026588.1	10196204	10347306
FBN1	fibrillin 1 [Source:HGNC Symbol;Acc:HGNC:3603]	10	rs737024983	T/G	10195045	10195045		downstream_gene_variant	T/G								ENSGALP00010026599.1	10196204	10347306
FBN1	fibrillin 1 [Source:HGNC Symbol;Acc:HGNC:3603]	10	rs737024983	T/G	10195045	10195045		downstream_gene_variant	T/G								ENSGALP00010026614.1	10196204	10347306
FBN1	fibrillin 1 [Source:HGNC Symbol;Acc:HGNC:3603]	10	rs3386549780	C/G	10195093	10195093		downstream_gene_variant	C/G								ENSGALP00010026562.1	10196204	10347306
FBN1	fibrillin 1 [Source:HGNC Symbol;Acc:HGNC:3603]	10	rs3386549780	C/G	10195093	10195093		downstream_gene_variant	C/G								ENSGALP00010026576.1	10196204	10347306
FBN1	fibrillin 1 [Source:HGNC Symbol;Acc:HGNC:3603]	10	rs3386549780	C/G	10195093	10195093		downstream_gene_variant	C/G								ENSGALP00010026588.1	10196204	10347306
FBN1	fibrillin 1 [Source:HGNC Symbol;Acc:HGNC:3603]	10	rs3386549780	C/G	10195093	10195093		downstream_gene_variant	C/G								ENSGALP00010026599.1	10196204	10347306
FBN1	fibrillin 1 [Source:HGNC Symbol;Acc:HGNC:3603]	10	rs3386549780	C/G	10195093	10195093		downstream_gene_variant	C/G								ENSGALP00010026614.1	10196204	10347306
FBN1	fibrillin 1 [Source:HGNC Symbol;Acc:HGNC:3603]	10	rs14005556	C/T	10195097	10195097		downstream_gene_variant	C/T								ENSGALP00010026562.1	10196204	10347306
FBN1	fibrillin 1 [Source:HGNC Symbol;Acc:HGNC:3603]	10	rs14005556	C/T	10195097	10195097		downstream_gene_variant	C/T								ENSGALP00010026576.1	10196204	10347306
FBN1	fibrillin 1 [Source:HGNC Symbol;Acc:HGNC:3603]	10	rs14005556	C/T	10195097	10195097		downstream_gene_variant	C/T								ENSGALP00010026588.1	10196204	10347306
FBN1	fibrillin 1 [Source:HGNC Symbol;Acc:HGNC:3603]	10	rs14005556	C/T	10195097	10195097		downstream_gene_variant	C/T								ENSGALP00010026599.1	10196204	10347306
FBN1	fibrillin 1 [Source:HGNC Symbol;Acc:HGNC:3603]	10	rs14005556	C/T	10195097	10195097		downstream_gene_variant	C/T								ENSGALP00010026614.1	10196204	10347306
FBN1	fibrillin 1 [Source:HGNC Symbol;Acc:HGNC:3603]	10	rs14005557	A/G	10195155	10195155		downstream_gene_variant	A/G								ENSGALP00010026562.1	10196204	10347306
FBN1	fibrillin 1 [Source:HGNC Symbol;Acc:HGNC:3603]	10	rs14005557	A/G	10195155	10195155		downstream_gene_variant	A/G								ENSGALP00010026576.1	10196204	10347306
FBN1	fibrillin 1 [Source:HGNC Symbol;Acc:HGNC:3603]	10	rs14005557	A/G	10195155	10195155		downstream_gene_variant	A/G								ENSGALP00010026588.1	10196204	10347306
FBN1	fibrillin 1 [Source:HGNC Symbol;Acc:HGNC:3603]	10	rs14005557	A/G	10195155	10195155		downstream_gene_variant	A/G								ENSGALP00010026599.1	10196204	10347306
FBN1	fibrillin 1 [Source:HGNC Symbol;Acc:HGNC:3603]	10	rs14005557	A/G	10195155	10195155		downstream_gene_variant	A/G								ENSGALP00010026614.1	10196204	10347306
FBN1	fibrillin 1 [Source:HGNC Symbol;Acc:HGNC:3603]	10	rs316432025	A/T	10195186	10195186		downstream_gene_variant	A/T								ENSGALP00010026562.1	10196204	10347306
FBN1	fibrillin 1 [Source:HGNC Symbol;Acc:HGNC:3603]	10	rs316432025	A/T	10195186	10195186		downstream_gene_variant	A/T								ENSGALP00010026576.1	10196204	10347306
FBN1	fibrillin 1 [Source:HGNC Symbol;Acc:HGNC:3603]	10	rs316432025	A/T	10195186	10195186		downstream_gene_variant	A/T								ENSGALP00010026588.1	10196204	10347306
FBN1	fibrillin 1 [Source:HGNC Symbol;Acc:HGNC:3603]	10	rs316432025	A/T	10195186	10195186		downstream_gene_variant	A/T								ENSGALP00010026599.1	10196204	10347306
FBN1	fibrillin 1 [Source:HGNC Symbol;Acc:HGNC:3603]	10	rs316432025	A/T	10195186	10195186		downstream_gene_variant	A/T								ENSGALP00010026614.1	10196204	10347306
FBN1	fibrillin 1 [Source:HGNC Symbol;Acc:HGNC:3603]	10	rs14005558	T/C	10195193	10195193		downstream_gene_variant	T/C								ENSGALP00010026562.1	10196204	10347306
FBN1	fibrillin 1 [Source:HGNC Symbol;Acc:HGNC:3603]	10	rs14005558	T/C	10195193	10195193		downstream_gene_variant	T/C								ENSGALP00010026576.1	10196204	10347306
FBN1	fibrillin 1 [Source:HGNC Symbol;Acc:HGNC:3603]	10	rs14005558	T/C	10195193	10195193		downstream_gene_variant	T/C								ENSGALP00010026588.1	10196204	10347306
FBN1	fibrillin 1 [Source:HGNC Symbol;Acc:HGNC:3603]	10	rs14005558	T/C	10195193	10195193		downstream_gene_variant	T/C								ENSGALP00010026599.1	10196204	10347306
FBN1	fibrillin 1 [Source:HGNC Symbol;Acc:HGNC:3603]	10	rs14005558	T/C	10195193	10195193		downstream_gene_variant	T/C								ENSGALP00010026614.1	10196204	10347306
FBN1	fibrillin 1 [Source:HGNC Symbol;Acc:HGNC:3603]	10	rs3386657734	A/G	10195202	10195202		downstream_gene_variant	A/G								ENSGALP00010026562.1	10196204	10347306
FBN1	fibrillin 1 [Source:HGNC Symbol;Acc:HGNC:3603]	10	rs3386657734	A/G	10195202	10195202		downstream_gene_variant	A/G								ENSGALP00010026576.1	10196204	10347306
FBN1	fibrillin 1 [Source:HGNC Symbol;Acc:HGNC:3603]	10	rs3386657734	A/G	10195202	10195202		downstream_gene_variant	A/G								ENSGALP00010026588.1	10196204	10347306
FBN1	fibrillin 1 [Source:HGNC Symbol;Acc:HGNC:3603]	10	rs3386657734	A/G	10195202	10195202		downstream_gene_variant	A/G								ENSGALP00010026599.1	10196204	10347306
FBN1	fibrillin 1 [Source:HGNC Symbol;Acc:HGNC:3603]	10	rs3386657734	A/G	10195202	10195202		downstream_gene_variant	A/G								ENSGALP00010026614.1	10196204	10347306
FBN1	fibrillin 1 [Source:HGNC Symbol;Acc:HGNC:3603]	10	rs314664308	T/G	10195218	10195218		downstream_gene_variant	T/G								ENSGALP00010026562.1	10196204	10347306
FBN1	fibrillin 1 [Source:HGNC Symbol;Acc:HGNC:3603]	10	rs314664308	T/G	10195218	10195218		downstream_gene_variant	T/G								ENSGALP00010026576.1	10196204	10347306
FBN1	fibrillin 1 [Source:HGNC Symbol;Acc:HGNC:3603]	10	rs314664308	T/G	10195218	10195218		downstream_gene_variant	T/G								ENSGALP00010026588.1	10196204	10347306
FBN1	fibrillin 1 [Source:HGNC Symbol;Acc:HGNC:3603]	10	rs314664308	T/G	10195218	10195218		downstream_gene_variant	T/G								ENSGALP00010026599.1	10196204	10347306
FBN1	fibrillin 1 [Source:HGNC Symbol;Acc:HGNC:3603]	10	rs314664308	T/G	10195218	10195218		downstream_gene_variant	T/G								ENSGALP00010026614.1	10196204	10347306
FBN1	fibrillin 1 [Source:HGNC Symbol;Acc:HGNC:3603]	10	rs794071793	A/C	10195378	10195378		downstream_gene_variant	A/C								ENSGALP00010026562.1	10196204	10347306
FBN1	fibrillin 1 [Source:HGNC Symbol;Acc:HGNC:3603]	10	rs794071793	A/C	10195378	10195378		downstream_gene_variant	A/C								ENSGALP00010026576.1	10196204	10347306
FBN1	fibrillin 1 [Source:HGNC Symbol;Acc:HGNC:3603]	10	rs794071793	A/C	10195378	10195378		downstream_gene_variant	A/C								ENSGALP00010026588.1	10196204	10347306
FBN1	fibrillin 1 [Source:HGNC Symbol;Acc:HGNC:3603]	10	rs794071793	A/C	10195378	10195378		downstream_gene_variant	A/C								ENSGALP00010026599.1	10196204	10347306
FBN1	fibrillin 1 [Source:HGNC Symbol;Acc:HGNC:3603]	10	rs794071793	A/C	10195378	10195378		downstream_gene_variant	A/C								ENSGALP00010026614.1	10196204	10347306
FBN1	fibrillin 1 [Source:HGNC Symbol;Acc:HGNC:3603]	10	rs1059877794	G/C	10195420	10195420		downstream_gene_variant	G/C								ENSGALP00010026562.1	10196204	10347306
FBN1	fibrillin 1 [Source:HGNC Symbol;Acc:HGNC:3603]	10	rs1059877794	G/C	10195420	10195420		downstream_gene_variant	G/C								ENSGALP00010026576.1	10196204	10347306
FBN1	fibrillin 1 [Source:HGNC Symbol;Acc:HGNC:3603]	10	rs1059877794	G/C	10195420	10195420		downstream_gene_variant	G/C								ENSGALP00010026588.1	10196204	10347306
FBN1	fibrillin 1 [Source:HGNC Symbol;Acc:HGNC:3603]	10	rs1059877794	G/C	10195420	10195420		downstream_gene_variant	G/C								ENSGALP00010026599.1	10196204	10347306
FBN1	fibrillin 1 [Source:HGNC Symbol;Acc:HGNC:3603]	10	rs1059877794	G/C	10195420	10195420		downstream_gene_variant	G/C								ENSGALP00010026614.1	10196204	10347306
FBN1	fibrillin 1 [Source:HGNC Symbol;Acc:HGNC:3603]	10	rs732289403	A/G	10195474	10195474		downstream_gene_variant	A/G								ENSGALP00010026562.1	10196204	10347306
FBN1	fibrillin 1 [Source:HGNC Symbol;Acc:HGNC:3603]	10	rs732289403	A/G	10195474	10195474		downstream_gene_variant	A/G								ENSGALP00010026576.1	10196204	10347306
FBN1	fibrillin 1 [Source:HGNC Symbol;Acc:HGNC:3603]	10	rs732289403	A/G	10195474	10195474		downstream_gene_variant	A/G								ENSGALP00010026588.1	10196204	10347306
FBN1	fibrillin 1 [Source:HGNC Symbol;Acc:HGNC:3603]	10	rs732289403	A/G	10195474	10195474		downstream_gene_variant	A/G								ENSGALP00010026599.1	10196204	10347306
FBN1	fibrillin 1 [Source:HGNC Symbol;Acc:HGNC:3603]	10	rs732289403	A/G	10195474	10195474		downstream_gene_variant	A/G								ENSGALP00010026614.1	10196204	10347306
FBN1	fibrillin 1 [Source:HGNC Symbol;Acc:HGNC:3603]	10	rs312401916	T/G	10195536	10195536		downstream_gene_variant	T/G								ENSGALP00010026562.1	10196204	10347306
FBN1	fibrillin 1 [Source:HGNC Symbol;Acc:HGNC:3603]	10	rs312401916	T/G	10195536	10195536		downstream_gene_variant	T/G								ENSGALP00010026576.1	10196204	10347306
FBN1	fibrillin 1 [Source:HGNC Symbol;Acc:HGNC:3603]	10	rs312401916	T/G	10195536	10195536		downstream_gene_variant	T/G								ENSGALP00010026588.1	10196204	10347306
FBN1	fibrillin 1 [Source:HGNC Symbol;Acc:HGNC:3603]	10	rs312401916	T/G	10195536	10195536		downstream_gene_variant	T/G								ENSGALP00010026599.1	10196204	10347306
FBN1	fibrillin 1 [Source:HGNC Symbol;Acc:HGNC:3603]	10	rs312401916	T/G	10195536	10195536		downstream_gene_variant	T/G								ENSGALP00010026614.1	10196204	10347306
FBN1	fibrillin 1 [Source:HGNC Symbol;Acc:HGNC:3603]	10	rs317509581	A/T	10195560	10195560		downstream_gene_variant	A/T								ENSGALP00010026562.1	10196204	10347306
FBN1	fibrillin 1 [Source:HGNC Symbol;Acc:HGNC:3603]	10	rs317509581	A/T	10195560	10195560		downstream_gene_variant	A/T								ENSGALP00010026576.1	10196204	10347306
FBN1	fibrillin 1 [Source:HGNC Symbol;Acc:HGNC:3603]	10	rs317509581	A/T	10195560	10195560		downstream_gene_variant	A/T								ENSGALP00010026588.1	10196204	10347306
FBN1	fibrillin 1 [Source:HGNC Symbol;Acc:HGNC:3603]	10	rs317509581	A/T	10195560	10195560		downstream_gene_variant	A/T								ENSGALP00010026599.1	10196204	10347306
FBN1	fibrillin 1 [Source:HGNC Symbol;Acc:HGNC:3603]	10	rs317509581	A/T	10195560	10195560		downstream_gene_variant	A/T								ENSGALP00010026614.1	10196204	10347306
FBN1	fibrillin 1 [Source:HGNC Symbol;Acc:HGNC:3603]	10	rs3388180868	T/C	10195597	10195597		downstream_gene_variant	T/C								ENSGALP00010026562.1	10196204	10347306
FBN1	fibrillin 1 [Source:HGNC Symbol;Acc:HGNC:3603]	10	rs3388180868	T/C	10195597	10195597		downstream_gene_variant	T/C								ENSGALP00010026576.1	10196204	10347306
FBN1	fibrillin 1 [Source:HGNC Symbol;Acc:HGNC:3603]	10	rs3388180868	T/C	10195597	10195597		downstream_gene_variant	T/C								ENSGALP00010026588.1	10196204	10347306
FBN1	fibrillin 1 [Source:HGNC Symbol;Acc:HGNC:3603]	10	rs3388180868	T/C	10195597	10195597		downstream_gene_variant	T/C								ENSGALP00010026599.1	10196204	10347306
FBN1	fibrillin 1 [Source:HGNC Symbol;Acc:HGNC:3603]	10	rs3388180868	T/C	10195597	10195597		downstream_gene_variant	T/C								ENSGALP00010026614.1	10196204	10347306
FBN1	fibrillin 1 [Source:HGNC Symbol;Acc:HGNC:3603]	10	rs314777195	T/G	10195662	10195662		downstream_gene_variant	T/G								ENSGALP00010026562.1	10196204	10347306
FBN1	fibrillin 1 [Source:HGNC Symbol;Acc:HGNC:3603]	10	rs314777195	T/G	10195662	10195662		downstream_gene_variant	T/G								ENSGALP00010026576.1	10196204	10347306
FBN1	fibrillin 1 [Source:HGNC Symbol;Acc:HGNC:3603]	10	rs314777195	T/G	10195662	10195662		downstream_gene_variant	T/G								ENSGALP00010026588.1	10196204	10347306
FBN1	fibrillin 1 [Source:HGNC Symbol;Acc:HGNC:3603]	10	rs314777195	T/G	10195662	10195662		downstream_gene_variant	T/G								ENSGALP00010026599.1	10196204	10347306
FBN1	fibrillin 1 [Source:HGNC Symbol;Acc:HGNC:3603]	10	rs314777195	T/G	10195662	10195662		downstream_gene_variant	T/G								ENSGALP00010026614.1	10196204	10347306
FBN1	fibrillin 1 [Source:HGNC Symbol;Acc:HGNC:3603]	10	rs731287026	C/T	10195670	10195670		downstream_gene_variant	C/T								ENSGALP00010026562.1	10196204	10347306
FBN1	fibrillin 1 [Source:HGNC Symbol;Acc:HGNC:3603]	10	rs731287026	C/T	10195670	10195670		downstream_gene_variant	C/T								ENSGALP00010026576.1	10196204	10347306
FBN1	fibrillin 1 [Source:HGNC Symbol;Acc:HGNC:3603]	10	rs731287026	C/T	10195670	10195670		downstream_gene_variant	C/T								ENSGALP00010026588.1	10196204	10347306
FBN1	fibrillin 1 [Source:HGNC Symbol;Acc:HGNC:3603]	10	rs731287026	C/T	10195670	10195670		downstream_gene_variant	C/T								ENSGALP00010026599.1	10196204	10347306
FBN1	fibrillin 1 [Source:HGNC Symbol;Acc:HGNC:3603]	10	rs731287026	C/T	10195670	10195670		downstream_gene_variant	C/T								ENSGALP00010026614.1	10196204	10347306
FBN1	fibrillin 1 [Source:HGNC Symbol;Acc:HGNC:3603]	10	rs14946883	A/C	10195766	10195766		downstream_gene_variant	A/C								ENSGALP00010026562.1	10196204	10347306
FBN1	fibrillin 1 [Source:HGNC Symbol;Acc:HGNC:3603]	10	rs14946883	A/C	10195766	10195766		downstream_gene_variant	A/C								ENSGALP00010026576.1	10196204	10347306
FBN1	fibrillin 1 [Source:HGNC Symbol;Acc:HGNC:3603]	10	rs14946883	A/C	10195766	10195766		downstream_gene_variant	A/C								ENSGALP00010026588.1	10196204	10347306
FBN1	fibrillin 1 [Source:HGNC Symbol;Acc:HGNC:3603]	10	rs14946883	A/C	10195766	10195766		downstream_gene_variant	A/C								ENSGALP00010026599.1	10196204	10347306
FBN1	fibrillin 1 [Source:HGNC Symbol;Acc:HGNC:3603]	10	rs14946883	A/C	10195766	10195766		downstream_gene_variant	A/C								ENSGALP00010026614.1	10196204	10347306
FBN1	fibrillin 1 [Source:HGNC Symbol;Acc:HGNC:3603]	10	rs741077093	G/A	10195785	10195785		downstream_gene_variant	G/A								ENSGALP00010026562.1	10196204	10347306
FBN1	fibrillin 1 [Source:HGNC Symbol;Acc:HGNC:3603]	10	rs741077093	G/A	10195785	10195785		downstream_gene_variant	G/A								ENSGALP00010026576.1	10196204	10347306
FBN1	fibrillin 1 [Source:HGNC Symbol;Acc:HGNC:3603]	10	rs741077093	G/A	10195785	10195785		downstream_gene_variant	G/A								ENSGALP00010026588.1	10196204	10347306
FBN1	fibrillin 1 [Source:HGNC Symbol;Acc:HGNC:3603]	10	rs741077093	G/A	10195785	10195785		downstream_gene_variant	G/A								ENSGALP00010026599.1	10196204	10347306
FBN1	fibrillin 1 [Source:HGNC Symbol;Acc:HGNC:3603]	10	rs741077093	G/A	10195785	10195785		downstream_gene_variant	G/A								ENSGALP00010026614.1	10196204	10347306
FBN1	fibrillin 1 [Source:HGNC Symbol;Acc:HGNC:3603]	10	rs317190115	T/A	10195787	10195787		downstream_gene_variant	T/A								ENSGALP00010026562.1	10196204	10347306
FBN1	fibrillin 1 [Source:HGNC Symbol;Acc:HGNC:3603]	10	rs317190115	T/A	10195787	10195787		downstream_gene_variant	T/A								ENSGALP00010026576.1	10196204	10347306
FBN1	fibrillin 1 [Source:HGNC Symbol;Acc:HGNC:3603]	10	rs317190115	T/A	10195787	10195787		downstream_gene_variant	T/A								ENSGALP00010026588.1	10196204	10347306
FBN1	fibrillin 1 [Source:HGNC Symbol;Acc:HGNC:3603]	10	rs317190115	T/A	10195787	10195787		downstream_gene_variant	T/A								ENSGALP00010026599.1	10196204	10347306
FBN1	fibrillin 1 [Source:HGNC Symbol;Acc:HGNC:3603]	10	rs317190115	T/A	10195787	10195787		downstream_gene_variant	T/A								ENSGALP00010026614.1	10196204	10347306
FBN1	fibrillin 1 [Source:HGNC Symbol;Acc:HGNC:3603]	10	rs14946884	T/G	10195814	10195814		downstream_gene_variant	T/G								ENSGALP00010026562.1	10196204	10347306
FBN1	fibrillin 1 [Source:HGNC Symbol;Acc:HGNC:3603]	10	rs14946884	T/G	10195814	10195814		downstream_gene_variant	T/G								ENSGALP00010026576.1	10196204	10347306
FBN1	fibrillin 1 [Source:HGNC Symbol;Acc:HGNC:3603]	10	rs14946884	T/G	10195814	10195814		downstream_gene_variant	T/G								ENSGALP00010026588.1	10196204	10347306
FBN1	fibrillin 1 [Source:HGNC Symbol;Acc:HGNC:3603]	10	rs14946884	T/G	10195814	10195814		downstream_gene_variant	T/G								ENSGALP00010026599.1	10196204	10347306
FBN1	fibrillin 1 [Source:HGNC Symbol;Acc:HGNC:3603]	10	rs14946884	T/G	10195814	10195814		downstream_gene_variant	T/G								ENSGALP00010026614.1	10196204	10347306
FBN1	fibrillin 1 [Source:HGNC Symbol;Acc:HGNC:3603]	10	rs314531601	A/T	10195894	10195894		downstream_gene_variant	A/T								ENSGALP00010026562.1	10196204	10347306
FBN1	fibrillin 1 [Source:HGNC Symbol;Acc:HGNC:3603]	10	rs314531601	A/T	10195894	10195894		downstream_gene_variant	A/T								ENSGALP00010026576.1	10196204	10347306
FBN1	fibrillin 1 [Source:HGNC Symbol;Acc:HGNC:3603]	10	rs314531601	A/T	10195894	10195894		downstream_gene_variant	A/T								ENSGALP00010026588.1	10196204	10347306
FBN1	fibrillin 1 [Source:HGNC Symbol;Acc:HGNC:3603]	10	rs314531601	A/T	10195894	10195894		downstream_gene_variant	A/T								ENSGALP00010026599.1	10196204	10347306
FBN1	fibrillin 1 [Source:HGNC Symbol;Acc:HGNC:3603]	10	rs314531601	A/T	10195894	10195894		downstream_gene_variant	A/T								ENSGALP00010026614.1	10196204	10347306
FBN1	fibrillin 1 [Source:HGNC Symbol;Acc:HGNC:3603]	10	rs14946885	G/A	10195919	10195919		downstream_gene_variant	G/A								ENSGALP00010026562.1	10196204	10347306
FBN1	fibrillin 1 [Source:HGNC Symbol;Acc:HGNC:3603]	10	rs14946885	G/A	10195919	10195919		downstream_gene_variant	G/A								ENSGALP00010026576.1	10196204	10347306
FBN1	fibrillin 1 [Source:HGNC Symbol;Acc:HGNC:3603]	10	rs14946885	G/A	10195919	10195919		downstream_gene_variant	G/A								ENSGALP00010026588.1	10196204	10347306
FBN1	fibrillin 1 [Source:HGNC Symbol;Acc:HGNC:3603]	10	rs14946885	G/A	10195919	10195919		downstream_gene_variant	G/A								ENSGALP00010026599.1	10196204	10347306
FBN1	fibrillin 1 [Source:HGNC Symbol;Acc:HGNC:3603]	10	rs14946885	G/A	10195919	10195919		downstream_gene_variant	G/A								ENSGALP00010026614.1	10196204	10347306
FBN1	fibrillin 1 [Source:HGNC Symbol;Acc:HGNC:3603]	10	rs3387983882	A/G	10195923	10195923		downstream_gene_variant	A/G								ENSGALP00010026562.1	10196204	10347306
FBN1	fibrillin 1 [Source:HGNC Symbol;Acc:HGNC:3603]	10	rs3387983882	A/G	10195923	10195923		downstream_gene_variant	A/G								ENSGALP00010026576.1	10196204	10347306
FBN1	fibrillin 1 [Source:HGNC Symbol;Acc:HGNC:3603]	10	rs3387983882	A/G	10195923	10195923		downstream_gene_variant	A/G								ENSGALP00010026588.1	10196204	10347306
FBN1	fibrillin 1 [Source:HGNC Symbol;Acc:HGNC:3603]	10	rs3387983882	A/G	10195923	10195923		downstream_gene_variant	A/G								ENSGALP00010026599.1	10196204	10347306
FBN1	fibrillin 1 [Source:HGNC Symbol;Acc:HGNC:3603]	10	rs3387983882	A/G	10195923	10195923		downstream_gene_variant	A/G								ENSGALP00010026614.1	10196204	10347306
FBN1	fibrillin 1 [Source:HGNC Symbol;Acc:HGNC:3603]	10	rs740811301	T/C	10195974	10195974		downstream_gene_variant	T/C								ENSGALP00010026562.1	10196204	10347306
FBN1	fibrillin 1 [Source:HGNC Symbol;Acc:HGNC:3603]	10	rs740811301	T/C	10195974	10195974		downstream_gene_variant	T/C								ENSGALP00010026576.1	10196204	10347306
FBN1	fibrillin 1 [Source:HGNC Symbol;Acc:HGNC:3603]	10	rs740811301	T/C	10195974	10195974		downstream_gene_variant	T/C								ENSGALP00010026588.1	10196204	10347306
FBN1	fibrillin 1 [Source:HGNC Symbol;Acc:HGNC:3603]	10	rs740811301	T/C	10195974	10195974		downstream_gene_variant	T/C								ENSGALP00010026599.1	10196204	10347306
FBN1	fibrillin 1 [Source:HGNC Symbol;Acc:HGNC:3603]	10	rs740811301	T/C	10195974	10195974		downstream_gene_variant	T/C								ENSGALP00010026614.1	10196204	10347306
FBN1	fibrillin 1 [Source:HGNC Symbol;Acc:HGNC:3603]	10	rs315912064	G/A	10196089	10196089		downstream_gene_variant	G/A								ENSGALP00010026562.1	10196204	10347306
FBN1	fibrillin 1 [Source:HGNC Symbol;Acc:HGNC:3603]	10	rs315912064	G/A	10196089	10196089		downstream_gene_variant	G/A								ENSGALP00010026576.1	10196204	10347306
FBN1	fibrillin 1 [Source:HGNC Symbol;Acc:HGNC:3603]	10	rs315912064	G/A	10196089	10196089		downstream_gene_variant	G/A								ENSGALP00010026588.1	10196204	10347306
FBN1	fibrillin 1 [Source:HGNC Symbol;Acc:HGNC:3603]	10	rs315912064	G/A	10196089	10196089		downstream_gene_variant	G/A								ENSGALP00010026599.1	10196204	10347306
FBN1	fibrillin 1 [Source:HGNC Symbol;Acc:HGNC:3603]	10	rs315912064	G/A	10196089	10196089		downstream_gene_variant	G/A								ENSGALP00010026614.1	10196204	10347306
FBN1	fibrillin 1 [Source:HGNC Symbol;Acc:HGNC:3603]	10	rs313846289	T/C	10196123	10196123		downstream_gene_variant	T/C								ENSGALP00010026562.1	10196204	10347306
FBN1	fibrillin 1 [Source:HGNC Symbol;Acc:HGNC:3603]	10	rs313846289	T/C	10196123	10196123		downstream_gene_variant	T/C								ENSGALP00010026576.1	10196204	10347306
FBN1	fibrillin 1 [Source:HGNC Symbol;Acc:HGNC:3603]	10	rs313846289	T/C	10196123	10196123		downstream_gene_variant	T/C								ENSGALP00010026588.1	10196204	10347306
FBN1	fibrillin 1 [Source:HGNC Symbol;Acc:HGNC:3603]	10	rs313846289	T/C	10196123	10196123		downstream_gene_variant	T/C								ENSGALP00010026599.1	10196204	10347306
FBN1	fibrillin 1 [Source:HGNC Symbol;Acc:HGNC:3603]	10	rs313846289	T/C	10196123	10196123		downstream_gene_variant	T/C								ENSGALP00010026614.1	10196204	10347306
FBN1	fibrillin 1 [Source:HGNC Symbol;Acc:HGNC:3603]	10	rs740058488	A/C	10196441	10196441		downstream_gene_variant	A/C								ENSGALP00010026576.1	10196204	10347306
FBN1	fibrillin 1 [Source:HGNC Symbol;Acc:HGNC:3603]	10	rs313702144	T/G	10197149	10197149		downstream_gene_variant	T/G								ENSGALP00010026576.1	10196204	10347306
FBN1	fibrillin 1 [Source:HGNC Symbol;Acc:HGNC:3603]	10	rs10727163	A/G	10197235	10197235		downstream_gene_variant	A/G								ENSGALP00010026576.1	10196204	10347306
FBN1	fibrillin 1 [Source:HGNC Symbol;Acc:HGNC:3603]	10	rs732463600	A/G	10197364	10197364		downstream_gene_variant	A/G								ENSGALP00010026576.1	10196204	10347306
FBN1	fibrillin 1 [Source:HGNC Symbol;Acc:HGNC:3603]	10	rs3386715963	G/A	10197400	10197400		downstream_gene_variant	G/A								ENSGALP00010026576.1	10196204	10347306
FBN1	fibrillin 1 [Source:HGNC Symbol;Acc:HGNC:3603]	10	rs1058104142	G/A	10197401	10197401		downstream_gene_variant	G/A								ENSGALP00010026576.1	10196204	10347306
FBN1	fibrillin 1 [Source:HGNC Symbol;Acc:HGNC:3603]	10	rs734057629	G/T	10197474	10197474		downstream_gene_variant	G/T								ENSGALP00010026576.1	10196204	10347306
FBN1	fibrillin 1 [Source:HGNC Symbol;Acc:HGNC:3603]	10	rs312563724	C/T	10197555	10197555		downstream_gene_variant	C/T								ENSGALP00010026576.1	10196204	10347306
FBN1	fibrillin 1 [Source:HGNC Symbol;Acc:HGNC:3603]	10	rs732746978	A/C	10197667	10197667		downstream_gene_variant	A/C								ENSGALP00010026576.1	10196204	10347306
FBN1	fibrillin 1 [Source:HGNC Symbol;Acc:HGNC:3603]	10	rs3386683021	A/T	10197730	10197730		downstream_gene_variant	A/T								ENSGALP00010026576.1	10196204	10347306
FBN1	fibrillin 1 [Source:HGNC Symbol;Acc:HGNC:3603]	10	rs740414110	C/T	10197749	10197749		downstream_gene_variant	C/T								ENSGALP00010026576.1	10196204	10347306
FBN1	fibrillin 1 [Source:HGNC Symbol;Acc:HGNC:3603]	10	rs1060208623	G/C	10197813	10197813		downstream_gene_variant	G/C								ENSGALP00010026576.1	10196204	10347306
FBN1	fibrillin 1 [Source:HGNC Symbol;Acc:HGNC:3603]	10	rs1057986243	G/A	10197827	10197827		downstream_gene_variant	G/A								ENSGALP00010026576.1	10196204	10347306
FBN1	fibrillin 1 [Source:HGNC Symbol;Acc:HGNC:3603]	10	rs736235291	C/T	10197835	10197835		downstream_gene_variant	C/T								ENSGALP00010026576.1	10196204	10347306
FBN1	fibrillin 1 [Source:HGNC Symbol;Acc:HGNC:3603]	10	rs733549076	T/G	10197844	10197844		downstream_gene_variant	T/G								ENSGALP00010026576.1	10196204	10347306
FBN1	fibrillin 1 [Source:HGNC Symbol;Acc:HGNC:3603]	10	rs3386663605	G/A	10197847	10197847		downstream_gene_variant	G/A								ENSGALP00010026576.1	10196204	10347306
FBN1	fibrillin 1 [Source:HGNC Symbol;Acc:HGNC:3603]	10	rs1058209845	A/G	10197848	10197848		downstream_gene_variant	A/G								ENSGALP00010026576.1	10196204	10347306
FBN1	fibrillin 1 [Source:HGNC Symbol;Acc:HGNC:3603]	10	rs80718796	T/C	10197901	10197901		downstream_gene_variant	T/C								ENSGALP00010026576.1	10196204	10347306
FBN1	fibrillin 1 [Source:HGNC Symbol;Acc:HGNC:3603]	10	rs3386663592	G/C	10197908	10197908		downstream_gene_variant	G/C								ENSGALP00010026576.1	10196204	10347306
FBN1	fibrillin 1 [Source:HGNC Symbol;Acc:HGNC:3603]	10	rs741583972	T/G	10197909	10197909		downstream_gene_variant	T/G								ENSGALP00010026576.1	10196204	10347306
FBN1	fibrillin 1 [Source:HGNC Symbol;Acc:HGNC:3603]	10	rs80753616	C/T	10197939	10197939		downstream_gene_variant	C/T								ENSGALP00010026576.1	10196204	10347306
FBN1	fibrillin 1 [Source:HGNC Symbol;Acc:HGNC:3603]	10	rs3384309170	CTC/-	10197939	10197941		downstream_gene_variant	CTC/-								ENSGALP00010026576.1	10196204	10347306
FBN1	fibrillin 1 [Source:HGNC Symbol;Acc:HGNC:3603]	10	rs80592147	T/G	10197970	10197970		downstream_gene_variant	T/G								ENSGALP00010026576.1	10196204	10347306
FBN1	fibrillin 1 [Source:HGNC Symbol;Acc:HGNC:3603]	10	rs80752028	T/C	10198026	10198026		downstream_gene_variant	T/C								ENSGALP00010026576.1	10196204	10347306
FBN1	fibrillin 1 [Source:HGNC Symbol;Acc:HGNC:3603]	10	rs316976562	G/A	10198035	10198035		downstream_gene_variant	G/A								ENSGALP00010026576.1	10196204	10347306
FBN1	fibrillin 1 [Source:HGNC Symbol;Acc:HGNC:3603]	10	rs3386629103	A/G	10198067	10198067		downstream_gene_variant	A/G								ENSGALP00010026576.1	10196204	10347306
FBN1	fibrillin 1 [Source:HGNC Symbol;Acc:HGNC:3603]	10	rs1059598439	C/G	10198068	10198068		downstream_gene_variant	C/G								ENSGALP00010026576.1	10196204	10347306
FBN1	fibrillin 1 [Source:HGNC Symbol;Acc:HGNC:3603]	10	rs3386629114	G/A	10198110	10198110		downstream_gene_variant	G/A								ENSGALP00010026576.1	10196204	10347306
FBN1	fibrillin 1 [Source:HGNC Symbol;Acc:HGNC:3603]	10	rs80561571	T/C	10198123	10198123		downstream_gene_variant	T/C								ENSGALP00010026576.1	10196204	10347306
FBN1	fibrillin 1 [Source:HGNC Symbol;Acc:HGNC:3603]	10	rs80603870	A/C	10198188	10198188		downstream_gene_variant	A/C								ENSGALP00010026576.1	10196204	10347306
FBN1	fibrillin 1 [Source:HGNC Symbol;Acc:HGNC:3603]	10	rs735233121	G/A	10198267	10198267		downstream_gene_variant	G/A								ENSGALP00010026576.1	10196204	10347306
FBN1	fibrillin 1 [Source:HGNC Symbol;Acc:HGNC:3603]	10	rs1057806744	A/T	10198305	10198305		downstream_gene_variant	A/T								ENSGALP00010026576.1	10196204	10347306
FBN1	fibrillin 1 [Source:HGNC Symbol;Acc:HGNC:3603]	10	rs738708298	T/C	10198306	10198306		downstream_gene_variant	T/C								ENSGALP00010026576.1	10196204	10347306
FBN1	fibrillin 1 [Source:HGNC Symbol;Acc:HGNC:3603]	10	rs739264234	T/G	10198338	10198338		downstream_gene_variant	T/G								ENSGALP00010026576.1	10196204	10347306
FBN1	fibrillin 1 [Source:HGNC Symbol;Acc:HGNC:3603]	10	rs733445413	T/C	10198360	10198360		downstream_gene_variant	T/C								ENSGALP00010026576.1	10196204	10347306
FBN1	fibrillin 1 [Source:HGNC Symbol;Acc:HGNC:3603]	10	rs318227560	A/C	10198398	10198398		downstream_gene_variant	A/C								ENSGALP00010026576.1	10196204	10347306
FBN1	fibrillin 1 [Source:HGNC Symbol;Acc:HGNC:3603]	10	rs733840637	A/G	10198408	10198408		downstream_gene_variant	A/G								ENSGALP00010026576.1	10196204	10347306
FBN1	fibrillin 1 [Source:HGNC Symbol;Acc:HGNC:3603]	10	rs736585823	C/T	10198415	10198415		downstream_gene_variant	C/T								ENSGALP00010026576.1	10196204	10347306
FBN1	fibrillin 1 [Source:HGNC Symbol;Acc:HGNC:3603]	10	rs80715837	C/T	10198431	10198431		downstream_gene_variant	C/T								ENSGALP00010026576.1	10196204	10347306
FBN1	fibrillin 1 [Source:HGNC Symbol;Acc:HGNC:3603]	10	rs80604613	A/G	10198432	10198432		downstream_gene_variant	A/G								ENSGALP00010026576.1	10196204	10347306
FBN1	fibrillin 1 [Source:HGNC Symbol;Acc:HGNC:3603]	10	rs737849464	G/A	10198440	10198440		downstream_gene_variant	G/A								ENSGALP00010026576.1	10196204	10347306
FBN1	fibrillin 1 [Source:HGNC Symbol;Acc:HGNC:3603]	10	rs80754616	T/C	10198487	10198487		downstream_gene_variant	T/C								ENSGALP00010026576.1	10196204	10347306
FBN1	fibrillin 1 [Source:HGNC Symbol;Acc:HGNC:3603]	10	rs80661844	A/T	10198505	10198505		downstream_gene_variant	A/T								ENSGALP00010026576.1	10196204	10347306
FBN1	fibrillin 1 [Source:HGNC Symbol;Acc:HGNC:3603]	10	rs80777211	A/C	10198507	10198507		downstream_gene_variant	A/C								ENSGALP00010026576.1	10196204	10347306
FBN1	fibrillin 1 [Source:HGNC Symbol;Acc:HGNC:3603]	10	rs80589305	T/C	10198513	10198513		downstream_gene_variant	T/C								ENSGALP00010026576.1	10196204	10347306
FBN1	fibrillin 1 [Source:HGNC Symbol;Acc:HGNC:3603]	10	rs80671951	A/G	10198524	10198524		downstream_gene_variant	A/G								ENSGALP00010026576.1	10196204	10347306
FBN1	fibrillin 1 [Source:HGNC Symbol;Acc:HGNC:3603]	10	rs1058306321	T/A	10198551	10198551		downstream_gene_variant	T/A								ENSGALP00010026576.1	10196204	10347306
FBN1	fibrillin 1 [Source:HGNC Symbol;Acc:HGNC:3603]	10	rs1059655133	G/T	10198571	10198571		downstream_gene_variant	G/T								ENSGALP00010026576.1	10196204	10347306
FBN1	fibrillin 1 [Source:HGNC Symbol;Acc:HGNC:3603]	10	rs314758488	G/A	10198734	10198734		downstream_gene_variant	G/A								ENSGALP00010026576.1	10196204	10347306
FBN1	fibrillin 1 [Source:HGNC Symbol;Acc:HGNC:3603]	10	rs1059788911	A/G	10198947	10198947		downstream_gene_variant	A/G								ENSGALP00010026576.1	10196204	10347306
FBN1	fibrillin 1 [Source:HGNC Symbol;Acc:HGNC:3603]	10	rs80594906	A/G	10198968	10198968		downstream_gene_variant	A/G								ENSGALP00010026576.1	10196204	10347306
FBN1	fibrillin 1 [Source:HGNC Symbol;Acc:HGNC:3603]	10	rs313252395	A/G	10199010	10199010		downstream_gene_variant	A/G								ENSGALP00010026576.1	10196204	10347306
FBN1	fibrillin 1 [Source:HGNC Symbol;Acc:HGNC:3603]	10	rs317359336	A/G	10199015	10199015		downstream_gene_variant	A/G								ENSGALP00010026576.1	10196204	10347306
FBN1	fibrillin 1 [Source:HGNC Symbol;Acc:HGNC:3603]	10	rs15575706	T/-	10293065	10293065	T/X	frameshift_variant	T/-	99					295	295	ENSGALP00010026562.1	10196204	10347306
FBN1	fibrillin 1 [Source:HGNC Symbol;Acc:HGNC:3603]	10	rs15575706	T/-	10293065	10293065	T/X	frameshift_variant	T/-	114					340	340	ENSGALP00010026576.1	10196204	10347306
FBN1	fibrillin 1 [Source:HGNC Symbol;Acc:HGNC:3603]	10	rs15575706	T/-	10293065	10293065	T/X	frameshift_variant	T/-	114					340	340	ENSGALP00010026588.1	10196204	10347306
FBN1	fibrillin 1 [Source:HGNC Symbol;Acc:HGNC:3603]	10	rs15575706	T/-	10293065	10293065	T/X	frameshift_variant	T/-	215					643	643	ENSGALP00010026599.1	10196204	10347306
FBN1	fibrillin 1 [Source:HGNC Symbol;Acc:HGNC:3603]	10	rs15575706	T/-	10293065	10293065	T/X	frameshift_variant	T/-	215					643	643	ENSGALP00010026614.1	10196204	10347306
FBN1	fibrillin 1 [Source:HGNC Symbol;Acc:HGNC:3603]	10	rs312563724	C/T	10197555	10197555		intron_variant	C/T								ENSGALP00010026562.1	10196204	10347306
FBN1	fibrillin 1 [Source:HGNC Symbol;Acc:HGNC:3603]	10	rs312563724	C/T	10197555	10197555		intron_variant	C/T								ENSGALP00010026588.1	10196204	10347306
FBN1	fibrillin 1 [Source:HGNC Symbol;Acc:HGNC:3603]	10	rs312563724	C/T	10197555	10197555		intron_variant	C/T								ENSGALP00010026599.1	10196204	10347306
FBN1	fibrillin 1 [Source:HGNC Symbol;Acc:HGNC:3603]	10	rs312563724	C/T	10197555	10197555		intron_variant	C/T								ENSGALP00010026614.1	10196204	10347306
FBN1	fibrillin 1 [Source:HGNC Symbol;Acc:HGNC:3603]	10	rs732746978	A/C	10197667	10197667		intron_variant	A/C								ENSGALP00010026562.1	10196204	10347306
FBN1	fibrillin 1 [Source:HGNC Symbol;Acc:HGNC:3603]	10	rs732746978	A/C	10197667	10197667		intron_variant	A/C								ENSGALP00010026588.1	10196204	10347306
FBN1	fibrillin 1 [Source:HGNC Symbol;Acc:HGNC:3603]	10	rs732746978	A/C	10197667	10197667		intron_variant	A/C								ENSGALP00010026599.1	10196204	10347306
FBN1	fibrillin 1 [Source:HGNC Symbol;Acc:HGNC:3603]	10	rs732746978	A/C	10197667	10197667		intron_variant	A/C								ENSGALP00010026614.1	10196204	10347306
FBN1	fibrillin 1 [Source:HGNC Symbol;Acc:HGNC:3603]	10	rs3386683021	A/T	10197730	10197730		intron_variant	A/T								ENSGALP00010026562.1	10196204	10347306
FBN1	fibrillin 1 [Source:HGNC Symbol;Acc:HGNC:3603]	10	rs3386683021	A/T	10197730	10197730		intron_variant	A/T								ENSGALP00010026588.1	10196204	10347306
FBN1	fibrillin 1 [Source:HGNC Symbol;Acc:HGNC:3603]	10	rs3386683021	A/T	10197730	10197730		intron_variant	A/T								ENSGALP00010026599.1	10196204	10347306
FBN1	fibrillin 1 [Source:HGNC Symbol;Acc:HGNC:3603]	10	rs3386683021	A/T	10197730	10197730		intron_variant	A/T								ENSGALP00010026614.1	10196204	10347306
FBN1	fibrillin 1 [Source:HGNC Symbol;Acc:HGNC:3603]	10	rs740414110	C/T	10197749	10197749		intron_variant	C/T								ENSGALP00010026562.1	10196204	10347306
FBN1	fibrillin 1 [Source:HGNC Symbol;Acc:HGNC:3603]	10	rs740414110	C/T	10197749	10197749		intron_variant	C/T								ENSGALP00010026588.1	10196204	10347306
FBN1	fibrillin 1 [Source:HGNC Symbol;Acc:HGNC:3603]	10	rs740414110	C/T	10197749	10197749		intron_variant	C/T								ENSGALP00010026599.1	10196204	10347306
FBN1	fibrillin 1 [Source:HGNC Symbol;Acc:HGNC:3603]	10	rs740414110	C/T	10197749	10197749		intron_variant	C/T								ENSGALP00010026614.1	10196204	10347306
FBN1	fibrillin 1 [Source:HGNC Symbol;Acc:HGNC:3603]	10	rs1060208623	G/C	10197813	10197813		intron_variant	G/C								ENSGALP00010026562.1	10196204	10347306
FBN1	fibrillin 1 [Source:HGNC Symbol;Acc:HGNC:3603]	10	rs1060208623	G/C	10197813	10197813		intron_variant	G/C								ENSGALP00010026588.1	10196204	10347306
FBN1	fibrillin 1 [Source:HGNC Symbol;Acc:HGNC:3603]	10	rs1060208623	G/C	10197813	10197813		intron_variant	G/C								ENSGALP00010026599.1	10196204	10347306
FBN1	fibrillin 1 [Source:HGNC Symbol;Acc:HGNC:3603]	10	rs1060208623	G/C	10197813	10197813		intron_variant	G/C								ENSGALP00010026614.1	10196204	10347306
FBN1	fibrillin 1 [Source:HGNC Symbol;Acc:HGNC:3603]	10	rs1057986243	G/A	10197827	10197827		intron_variant	G/A								ENSGALP00010026562.1	10196204	10347306
FBN1	fibrillin 1 [Source:HGNC Symbol;Acc:HGNC:3603]	10	rs1057986243	G/A	10197827	10197827		intron_variant	G/A								ENSGALP00010026588.1	10196204	10347306
FBN1	fibrillin 1 [Source:HGNC Symbol;Acc:HGNC:3603]	10	rs1057986243	G/A	10197827	10197827		intron_variant	G/A								ENSGALP00010026599.1	10196204	10347306
FBN1	fibrillin 1 [Source:HGNC Symbol;Acc:HGNC:3603]	10	rs1057986243	G/A	10197827	10197827		intron_variant	G/A								ENSGALP00010026614.1	10196204	10347306
FBN1	fibrillin 1 [Source:HGNC Symbol;Acc:HGNC:3603]	10	rs736235291	C/T	10197835	10197835		intron_variant	C/T								ENSGALP00010026562.1	10196204	10347306
FBN1	fibrillin 1 [Source:HGNC Symbol;Acc:HGNC:3603]	10	rs736235291	C/T	10197835	10197835		intron_variant	C/T								ENSGALP00010026588.1	10196204	10347306
FBN1	fibrillin 1 [Source:HGNC Symbol;Acc:HGNC:3603]	10	rs736235291	C/T	10197835	10197835		intron_variant	C/T								ENSGALP00010026599.1	10196204	10347306
FBN1	fibrillin 1 [Source:HGNC Symbol;Acc:HGNC:3603]	10	rs736235291	C/T	10197835	10197835		intron_variant	C/T								ENSGALP00010026614.1	10196204	10347306
FBN1	fibrillin 1 [Source:HGNC Symbol;Acc:HGNC:3603]	10	rs733549076	T/G	10197844	10197844		intron_variant	T/G								ENSGALP00010026562.1	10196204	10347306
FBN1	fibrillin 1 [Source:HGNC Symbol;Acc:HGNC:3603]	10	rs733549076	T/G	10197844	10197844		intron_variant	T/G								ENSGALP00010026588.1	10196204	10347306
FBN1	fibrillin 1 [Source:HGNC Symbol;Acc:HGNC:3603]	10	rs733549076	T/G	10197844	10197844		intron_variant	T/G								ENSGALP00010026599.1	10196204	10347306
FBN1	fibrillin 1 [Source:HGNC Symbol;Acc:HGNC:3603]	10	rs733549076	T/G	10197844	10197844		intron_variant	T/G								ENSGALP00010026614.1	10196204	10347306
FBN1	fibrillin 1 [Source:HGNC Symbol;Acc:HGNC:3603]	10	rs3386663605	G/A	10197847	10197847		intron_variant	G/A								ENSGALP00010026562.1	10196204	10347306
FBN1	fibrillin 1 [Source:HGNC Symbol;Acc:HGNC:3603]	10	rs3386663605	G/A	10197847	10197847		intron_variant	G/A								ENSGALP00010026588.1	10196204	10347306
FBN1	fibrillin 1 [Source:HGNC Symbol;Acc:HGNC:3603]	10	rs3386663605	G/A	10197847	10197847		intron_variant	G/A								ENSGALP00010026599.1	10196204	10347306
FBN1	fibrillin 1 [Source:HGNC Symbol;Acc:HGNC:3603]	10	rs3386663605	G/A	10197847	10197847		intron_variant	G/A								ENSGALP00010026614.1	10196204	10347306
FBN1	fibrillin 1 [Source:HGNC Symbol;Acc:HGNC:3603]	10	rs1058209845	A/G	10197848	10197848		intron_variant	A/G								ENSGALP00010026562.1	10196204	10347306
FBN1	fibrillin 1 [Source:HGNC Symbol;Acc:HGNC:3603]	10	rs1058209845	A/G	10197848	10197848		intron_variant	A/G								ENSGALP00010026588.1	10196204	10347306
FBN1	fibrillin 1 [Source:HGNC Symbol;Acc:HGNC:3603]	10	rs1058209845	A/G	10197848	10197848		intron_variant	A/G								ENSGALP00010026599.1	10196204	10347306
FBN1	fibrillin 1 [Source:HGNC Symbol;Acc:HGNC:3603]	10	rs1058209845	A/G	10197848	10197848		intron_variant	A/G								ENSGALP00010026614.1	10196204	10347306
FBN1	fibrillin 1 [Source:HGNC Symbol;Acc:HGNC:3603]	10	rs80718796	T/C	10197901	10197901		intron_variant	T/C								ENSGALP00010026562.1	10196204	10347306
FBN1	fibrillin 1 [Source:HGNC Symbol;Acc:HGNC:3603]	10	rs80718796	T/C	10197901	10197901		intron_variant	T/C								ENSGALP00010026588.1	10196204	10347306
FBN1	fibrillin 1 [Source:HGNC Symbol;Acc:HGNC:3603]	10	rs80718796	T/C	10197901	10197901		intron_variant	T/C								ENSGALP00010026599.1	10196204	10347306
FBN1	fibrillin 1 [Source:HGNC Symbol;Acc:HGNC:3603]	10	rs80718796	T/C	10197901	10197901		intron_variant	T/C								ENSGALP00010026614.1	10196204	10347306
FBN1	fibrillin 1 [Source:HGNC Symbol;Acc:HGNC:3603]	10	rs3386663592	G/C	10197908	10197908		intron_variant	G/C								ENSGALP00010026562.1	10196204	10347306
FBN1	fibrillin 1 [Source:HGNC Symbol;Acc:HGNC:3603]	10	rs3386663592	G/C	10197908	10197908		intron_variant	G/C								ENSGALP00010026588.1	10196204	10347306
FBN1	fibrillin 1 [Source:HGNC Symbol;Acc:HGNC:3603]	10	rs3386663592	G/C	10197908	10197908		intron_variant	G/C								ENSGALP00010026599.1	10196204	10347306
FBN1	fibrillin 1 [Source:HGNC Symbol;Acc:HGNC:3603]	10	rs3386663592	G/C	10197908	10197908		intron_variant	G/C								ENSGALP00010026614.1	10196204	10347306
FBN1	fibrillin 1 [Source:HGNC Symbol;Acc:HGNC:3603]	10	rs741583972	T/G	10197909	10197909		intron_variant	T/G								ENSGALP00010026562.1	10196204	10347306
FBN1	fibrillin 1 [Source:HGNC Symbol;Acc:HGNC:3603]	10	rs741583972	T/G	10197909	10197909		intron_variant	T/G								ENSGALP00010026588.1	10196204	10347306
FBN1	fibrillin 1 [Source:HGNC Symbol;Acc:HGNC:3603]	10	rs741583972	T/G	10197909	10197909		intron_variant	T/G								ENSGALP00010026599.1	10196204	10347306
FBN1	fibrillin 1 [Source:HGNC Symbol;Acc:HGNC:3603]	10	rs741583972	T/G	10197909	10197909		intron_variant	T/G								ENSGALP00010026614.1	10196204	10347306
FBN1	fibrillin 1 [Source:HGNC Symbol;Acc:HGNC:3603]	10	rs80753616	C/T	10197939	10197939		intron_variant	C/T								ENSGALP00010026562.1	10196204	10347306
FBN1	fibrillin 1 [Source:HGNC Symbol;Acc:HGNC:3603]	10	rs3384309170	CTC/-	10197939	10197941		intron_variant	CTC/-								ENSGALP00010026562.1	10196204	10347306
FBN1	fibrillin 1 [Source:HGNC Symbol;Acc:HGNC:3603]	10	rs80753616	C/T	10197939	10197939		intron_variant	C/T								ENSGALP00010026588.1	10196204	10347306
FBN1	fibrillin 1 [Source:HGNC Symbol;Acc:HGNC:3603]	10	rs3384309170	CTC/-	10197939	10197941		intron_variant	CTC/-								ENSGALP00010026588.1	10196204	10347306
FBN1	fibrillin 1 [Source:HGNC Symbol;Acc:HGNC:3603]	10	rs80753616	C/T	10197939	10197939		intron_variant	C/T								ENSGALP00010026599.1	10196204	10347306
FBN1	fibrillin 1 [Source:HGNC Symbol;Acc:HGNC:3603]	10	rs3384309170	CTC/-	10197939	10197941		intron_variant	CTC/-								ENSGALP00010026599.1	10196204	10347306
FBN1	fibrillin 1 [Source:HGNC Symbol;Acc:HGNC:3603]	10	rs80753616	C/T	10197939	10197939		intron_variant	C/T								ENSGALP00010026614.1	10196204	10347306
FBN1	fibrillin 1 [Source:HGNC Symbol;Acc:HGNC:3603]	10	rs3384309170	CTC/-	10197939	10197941		intron_variant	CTC/-								ENSGALP00010026614.1	10196204	10347306
FBN1	fibrillin 1 [Source:HGNC Symbol;Acc:HGNC:3603]	10	rs80592147	T/G	10197970	10197970		intron_variant	T/G								ENSGALP00010026562.1	10196204	10347306
FBN1	fibrillin 1 [Source:HGNC Symbol;Acc:HGNC:3603]	10	rs80592147	T/G	10197970	10197970		intron_variant	T/G								ENSGALP00010026588.1	10196204	10347306
FBN1	fibrillin 1 [Source:HGNC Symbol;Acc:HGNC:3603]	10	rs80592147	T/G	10197970	10197970		intron_variant	T/G								ENSGALP00010026599.1	10196204	10347306
FBN1	fibrillin 1 [Source:HGNC Symbol;Acc:HGNC:3603]	10	rs80592147	T/G	10197970	10197970		intron_variant	T/G								ENSGALP00010026614.1	10196204	10347306
FBN1	fibrillin 1 [Source:HGNC Symbol;Acc:HGNC:3603]	10	rs80752028	T/C	10198026	10198026		intron_variant	T/C								ENSGALP00010026562.1	10196204	10347306
FBN1	fibrillin 1 [Source:HGNC Symbol;Acc:HGNC:3603]	10	rs80752028	T/C	10198026	10198026		intron_variant	T/C								ENSGALP00010026588.1	10196204	10347306
FBN1	fibrillin 1 [Source:HGNC Symbol;Acc:HGNC:3603]	10	rs80752028	T/C	10198026	10198026		intron_variant	T/C								ENSGALP00010026599.1	10196204	10347306
FBN1	fibrillin 1 [Source:HGNC Symbol;Acc:HGNC:3603]	10	rs80752028	T/C	10198026	10198026		intron_variant	T/C								ENSGALP00010026614.1	10196204	10347306
FBN1	fibrillin 1 [Source:HGNC Symbol;Acc:HGNC:3603]	10	rs316976562	G/A	10198035	10198035		intron_variant	G/A								ENSGALP00010026562.1	10196204	10347306
FBN1	fibrillin 1 [Source:HGNC Symbol;Acc:HGNC:3603]	10	rs316976562	G/A	10198035	10198035		intron_variant	G/A								ENSGALP00010026588.1	10196204	10347306
FBN1	fibrillin 1 [Source:HGNC Symbol;Acc:HGNC:3603]	10	rs316976562	G/A	10198035	10198035		intron_variant	G/A								ENSGALP00010026599.1	10196204	10347306
FBN1	fibrillin 1 [Source:HGNC Symbol;Acc:HGNC:3603]	10	rs316976562	G/A	10198035	10198035		intron_variant	G/A								ENSGALP00010026614.1	10196204	10347306
FBN1	fibrillin 1 [Source:HGNC Symbol;Acc:HGNC:3603]	10	rs3386629103	A/G	10198067	10198067		intron_variant	A/G								ENSGALP00010026562.1	10196204	10347306
FBN1	fibrillin 1 [Source:HGNC Symbol;Acc:HGNC:3603]	10	rs3386629103	A/G	10198067	10198067		intron_variant	A/G								ENSGALP00010026588.1	10196204	10347306
FBN1	fibrillin 1 [Source:HGNC Symbol;Acc:HGNC:3603]	10	rs3386629103	A/G	10198067	10198067		intron_variant	A/G								ENSGALP00010026599.1	10196204	10347306
FBN1	fibrillin 1 [Source:HGNC Symbol;Acc:HGNC:3603]	10	rs3386629103	A/G	10198067	10198067		intron_variant	A/G								ENSGALP00010026614.1	10196204	10347306
FBN1	fibrillin 1 [Source:HGNC Symbol;Acc:HGNC:3603]	10	rs1059598439	C/G	10198068	10198068		intron_variant	C/G								ENSGALP00010026562.1	10196204	10347306
FBN1	fibrillin 1 [Source:HGNC Symbol;Acc:HGNC:3603]	10	rs1059598439	C/G	10198068	10198068		intron_variant	C/G								ENSGALP00010026588.1	10196204	10347306
FBN1	fibrillin 1 [Source:HGNC Symbol;Acc:HGNC:3603]	10	rs1059598439	C/G	10198068	10198068		intron_variant	C/G								ENSGALP00010026599.1	10196204	10347306
FBN1	fibrillin 1 [Source:HGNC Symbol;Acc:HGNC:3603]	10	rs1059598439	C/G	10198068	10198068		intron_variant	C/G								ENSGALP00010026614.1	10196204	10347306
FBN1	fibrillin 1 [Source:HGNC Symbol;Acc:HGNC:3603]	10	rs3386629114	G/A	10198110	10198110		intron_variant	G/A								ENSGALP00010026562.1	10196204	10347306
FBN1	fibrillin 1 [Source:HGNC Symbol;Acc:HGNC:3603]	10	rs3386629114	G/A	10198110	10198110		intron_variant	G/A								ENSGALP00010026588.1	10196204	10347306
FBN1	fibrillin 1 [Source:HGNC Symbol;Acc:HGNC:3603]	10	rs3386629114	G/A	10198110	10198110		intron_variant	G/A								ENSGALP00010026599.1	10196204	10347306
FBN1	fibrillin 1 [Source:HGNC Symbol;Acc:HGNC:3603]	10	rs3386629114	G/A	10198110	10198110		intron_variant	G/A								ENSGALP00010026614.1	10196204	10347306
FBN1	fibrillin 1 [Source:HGNC Symbol;Acc:HGNC:3603]	10	rs80561571	T/C	10198123	10198123		intron_variant	T/C								ENSGALP00010026562.1	10196204	10347306
FBN1	fibrillin 1 [Source:HGNC Symbol;Acc:HGNC:3603]	10	rs80561571	T/C	10198123	10198123		intron_variant	T/C								ENSGALP00010026588.1	10196204	10347306
FBN1	fibrillin 1 [Source:HGNC Symbol;Acc:HGNC:3603]	10	rs80561571	T/C	10198123	10198123		intron_variant	T/C								ENSGALP00010026599.1	10196204	10347306
FBN1	fibrillin 1 [Source:HGNC Symbol;Acc:HGNC:3603]	10	rs80561571	T/C	10198123	10198123		intron_variant	T/C								ENSGALP00010026614.1	10196204	10347306
FBN1	fibrillin 1 [Source:HGNC Symbol;Acc:HGNC:3603]	10	rs80603870	A/C	10198188	10198188		intron_variant	A/C								ENSGALP00010026562.1	10196204	10347306
FBN1	fibrillin 1 [Source:HGNC Symbol;Acc:HGNC:3603]	10	rs80603870	A/C	10198188	10198188		intron_variant	A/C								ENSGALP00010026588.1	10196204	10347306
FBN1	fibrillin 1 [Source:HGNC Symbol;Acc:HGNC:3603]	10	rs80603870	A/C	10198188	10198188		intron_variant	A/C								ENSGALP00010026599.1	10196204	10347306
FBN1	fibrillin 1 [Source:HGNC Symbol;Acc:HGNC:3603]	10	rs80603870	A/C	10198188	10198188		intron_variant	A/C								ENSGALP00010026614.1	10196204	10347306
FBN1	fibrillin 1 [Source:HGNC Symbol;Acc:HGNC:3603]	10	rs735233121	G/A	10198267	10198267		intron_variant	G/A								ENSGALP00010026562.1	10196204	10347306
FBN1	fibrillin 1 [Source:HGNC Symbol;Acc:HGNC:3603]	10	rs735233121	G/A	10198267	10198267		intron_variant	G/A								ENSGALP00010026588.1	10196204	10347306
FBN1	fibrillin 1 [Source:HGNC Symbol;Acc:HGNC:3603]	10	rs735233121	G/A	10198267	10198267		intron_variant	G/A								ENSGALP00010026599.1	10196204	10347306
FBN1	fibrillin 1 [Source:HGNC Symbol;Acc:HGNC:3603]	10	rs735233121	G/A	10198267	10198267		intron_variant	G/A								ENSGALP00010026614.1	10196204	10347306
FBN1	fibrillin 1 [Source:HGNC Symbol;Acc:HGNC:3603]	10	rs1057806744	A/T	10198305	10198305		intron_variant	A/T								ENSGALP00010026562.1	10196204	10347306
FBN1	fibrillin 1 [Source:HGNC Symbol;Acc:HGNC:3603]	10	rs1057806744	A/T	10198305	10198305		intron_variant	A/T								ENSGALP00010026588.1	10196204	10347306
FBN1	fibrillin 1 [Source:HGNC Symbol;Acc:HGNC:3603]	10	rs1057806744	A/T	10198305	10198305		intron_variant	A/T								ENSGALP00010026599.1	10196204	10347306
FBN1	fibrillin 1 [Source:HGNC Symbol;Acc:HGNC:3603]	10	rs1057806744	A/T	10198305	10198305		intron_variant	A/T								ENSGALP00010026614.1	10196204	10347306
FBN1	fibrillin 1 [Source:HGNC Symbol;Acc:HGNC:3603]	10	rs738708298	T/C	10198306	10198306		intron_variant	T/C								ENSGALP00010026562.1	10196204	10347306
FBN1	fibrillin 1 [Source:HGNC Symbol;Acc:HGNC:3603]	10	rs738708298	T/C	10198306	10198306		intron_variant	T/C								ENSGALP00010026588.1	10196204	10347306
FBN1	fibrillin 1 [Source:HGNC Symbol;Acc:HGNC:3603]	10	rs738708298	T/C	10198306	10198306		intron_variant	T/C								ENSGALP00010026599.1	10196204	10347306
FBN1	fibrillin 1 [Source:HGNC Symbol;Acc:HGNC:3603]	10	rs738708298	T/C	10198306	10198306		intron_variant	T/C								ENSGALP00010026614.1	10196204	10347306
FBN1	fibrillin 1 [Source:HGNC Symbol;Acc:HGNC:3603]	10	rs739264234	T/G	10198338	10198338		intron_variant	T/G								ENSGALP00010026562.1	10196204	10347306
FBN1	fibrillin 1 [Source:HGNC Symbol;Acc:HGNC:3603]	10	rs739264234	T/G	10198338	10198338		intron_variant	T/G								ENSGALP00010026588.1	10196204	10347306
FBN1	fibrillin 1 [Source:HGNC Symbol;Acc:HGNC:3603]	10	rs739264234	T/G	10198338	10198338		intron_variant	T/G								ENSGALP00010026599.1	10196204	10347306
FBN1	fibrillin 1 [Source:HGNC Symbol;Acc:HGNC:3603]	10	rs739264234	T/G	10198338	10198338		intron_variant	T/G								ENSGALP00010026614.1	10196204	10347306
FBN1	fibrillin 1 [Source:HGNC Symbol;Acc:HGNC:3603]	10	rs733445413	T/C	10198360	10198360		intron_variant	T/C								ENSGALP00010026562.1	10196204	10347306
FBN1	fibrillin 1 [Source:HGNC Symbol;Acc:HGNC:3603]	10	rs733445413	T/C	10198360	10198360		intron_variant	T/C								ENSGALP00010026588.1	10196204	10347306
FBN1	fibrillin 1 [Source:HGNC Symbol;Acc:HGNC:3603]	10	rs733445413	T/C	10198360	10198360		intron_variant	T/C								ENSGALP00010026599.1	10196204	10347306
FBN1	fibrillin 1 [Source:HGNC Symbol;Acc:HGNC:3603]	10	rs733445413	T/C	10198360	10198360		intron_variant	T/C								ENSGALP00010026614.1	10196204	10347306
FBN1	fibrillin 1 [Source:HGNC Symbol;Acc:HGNC:3603]	10	rs318227560	A/C	10198398	10198398		intron_variant	A/C								ENSGALP00010026562.1	10196204	10347306
FBN1	fibrillin 1 [Source:HGNC Symbol;Acc:HGNC:3603]	10	rs318227560	A/C	10198398	10198398		intron_variant	A/C								ENSGALP00010026588.1	10196204	10347306
FBN1	fibrillin 1 [Source:HGNC Symbol;Acc:HGNC:3603]	10	rs318227560	A/C	10198398	10198398		intron_variant	A/C								ENSGALP00010026599.1	10196204	10347306
FBN1	fibrillin 1 [Source:HGNC Symbol;Acc:HGNC:3603]	10	rs318227560	A/C	10198398	10198398		intron_variant	A/C								ENSGALP00010026614.1	10196204	10347306
FBN1	fibrillin 1 [Source:HGNC Symbol;Acc:HGNC:3603]	10	rs733840637	A/G	10198408	10198408		intron_variant	A/G								ENSGALP00010026562.1	10196204	10347306
FBN1	fibrillin 1 [Source:HGNC Symbol;Acc:HGNC:3603]	10	rs733840637	A/G	10198408	10198408		intron_variant	A/G								ENSGALP00010026588.1	10196204	10347306
FBN1	fibrillin 1 [Source:HGNC Symbol;Acc:HGNC:3603]	10	rs733840637	A/G	10198408	10198408		intron_variant	A/G								ENSGALP00010026599.1	10196204	10347306
FBN1	fibrillin 1 [Source:HGNC Symbol;Acc:HGNC:3603]	10	rs733840637	A/G	10198408	10198408		intron_variant	A/G								ENSGALP00010026614.1	10196204	10347306
FBN1	fibrillin 1 [Source:HGNC Symbol;Acc:HGNC:3603]	10	rs736585823	C/T	10198415	10198415		intron_variant	C/T								ENSGALP00010026562.1	10196204	10347306
FBN1	fibrillin 1 [Source:HGNC Symbol;Acc:HGNC:3603]	10	rs736585823	C/T	10198415	10198415		intron_variant	C/T								ENSGALP00010026588.1	10196204	10347306
FBN1	fibrillin 1 [Source:HGNC Symbol;Acc:HGNC:3603]	10	rs736585823	C/T	10198415	10198415		intron_variant	C/T								ENSGALP00010026599.1	10196204	10347306
FBN1	fibrillin 1 [Source:HGNC Symbol;Acc:HGNC:3603]	10	rs736585823	C/T	10198415	10198415		intron_variant	C/T								ENSGALP00010026614.1	10196204	10347306
FBN1	fibrillin 1 [Source:HGNC Symbol;Acc:HGNC:3603]	10	rs80715837	C/T	10198431	10198431		intron_variant	C/T								ENSGALP00010026562.1	10196204	10347306
FBN1	fibrillin 1 [Source:HGNC Symbol;Acc:HGNC:3603]	10	rs80715837	C/T	10198431	10198431		intron_variant	C/T								ENSGALP00010026588.1	10196204	10347306
FBN1	fibrillin 1 [Source:HGNC Symbol;Acc:HGNC:3603]	10	rs80715837	C/T	10198431	10198431		intron_variant	C/T								ENSGALP00010026599.1	10196204	10347306
FBN1	fibrillin 1 [Source:HGNC Symbol;Acc:HGNC:3603]	10	rs80715837	C/T	10198431	10198431		intron_variant	C/T								ENSGALP00010026614.1	10196204	10347306
FBN1	fibrillin 1 [Source:HGNC Symbol;Acc:HGNC:3603]	10	rs80604613	A/G	10198432	10198432		intron_variant	A/G								ENSGALP00010026562.1	10196204	10347306
FBN1	fibrillin 1 [Source:HGNC Symbol;Acc:HGNC:3603]	10	rs80604613	A/G	10198432	10198432		intron_variant	A/G								ENSGALP00010026588.1	10196204	10347306
FBN1	fibrillin 1 [Source:HGNC Symbol;Acc:HGNC:3603]	10	rs80604613	A/G	10198432	10198432		intron_variant	A/G								ENSGALP00010026599.1	10196204	10347306
FBN1	fibrillin 1 [Source:HGNC Symbol;Acc:HGNC:3603]	10	rs80604613	A/G	10198432	10198432		intron_variant	A/G								ENSGALP00010026614.1	10196204	10347306
FBN1	fibrillin 1 [Source:HGNC Symbol;Acc:HGNC:3603]	10	rs737849464	G/A	10198440	10198440		intron_variant	G/A								ENSGALP00010026562.1	10196204	10347306
FBN1	fibrillin 1 [Source:HGNC Symbol;Acc:HGNC:3603]	10	rs737849464	G/A	10198440	10198440		intron_variant	G/A								ENSGALP00010026588.1	10196204	10347306
FBN1	fibrillin 1 [Source:HGNC Symbol;Acc:HGNC:3603]	10	rs737849464	G/A	10198440	10198440		intron_variant	G/A								ENSGALP00010026599.1	10196204	10347306
FBN1	fibrillin 1 [Source:HGNC Symbol;Acc:HGNC:3603]	10	rs737849464	G/A	10198440	10198440		intron_variant	G/A								ENSGALP00010026614.1	10196204	10347306
FBN1	fibrillin 1 [Source:HGNC Symbol;Acc:HGNC:3603]	10	rs80754616	T/C	10198487	10198487		intron_variant	T/C								ENSGALP00010026562.1	10196204	10347306
FBN1	fibrillin 1 [Source:HGNC Symbol;Acc:HGNC:3603]	10	rs80754616	T/C	10198487	10198487		intron_variant	T/C								ENSGALP00010026588.1	10196204	10347306
FBN1	fibrillin 1 [Source:HGNC Symbol;Acc:HGNC:3603]	10	rs80754616	T/C	10198487	10198487		intron_variant	T/C								ENSGALP00010026599.1	10196204	10347306
FBN1	fibrillin 1 [Source:HGNC Symbol;Acc:HGNC:3603]	10	rs80754616	T/C	10198487	10198487		intron_variant	T/C								ENSGALP00010026614.1	10196204	10347306
FBN1	fibrillin 1 [Source:HGNC Symbol;Acc:HGNC:3603]	10	rs80661844	A/T	10198505	10198505		intron_variant	A/T								ENSGALP00010026562.1	10196204	10347306
FBN1	fibrillin 1 [Source:HGNC Symbol;Acc:HGNC:3603]	10	rs80661844	A/T	10198505	10198505		intron_variant	A/T								ENSGALP00010026588.1	10196204	10347306
FBN1	fibrillin 1 [Source:HGNC Symbol;Acc:HGNC:3603]	10	rs80661844	A/T	10198505	10198505		intron_variant	A/T								ENSGALP00010026599.1	10196204	10347306
FBN1	fibrillin 1 [Source:HGNC Symbol;Acc:HGNC:3603]	10	rs80661844	A/T	10198505	10198505		intron_variant	A/T								ENSGALP00010026614.1	10196204	10347306
FBN1	fibrillin 1 [Source:HGNC Symbol;Acc:HGNC:3603]	10	rs80777211	A/C	10198507	10198507		intron_variant	A/C								ENSGALP00010026562.1	10196204	10347306
FBN1	fibrillin 1 [Source:HGNC Symbol;Acc:HGNC:3603]	10	rs80777211	A/C	10198507	10198507		intron_variant	A/C								ENSGALP00010026588.1	10196204	10347306
FBN1	fibrillin 1 [Source:HGNC Symbol;Acc:HGNC:3603]	10	rs80777211	A/C	10198507	10198507		intron_variant	A/C								ENSGALP00010026599.1	10196204	10347306
FBN1	fibrillin 1 [Source:HGNC Symbol;Acc:HGNC:3603]	10	rs80777211	A/C	10198507	10198507		intron_variant	A/C								ENSGALP00010026614.1	10196204	10347306
FBN1	fibrillin 1 [Source:HGNC Symbol;Acc:HGNC:3603]	10	rs80589305	T/C	10198513	10198513		intron_variant	T/C								ENSGALP00010026562.1	10196204	10347306
FBN1	fibrillin 1 [Source:HGNC Symbol;Acc:HGNC:3603]	10	rs80589305	T/C	10198513	10198513		intron_variant	T/C								ENSGALP00010026588.1	10196204	10347306
FBN1	fibrillin 1 [Source:HGNC Symbol;Acc:HGNC:3603]	10	rs80589305	T/C	10198513	10198513		intron_variant	T/C								ENSGALP00010026599.1	10196204	10347306
FBN1	fibrillin 1 [Source:HGNC Symbol;Acc:HGNC:3603]	10	rs80589305	T/C	10198513	10198513		intron_variant	T/C								ENSGALP00010026614.1	10196204	10347306
FBN1	fibrillin 1 [Source:HGNC Symbol;Acc:HGNC:3603]	10	rs80671951	A/G	10198524	10198524		intron_variant	A/G								ENSGALP00010026562.1	10196204	10347306
FBN1	fibrillin 1 [Source:HGNC Symbol;Acc:HGNC:3603]	10	rs80671951	A/G	10198524	10198524		intron_variant	A/G								ENSGALP00010026588.1	10196204	10347306
FBN1	fibrillin 1 [Source:HGNC Symbol;Acc:HGNC:3603]	10	rs80671951	A/G	10198524	10198524		intron_variant	A/G								ENSGALP00010026599.1	10196204	10347306
FBN1	fibrillin 1 [Source:HGNC Symbol;Acc:HGNC:3603]	10	rs80671951	A/G	10198524	10198524		intron_variant	A/G								ENSGALP00010026614.1	10196204	10347306
FBN1	fibrillin 1 [Source:HGNC Symbol;Acc:HGNC:3603]	10	rs1058306321	T/A	10198551	10198551		intron_variant	T/A								ENSGALP00010026562.1	10196204	10347306
FBN1	fibrillin 1 [Source:HGNC Symbol;Acc:HGNC:3603]	10	rs1058306321	T/A	10198551	10198551		intron_variant	T/A								ENSGALP00010026588.1	10196204	10347306
FBN1	fibrillin 1 [Source:HGNC Symbol;Acc:HGNC:3603]	10	rs1058306321	T/A	10198551	10198551		intron_variant	T/A								ENSGALP00010026599.1	10196204	10347306
FBN1	fibrillin 1 [Source:HGNC Symbol;Acc:HGNC:3603]	10	rs1058306321	T/A	10198551	10198551		intron_variant	T/A								ENSGALP00010026614.1	10196204	10347306
FBN1	fibrillin 1 [Source:HGNC Symbol;Acc:HGNC:3603]	10	rs1059655133	G/T	10198571	10198571		intron_variant	G/T								ENSGALP00010026562.1	10196204	10347306
FBN1	fibrillin 1 [Source:HGNC Symbol;Acc:HGNC:3603]	10	rs1059655133	G/T	10198571	10198571		intron_variant	G/T								ENSGALP00010026588.1	10196204	10347306
FBN1	fibrillin 1 [Source:HGNC Symbol;Acc:HGNC:3603]	10	rs1059655133	G/T	10198571	10198571		intron_variant	G/T								ENSGALP00010026599.1	10196204	10347306
FBN1	fibrillin 1 [Source:HGNC Symbol;Acc:HGNC:3603]	10	rs1059655133	G/T	10198571	10198571		intron_variant	G/T								ENSGALP00010026614.1	10196204	10347306
FBN1	fibrillin 1 [Source:HGNC Symbol;Acc:HGNC:3603]	10	rs314758488	G/A	10198734	10198734		intron_variant	G/A								ENSGALP00010026562.1	10196204	10347306
FBN1	fibrillin 1 [Source:HGNC Symbol;Acc:HGNC:3603]	10	rs314758488	G/A	10198734	10198734		intron_variant	G/A								ENSGALP00010026588.1	10196204	10347306
FBN1	fibrillin 1 [Source:HGNC Symbol;Acc:HGNC:3603]	10	rs314758488	G/A	10198734	10198734		intron_variant	G/A								ENSGALP00010026599.1	10196204	10347306
FBN1	fibrillin 1 [Source:HGNC Symbol;Acc:HGNC:3603]	10	rs314758488	G/A	10198734	10198734		intron_variant	G/A								ENSGALP00010026614.1	10196204	10347306
FBN1	fibrillin 1 [Source:HGNC Symbol;Acc:HGNC:3603]	10	rs1059788911	A/G	10198947	10198947		intron_variant	A/G								ENSGALP00010026562.1	10196204	10347306
FBN1	fibrillin 1 [Source:HGNC Symbol;Acc:HGNC:3603]	10	rs1059788911	A/G	10198947	10198947		intron_variant	A/G								ENSGALP00010026588.1	10196204	10347306
FBN1	fibrillin 1 [Source:HGNC Symbol;Acc:HGNC:3603]	10	rs1059788911	A/G	10198947	10198947		intron_variant	A/G								ENSGALP00010026599.1	10196204	10347306
FBN1	fibrillin 1 [Source:HGNC Symbol;Acc:HGNC:3603]	10	rs1059788911	A/G	10198947	10198947		intron_variant	A/G								ENSGALP00010026614.1	10196204	10347306
FBN1	fibrillin 1 [Source:HGNC Symbol;Acc:HGNC:3603]	10	rs80594906	A/G	10198968	10198968		intron_variant	A/G								ENSGALP00010026562.1	10196204	10347306
FBN1	fibrillin 1 [Source:HGNC Symbol;Acc:HGNC:3603]	10	rs80594906	A/G	10198968	10198968		intron_variant	A/G								ENSGALP00010026588.1	10196204	10347306
FBN1	fibrillin 1 [Source:HGNC Symbol;Acc:HGNC:3603]	10	rs80594906	A/G	10198968	10198968		intron_variant	A/G								ENSGALP00010026599.1	10196204	10347306
FBN1	fibrillin 1 [Source:HGNC Symbol;Acc:HGNC:3603]	10	rs80594906	A/G	10198968	10198968		intron_variant	A/G								ENSGALP00010026614.1	10196204	10347306
FBN1	fibrillin 1 [Source:HGNC Symbol;Acc:HGNC:3603]	10	rs313252395	A/G	10199010	10199010		intron_variant	A/G								ENSGALP00010026562.1	10196204	10347306
FBN1	fibrillin 1 [Source:HGNC Symbol;Acc:HGNC:3603]	10	rs313252395	A/G	10199010	10199010		intron_variant	A/G								ENSGALP00010026588.1	10196204	10347306
FBN1	fibrillin 1 [Source:HGNC Symbol;Acc:HGNC:3603]	10	rs313252395	A/G	10199010	10199010		intron_variant	A/G								ENSGALP00010026599.1	10196204	10347306
FBN1	fibrillin 1 [Source:HGNC Symbol;Acc:HGNC:3603]	10	rs313252395	A/G	10199010	10199010		intron_variant	A/G								ENSGALP00010026614.1	10196204	10347306
FBN1	fibrillin 1 [Source:HGNC Symbol;Acc:HGNC:3603]	10	rs317359336	A/G	10199015	10199015		intron_variant	A/G								ENSGALP00010026562.1	10196204	10347306
FBN1	fibrillin 1 [Source:HGNC Symbol;Acc:HGNC:3603]	10	rs317359336	A/G	10199015	10199015		intron_variant	A/G								ENSGALP00010026588.1	10196204	10347306
FBN1	fibrillin 1 [Source:HGNC Symbol;Acc:HGNC:3603]	10	rs317359336	A/G	10199015	10199015		intron_variant	A/G								ENSGALP00010026599.1	10196204	10347306
FBN1	fibrillin 1 [Source:HGNC Symbol;Acc:HGNC:3603]	10	rs317359336	A/G	10199015	10199015		intron_variant	A/G								ENSGALP00010026614.1	10196204	10347306
FBN1	fibrillin 1 [Source:HGNC Symbol;Acc:HGNC:3603]	10	rs794677581	C/T	10199234	10199234		intron_variant	C/T								ENSGALP00010026562.1	10196204	10347306
FBN1	fibrillin 1 [Source:HGNC Symbol;Acc:HGNC:3603]	10	rs794677581	C/T	10199234	10199234		intron_variant	C/T								ENSGALP00010026576.1	10196204	10347306
FBN1	fibrillin 1 [Source:HGNC Symbol;Acc:HGNC:3603]	10	rs794677581	C/T	10199234	10199234		intron_variant	C/T								ENSGALP00010026588.1	10196204	10347306
FBN1	fibrillin 1 [Source:HGNC Symbol;Acc:HGNC:3603]	10	rs794677581	C/T	10199234	10199234		intron_variant	C/T								ENSGALP00010026599.1	10196204	10347306
FBN1	fibrillin 1 [Source:HGNC Symbol;Acc:HGNC:3603]	10	rs794677581	C/T	10199234	10199234		intron_variant	C/T								ENSGALP00010026614.1	10196204	10347306
FBN1	fibrillin 1 [Source:HGNC Symbol;Acc:HGNC:3603]	10	rs80755125	A/G	10199235	10199235		intron_variant	A/G								ENSGALP00010026562.1	10196204	10347306
FBN1	fibrillin 1 [Source:HGNC Symbol;Acc:HGNC:3603]	10	rs80755125	A/G	10199235	10199235		intron_variant	A/G								ENSGALP00010026576.1	10196204	10347306
FBN1	fibrillin 1 [Source:HGNC Symbol;Acc:HGNC:3603]	10	rs80755125	A/G	10199235	10199235		intron_variant	A/G								ENSGALP00010026588.1	10196204	10347306
FBN1	fibrillin 1 [Source:HGNC Symbol;Acc:HGNC:3603]	10	rs80755125	A/G	10199235	10199235		intron_variant	A/G								ENSGALP00010026599.1	10196204	10347306
FBN1	fibrillin 1 [Source:HGNC Symbol;Acc:HGNC:3603]	10	rs80755125	A/G	10199235	10199235		intron_variant	A/G								ENSGALP00010026614.1	10196204	10347306
FBN1	fibrillin 1 [Source:HGNC Symbol;Acc:HGNC:3603]	10	rs314441584	A/C	10199282	10199282		intron_variant	A/C								ENSGALP00010026562.1	10196204	10347306
FBN1	fibrillin 1 [Source:HGNC Symbol;Acc:HGNC:3603]	10	rs314441584	A/C	10199282	10199282		intron_variant	A/C								ENSGALP00010026576.1	10196204	10347306
FBN1	fibrillin 1 [Source:HGNC Symbol;Acc:HGNC:3603]	10	rs314441584	A/C	10199282	10199282		intron_variant	A/C								ENSGALP00010026588.1	10196204	10347306
FBN1	fibrillin 1 [Source:HGNC Symbol;Acc:HGNC:3603]	10	rs314441584	A/C	10199282	10199282		intron_variant	A/C								ENSGALP00010026599.1	10196204	10347306
FBN1	fibrillin 1 [Source:HGNC Symbol;Acc:HGNC:3603]	10	rs314441584	A/C	10199282	10199282		intron_variant	A/C								ENSGALP00010026614.1	10196204	10347306
FBN1	fibrillin 1 [Source:HGNC Symbol;Acc:HGNC:3603]	10	rs317803297	G/T	10199284	10199284		intron_variant	G/T								ENSGALP00010026562.1	10196204	10347306
FBN1	fibrillin 1 [Source:HGNC Symbol;Acc:HGNC:3603]	10	rs317803297	G/T	10199284	10199284		intron_variant	G/T								ENSGALP00010026576.1	10196204	10347306
FBN1	fibrillin 1 [Source:HGNC Symbol;Acc:HGNC:3603]	10	rs317803297	G/T	10199284	10199284		intron_variant	G/T								ENSGALP00010026588.1	10196204	10347306
FBN1	fibrillin 1 [Source:HGNC Symbol;Acc:HGNC:3603]	10	rs317803297	G/T	10199284	10199284		intron_variant	G/T								ENSGALP00010026599.1	10196204	10347306
FBN1	fibrillin 1 [Source:HGNC Symbol;Acc:HGNC:3603]	10	rs317803297	G/T	10199284	10199284		intron_variant	G/T								ENSGALP00010026614.1	10196204	10347306
FBN1	fibrillin 1 [Source:HGNC Symbol;Acc:HGNC:3603]	10	rs3386648838	A/T	10199366	10199366		intron_variant	A/T								ENSGALP00010026562.1	10196204	10347306
FBN1	fibrillin 1 [Source:HGNC Symbol;Acc:HGNC:3603]	10	rs3386648838	A/T	10199366	10199366		intron_variant	A/T								ENSGALP00010026576.1	10196204	10347306
FBN1	fibrillin 1 [Source:HGNC Symbol;Acc:HGNC:3603]	10	rs3386648838	A/T	10199366	10199366		intron_variant	A/T								ENSGALP00010026588.1	10196204	10347306
FBN1	fibrillin 1 [Source:HGNC Symbol;Acc:HGNC:3603]	10	rs3386648838	A/T	10199366	10199366		intron_variant	A/T								ENSGALP00010026599.1	10196204	10347306
FBN1	fibrillin 1 [Source:HGNC Symbol;Acc:HGNC:3603]	10	rs3386648838	A/T	10199366	10199366		intron_variant	A/T								ENSGALP00010026614.1	10196204	10347306
FBN1	fibrillin 1 [Source:HGNC Symbol;Acc:HGNC:3603]	10	rs1058968660	G/T	10199367	10199367		intron_variant	G/T								ENSGALP00010026562.1	10196204	10347306
FBN1	fibrillin 1 [Source:HGNC Symbol;Acc:HGNC:3603]	10	rs1058968660	G/T	10199367	10199367		intron_variant	G/T								ENSGALP00010026576.1	10196204	10347306
FBN1	fibrillin 1 [Source:HGNC Symbol;Acc:HGNC:3603]	10	rs1058968660	G/T	10199367	10199367		intron_variant	G/T								ENSGALP00010026588.1	10196204	10347306
FBN1	fibrillin 1 [Source:HGNC Symbol;Acc:HGNC:3603]	10	rs1058968660	G/T	10199367	10199367		intron_variant	G/T								ENSGALP00010026599.1	10196204	10347306
FBN1	fibrillin 1 [Source:HGNC Symbol;Acc:HGNC:3603]	10	rs1058968660	G/T	10199367	10199367		intron_variant	G/T								ENSGALP00010026614.1	10196204	10347306
FBN1	fibrillin 1 [Source:HGNC Symbol;Acc:HGNC:3603]	10	rs739361525	C/T	10199374	10199374		intron_variant	C/T								ENSGALP00010026562.1	10196204	10347306
FBN1	fibrillin 1 [Source:HGNC Symbol;Acc:HGNC:3603]	10	rs739361525	C/T	10199374	10199374		intron_variant	C/T								ENSGALP00010026576.1	10196204	10347306
FBN1	fibrillin 1 [Source:HGNC Symbol;Acc:HGNC:3603]	10	rs739361525	C/T	10199374	10199374		intron_variant	C/T								ENSGALP00010026588.1	10196204	10347306
FBN1	fibrillin 1 [Source:HGNC Symbol;Acc:HGNC:3603]	10	rs739361525	C/T	10199374	10199374		intron_variant	C/T								ENSGALP00010026599.1	10196204	10347306
FBN1	fibrillin 1 [Source:HGNC Symbol;Acc:HGNC:3603]	10	rs739361525	C/T	10199374	10199374		intron_variant	C/T								ENSGALP00010026614.1	10196204	10347306
FBN1	fibrillin 1 [Source:HGNC Symbol;Acc:HGNC:3603]	10	rs736016576	T/C	10199378	10199378		intron_variant	T/C								ENSGALP00010026562.1	10196204	10347306
FBN1	fibrillin 1 [Source:HGNC Symbol;Acc:HGNC:3603]	10	rs736016576	T/C	10199378	10199378		intron_variant	T/C								ENSGALP00010026576.1	10196204	10347306
FBN1	fibrillin 1 [Source:HGNC Symbol;Acc:HGNC:3603]	10	rs736016576	T/C	10199378	10199378		intron_variant	T/C								ENSGALP00010026588.1	10196204	10347306
FBN1	fibrillin 1 [Source:HGNC Symbol;Acc:HGNC:3603]	10	rs736016576	T/C	10199378	10199378		intron_variant	T/C								ENSGALP00010026599.1	10196204	10347306
FBN1	fibrillin 1 [Source:HGNC Symbol;Acc:HGNC:3603]	10	rs736016576	T/C	10199378	10199378		intron_variant	T/C								ENSGALP00010026614.1	10196204	10347306
FBN1	fibrillin 1 [Source:HGNC Symbol;Acc:HGNC:3603]	10	rs737924998	G/A/T	10199403	10199403		intron_variant	G/A								ENSGALP00010026562.1	10196204	10347306
FBN1	fibrillin 1 [Source:HGNC Symbol;Acc:HGNC:3603]	10	rs737924998	G/A/T	10199403	10199403		intron_variant	G/T								ENSGALP00010026562.1	10196204	10347306
FBN1	fibrillin 1 [Source:HGNC Symbol;Acc:HGNC:3603]	10	rs737924998	G/A/T	10199403	10199403		intron_variant	G/A								ENSGALP00010026576.1	10196204	10347306
FBN1	fibrillin 1 [Source:HGNC Symbol;Acc:HGNC:3603]	10	rs737924998	G/A/T	10199403	10199403		intron_variant	G/T								ENSGALP00010026576.1	10196204	10347306
FBN1	fibrillin 1 [Source:HGNC Symbol;Acc:HGNC:3603]	10	rs737924998	G/A/T	10199403	10199403		intron_variant	G/A								ENSGALP00010026588.1	10196204	10347306
FBN1	fibrillin 1 [Source:HGNC Symbol;Acc:HGNC:3603]	10	rs737924998	G/A/T	10199403	10199403		intron_variant	G/T								ENSGALP00010026588.1	10196204	10347306
FBN1	fibrillin 1 [Source:HGNC Symbol;Acc:HGNC:3603]	10	rs737924998	G/A/T	10199403	10199403		intron_variant	G/A								ENSGALP00010026599.1	10196204	10347306
FBN1	fibrillin 1 [Source:HGNC Symbol;Acc:HGNC:3603]	10	rs737924998	G/A/T	10199403	10199403		intron_variant	G/T								ENSGALP00010026599.1	10196204	10347306
FBN1	fibrillin 1 [Source:HGNC Symbol;Acc:HGNC:3603]	10	rs737924998	G/A/T	10199403	10199403		intron_variant	G/A								ENSGALP00010026614.1	10196204	10347306
FBN1	fibrillin 1 [Source:HGNC Symbol;Acc:HGNC:3603]	10	rs737924998	G/A/T	10199403	10199403		intron_variant	G/T								ENSGALP00010026614.1	10196204	10347306
FBN1	fibrillin 1 [Source:HGNC Symbol;Acc:HGNC:3603]	10	rs316345752	A/G	10199411	10199411		intron_variant	A/G								ENSGALP00010026562.1	10196204	10347306
FBN1	fibrillin 1 [Source:HGNC Symbol;Acc:HGNC:3603]	10	rs316345752	A/G	10199411	10199411		intron_variant	A/G								ENSGALP00010026576.1	10196204	10347306
FBN1	fibrillin 1 [Source:HGNC Symbol;Acc:HGNC:3603]	10	rs316345752	A/G	10199411	10199411		intron_variant	A/G								ENSGALP00010026588.1	10196204	10347306
FBN1	fibrillin 1 [Source:HGNC Symbol;Acc:HGNC:3603]	10	rs316345752	A/G	10199411	10199411		intron_variant	A/G								ENSGALP00010026599.1	10196204	10347306
FBN1	fibrillin 1 [Source:HGNC Symbol;Acc:HGNC:3603]	10	rs316345752	A/G	10199411	10199411		intron_variant	A/G								ENSGALP00010026614.1	10196204	10347306
FBN1	fibrillin 1 [Source:HGNC Symbol;Acc:HGNC:3603]	10	rs3386549769	C/A	10199453	10199453		intron_variant	C/A								ENSGALP00010026562.1	10196204	10347306
FBN1	fibrillin 1 [Source:HGNC Symbol;Acc:HGNC:3603]	10	rs3386549769	C/A	10199453	10199453		intron_variant	C/A								ENSGALP00010026576.1	10196204	10347306
FBN1	fibrillin 1 [Source:HGNC Symbol;Acc:HGNC:3603]	10	rs3386549769	C/A	10199453	10199453		intron_variant	C/A								ENSGALP00010026588.1	10196204	10347306
FBN1	fibrillin 1 [Source:HGNC Symbol;Acc:HGNC:3603]	10	rs3386549769	C/A	10199453	10199453		intron_variant	C/A								ENSGALP00010026599.1	10196204	10347306
FBN1	fibrillin 1 [Source:HGNC Symbol;Acc:HGNC:3603]	10	rs3386549769	C/A	10199453	10199453		intron_variant	C/A								ENSGALP00010026614.1	10196204	10347306
FBN1	fibrillin 1 [Source:HGNC Symbol;Acc:HGNC:3603]	10	rs1060372528	A/C	10199454	10199454		intron_variant	A/C								ENSGALP00010026562.1	10196204	10347306
FBN1	fibrillin 1 [Source:HGNC Symbol;Acc:HGNC:3603]	10	rs1060372528	A/C	10199454	10199454		intron_variant	A/C								ENSGALP00010026576.1	10196204	10347306
FBN1	fibrillin 1 [Source:HGNC Symbol;Acc:HGNC:3603]	10	rs1060372528	A/C	10199454	10199454		intron_variant	A/C								ENSGALP00010026588.1	10196204	10347306
FBN1	fibrillin 1 [Source:HGNC Symbol;Acc:HGNC:3603]	10	rs1060372528	A/C	10199454	10199454		intron_variant	A/C								ENSGALP00010026599.1	10196204	10347306
FBN1	fibrillin 1 [Source:HGNC Symbol;Acc:HGNC:3603]	10	rs1060372528	A/C	10199454	10199454		intron_variant	A/C								ENSGALP00010026614.1	10196204	10347306
FBN1	fibrillin 1 [Source:HGNC Symbol;Acc:HGNC:3603]	10	rs3386549768	C/T	10199602	10199602		intron_variant	C/T								ENSGALP00010026562.1	10196204	10347306
FBN1	fibrillin 1 [Source:HGNC Symbol;Acc:HGNC:3603]	10	rs3386549768	C/T	10199602	10199602		intron_variant	C/T								ENSGALP00010026576.1	10196204	10347306
FBN1	fibrillin 1 [Source:HGNC Symbol;Acc:HGNC:3603]	10	rs3386549768	C/T	10199602	10199602		intron_variant	C/T								ENSGALP00010026588.1	10196204	10347306
FBN1	fibrillin 1 [Source:HGNC Symbol;Acc:HGNC:3603]	10	rs3386549768	C/T	10199602	10199602		intron_variant	C/T								ENSGALP00010026599.1	10196204	10347306
FBN1	fibrillin 1 [Source:HGNC Symbol;Acc:HGNC:3603]	10	rs3386549768	C/T	10199602	10199602		intron_variant	C/T								ENSGALP00010026614.1	10196204	10347306
FBN1	fibrillin 1 [Source:HGNC Symbol;Acc:HGNC:3603]	10	rs1058623525	G/T	10199603	10199603		intron_variant	G/T								ENSGALP00010026562.1	10196204	10347306
FBN1	fibrillin 1 [Source:HGNC Symbol;Acc:HGNC:3603]	10	rs1058623525	G/T	10199603	10199603		intron_variant	G/T								ENSGALP00010026576.1	10196204	10347306
FBN1	fibrillin 1 [Source:HGNC Symbol;Acc:HGNC:3603]	10	rs1058623525	G/T	10199603	10199603		intron_variant	G/T								ENSGALP00010026588.1	10196204	10347306
FBN1	fibrillin 1 [Source:HGNC Symbol;Acc:HGNC:3603]	10	rs1058623525	G/T	10199603	10199603		intron_variant	G/T								ENSGALP00010026599.1	10196204	10347306
FBN1	fibrillin 1 [Source:HGNC Symbol;Acc:HGNC:3603]	10	rs1058623525	G/T	10199603	10199603		intron_variant	G/T								ENSGALP00010026614.1	10196204	10347306
FBN1	fibrillin 1 [Source:HGNC Symbol;Acc:HGNC:3603]	10	rs313938096	T/C	10199649	10199649		intron_variant	T/C								ENSGALP00010026562.1	10196204	10347306
FBN1	fibrillin 1 [Source:HGNC Symbol;Acc:HGNC:3603]	10	rs313938096	T/C	10199649	10199649		intron_variant	T/C								ENSGALP00010026576.1	10196204	10347306
FBN1	fibrillin 1 [Source:HGNC Symbol;Acc:HGNC:3603]	10	rs313938096	T/C	10199649	10199649		intron_variant	T/C								ENSGALP00010026588.1	10196204	10347306
FBN1	fibrillin 1 [Source:HGNC Symbol;Acc:HGNC:3603]	10	rs313938096	T/C	10199649	10199649		intron_variant	T/C								ENSGALP00010026599.1	10196204	10347306
FBN1	fibrillin 1 [Source:HGNC Symbol;Acc:HGNC:3603]	10	rs313938096	T/C	10199649	10199649		intron_variant	T/C								ENSGALP00010026614.1	10196204	10347306
FBN1	fibrillin 1 [Source:HGNC Symbol;Acc:HGNC:3603]	10	rs737455652	A/G	10199702	10199702		intron_variant	A/G								ENSGALP00010026562.1	10196204	10347306
FBN1	fibrillin 1 [Source:HGNC Symbol;Acc:HGNC:3603]	10	rs737455652	A/G	10199702	10199702		intron_variant	A/G								ENSGALP00010026576.1	10196204	10347306
FBN1	fibrillin 1 [Source:HGNC Symbol;Acc:HGNC:3603]	10	rs737455652	A/G	10199702	10199702		intron_variant	A/G								ENSGALP00010026588.1	10196204	10347306
FBN1	fibrillin 1 [Source:HGNC Symbol;Acc:HGNC:3603]	10	rs737455652	A/G	10199702	10199702		intron_variant	A/G								ENSGALP00010026599.1	10196204	10347306
FBN1	fibrillin 1 [Source:HGNC Symbol;Acc:HGNC:3603]	10	rs737455652	A/G	10199702	10199702		intron_variant	A/G								ENSGALP00010026614.1	10196204	10347306
FBN1	fibrillin 1 [Source:HGNC Symbol;Acc:HGNC:3603]	10	rs312787471	A/G	10199704	10199704		intron_variant	A/G								ENSGALP00010026562.1	10196204	10347306
FBN1	fibrillin 1 [Source:HGNC Symbol;Acc:HGNC:3603]	10	rs312787471	A/G	10199704	10199704		intron_variant	A/G								ENSGALP00010026576.1	10196204	10347306
FBN1	fibrillin 1 [Source:HGNC Symbol;Acc:HGNC:3603]	10	rs312787471	A/G	10199704	10199704		intron_variant	A/G								ENSGALP00010026588.1	10196204	10347306
FBN1	fibrillin 1 [Source:HGNC Symbol;Acc:HGNC:3603]	10	rs312787471	A/G	10199704	10199704		intron_variant	A/G								ENSGALP00010026599.1	10196204	10347306
FBN1	fibrillin 1 [Source:HGNC Symbol;Acc:HGNC:3603]	10	rs312787471	A/G	10199704	10199704		intron_variant	A/G								ENSGALP00010026614.1	10196204	10347306
FBN1	fibrillin 1 [Source:HGNC Symbol;Acc:HGNC:3603]	10	rs3387983881	T/C	10199737	10199737		intron_variant	T/C								ENSGALP00010026562.1	10196204	10347306
FBN1	fibrillin 1 [Source:HGNC Symbol;Acc:HGNC:3603]	10	rs3387983881	T/C	10199737	10199737		intron_variant	T/C								ENSGALP00010026576.1	10196204	10347306
FBN1	fibrillin 1 [Source:HGNC Symbol;Acc:HGNC:3603]	10	rs3387983881	T/C	10199737	10199737		intron_variant	T/C								ENSGALP00010026588.1	10196204	10347306
FBN1	fibrillin 1 [Source:HGNC Symbol;Acc:HGNC:3603]	10	rs3387983881	T/C	10199737	10199737		intron_variant	T/C								ENSGALP00010026599.1	10196204	10347306
FBN1	fibrillin 1 [Source:HGNC Symbol;Acc:HGNC:3603]	10	rs3387983881	T/C	10199737	10199737		intron_variant	T/C								ENSGALP00010026614.1	10196204	10347306
FBN1	fibrillin 1 [Source:HGNC Symbol;Acc:HGNC:3603]	10	rs1059268261	G/C	10199738	10199738		intron_variant	G/C								ENSGALP00010026562.1	10196204	10347306
FBN1	fibrillin 1 [Source:HGNC Symbol;Acc:HGNC:3603]	10	rs1059268261	G/C	10199738	10199738		intron_variant	G/C								ENSGALP00010026576.1	10196204	10347306
FBN1	fibrillin 1 [Source:HGNC Symbol;Acc:HGNC:3603]	10	rs1059268261	G/C	10199738	10199738		intron_variant	G/C								ENSGALP00010026588.1	10196204	10347306
FBN1	fibrillin 1 [Source:HGNC Symbol;Acc:HGNC:3603]	10	rs1059268261	G/C	10199738	10199738		intron_variant	G/C								ENSGALP00010026599.1	10196204	10347306
FBN1	fibrillin 1 [Source:HGNC Symbol;Acc:HGNC:3603]	10	rs1059268261	G/C	10199738	10199738		intron_variant	G/C								ENSGALP00010026614.1	10196204	10347306
FBN1	fibrillin 1 [Source:HGNC Symbol;Acc:HGNC:3603]	10	rs1058382265	G/C	10199786	10199786		intron_variant	G/C								ENSGALP00010026562.1	10196204	10347306
FBN1	fibrillin 1 [Source:HGNC Symbol;Acc:HGNC:3603]	10	rs1058382265	G/C	10199786	10199786		intron_variant	G/C								ENSGALP00010026576.1	10196204	10347306
FBN1	fibrillin 1 [Source:HGNC Symbol;Acc:HGNC:3603]	10	rs1058382265	G/C	10199786	10199786		intron_variant	G/C								ENSGALP00010026588.1	10196204	10347306
FBN1	fibrillin 1 [Source:HGNC Symbol;Acc:HGNC:3603]	10	rs1058382265	G/C	10199786	10199786		intron_variant	G/C								ENSGALP00010026599.1	10196204	10347306
FBN1	fibrillin 1 [Source:HGNC Symbol;Acc:HGNC:3603]	10	rs1058382265	G/C	10199786	10199786		intron_variant	G/C								ENSGALP00010026614.1	10196204	10347306
FBN1	fibrillin 1 [Source:HGNC Symbol;Acc:HGNC:3603]	10	rs1058874238	T/C	10199791	10199791		intron_variant	T/C								ENSGALP00010026562.1	10196204	10347306
FBN1	fibrillin 1 [Source:HGNC Symbol;Acc:HGNC:3603]	10	rs1058874238	T/C	10199791	10199791		intron_variant	T/C								ENSGALP00010026576.1	10196204	10347306
FBN1	fibrillin 1 [Source:HGNC Symbol;Acc:HGNC:3603]	10	rs1058874238	T/C	10199791	10199791		intron_variant	T/C								ENSGALP00010026588.1	10196204	10347306
FBN1	fibrillin 1 [Source:HGNC Symbol;Acc:HGNC:3603]	10	rs1058874238	T/C	10199791	10199791		intron_variant	T/C								ENSGALP00010026599.1	10196204	10347306
FBN1	fibrillin 1 [Source:HGNC Symbol;Acc:HGNC:3603]	10	rs1058874238	T/C	10199791	10199791		intron_variant	T/C								ENSGALP00010026614.1	10196204	10347306
FBN1	fibrillin 1 [Source:HGNC Symbol;Acc:HGNC:3603]	10	rs3555685730	A/C	10200065	10200065		intron_variant	A/C								ENSGALP00010026562.1	10196204	10347306
FBN1	fibrillin 1 [Source:HGNC Symbol;Acc:HGNC:3603]	10	rs3555685730	A/C	10200065	10200065		intron_variant	A/C								ENSGALP00010026576.1	10196204	10347306
FBN1	fibrillin 1 [Source:HGNC Symbol;Acc:HGNC:3603]	10	rs3555685730	A/C	10200065	10200065		intron_variant	A/C								ENSGALP00010026588.1	10196204	10347306
FBN1	fibrillin 1 [Source:HGNC Symbol;Acc:HGNC:3603]	10	rs3555685730	A/C	10200065	10200065		intron_variant	A/C								ENSGALP00010026599.1	10196204	10347306
FBN1	fibrillin 1 [Source:HGNC Symbol;Acc:HGNC:3603]	10	rs3555685730	A/C	10200065	10200065		intron_variant	A/C								ENSGALP00010026614.1	10196204	10347306
FBN1	fibrillin 1 [Source:HGNC Symbol;Acc:HGNC:3603]	10	rs1059386784	A/C	10200066	10200066		intron_variant	A/C								ENSGALP00010026562.1	10196204	10347306
FBN1	fibrillin 1 [Source:HGNC Symbol;Acc:HGNC:3603]	10	rs1059386784	A/C	10200066	10200066		intron_variant	A/C								ENSGALP00010026576.1	10196204	10347306
FBN1	fibrillin 1 [Source:HGNC Symbol;Acc:HGNC:3603]	10	rs1059386784	A/C	10200066	10200066		intron_variant	A/C								ENSGALP00010026588.1	10196204	10347306
FBN1	fibrillin 1 [Source:HGNC Symbol;Acc:HGNC:3603]	10	rs1059386784	A/C	10200066	10200066		intron_variant	A/C								ENSGALP00010026599.1	10196204	10347306
FBN1	fibrillin 1 [Source:HGNC Symbol;Acc:HGNC:3603]	10	rs1059386784	A/C	10200066	10200066		intron_variant	A/C								ENSGALP00010026614.1	10196204	10347306
FBN1	fibrillin 1 [Source:HGNC Symbol;Acc:HGNC:3603]	10	rs314938674	A/T	10200077	10200077		intron_variant	A/T								ENSGALP00010026562.1	10196204	10347306
FBN1	fibrillin 1 [Source:HGNC Symbol;Acc:HGNC:3603]	10	rs314938674	A/T	10200077	10200077		intron_variant	A/T								ENSGALP00010026576.1	10196204	10347306
FBN1	fibrillin 1 [Source:HGNC Symbol;Acc:HGNC:3603]	10	rs314938674	A/T	10200077	10200077		intron_variant	A/T								ENSGALP00010026588.1	10196204	10347306
FBN1	fibrillin 1 [Source:HGNC Symbol;Acc:HGNC:3603]	10	rs314938674	A/T	10200077	10200077		intron_variant	A/T								ENSGALP00010026599.1	10196204	10347306
FBN1	fibrillin 1 [Source:HGNC Symbol;Acc:HGNC:3603]	10	rs314938674	A/T	10200077	10200077		intron_variant	A/T								ENSGALP00010026614.1	10196204	10347306
FBN1	fibrillin 1 [Source:HGNC Symbol;Acc:HGNC:3603]	10	rs313335295	A/T	10200118	10200118		intron_variant	A/T								ENSGALP00010026562.1	10196204	10347306
FBN1	fibrillin 1 [Source:HGNC Symbol;Acc:HGNC:3603]	10	rs313335295	A/T	10200118	10200118		intron_variant	A/T								ENSGALP00010026576.1	10196204	10347306
FBN1	fibrillin 1 [Source:HGNC Symbol;Acc:HGNC:3603]	10	rs313335295	A/T	10200118	10200118		intron_variant	A/T								ENSGALP00010026588.1	10196204	10347306
FBN1	fibrillin 1 [Source:HGNC Symbol;Acc:HGNC:3603]	10	rs313335295	A/T	10200118	10200118		intron_variant	A/T								ENSGALP00010026599.1	10196204	10347306
FBN1	fibrillin 1 [Source:HGNC Symbol;Acc:HGNC:3603]	10	rs313335295	A/T	10200118	10200118		intron_variant	A/T								ENSGALP00010026614.1	10196204	10347306
FBN1	fibrillin 1 [Source:HGNC Symbol;Acc:HGNC:3603]	10	rs317253442	C/T	10200155	10200155		intron_variant	C/T								ENSGALP00010026562.1	10196204	10347306
FBN1	fibrillin 1 [Source:HGNC Symbol;Acc:HGNC:3603]	10	rs317253442	C/T	10200155	10200155		intron_variant	C/T								ENSGALP00010026576.1	10196204	10347306
FBN1	fibrillin 1 [Source:HGNC Symbol;Acc:HGNC:3603]	10	rs317253442	C/T	10200155	10200155		intron_variant	C/T								ENSGALP00010026588.1	10196204	10347306
FBN1	fibrillin 1 [Source:HGNC Symbol;Acc:HGNC:3603]	10	rs317253442	C/T	10200155	10200155		intron_variant	C/T								ENSGALP00010026599.1	10196204	10347306
FBN1	fibrillin 1 [Source:HGNC Symbol;Acc:HGNC:3603]	10	rs317253442	C/T	10200155	10200155		intron_variant	C/T								ENSGALP00010026614.1	10196204	10347306
FBN1	fibrillin 1 [Source:HGNC Symbol;Acc:HGNC:3603]	10	rs3386570234	A/G	10200185	10200185		intron_variant	A/G								ENSGALP00010026562.1	10196204	10347306
FBN1	fibrillin 1 [Source:HGNC Symbol;Acc:HGNC:3603]	10	rs3386570234	A/G	10200185	10200185		intron_variant	A/G								ENSGALP00010026576.1	10196204	10347306
FBN1	fibrillin 1 [Source:HGNC Symbol;Acc:HGNC:3603]	10	rs3386570234	A/G	10200185	10200185		intron_variant	A/G								ENSGALP00010026588.1	10196204	10347306
FBN1	fibrillin 1 [Source:HGNC Symbol;Acc:HGNC:3603]	10	rs3386570234	A/G	10200185	10200185		intron_variant	A/G								ENSGALP00010026599.1	10196204	10347306
FBN1	fibrillin 1 [Source:HGNC Symbol;Acc:HGNC:3603]	10	rs3386570234	A/G	10200185	10200185		intron_variant	A/G								ENSGALP00010026614.1	10196204	10347306
FBN1	fibrillin 1 [Source:HGNC Symbol;Acc:HGNC:3603]	10	rs3555685783	C/-	10200193	10200193		intron_variant	C/-								ENSGALP00010026562.1	10196204	10347306
FBN1	fibrillin 1 [Source:HGNC Symbol;Acc:HGNC:3603]	10	rs3555685783	C/-	10200193	10200193		intron_variant	C/-								ENSGALP00010026576.1	10196204	10347306
FBN1	fibrillin 1 [Source:HGNC Symbol;Acc:HGNC:3603]	10	rs3555685783	C/-	10200193	10200193		intron_variant	C/-								ENSGALP00010026588.1	10196204	10347306
FBN1	fibrillin 1 [Source:HGNC Symbol;Acc:HGNC:3603]	10	rs3555685783	C/-	10200193	10200193		intron_variant	C/-								ENSGALP00010026599.1	10196204	10347306
FBN1	fibrillin 1 [Source:HGNC Symbol;Acc:HGNC:3603]	10	rs3555685783	C/-	10200193	10200193		intron_variant	C/-								ENSGALP00010026614.1	10196204	10347306
FBN1	fibrillin 1 [Source:HGNC Symbol;Acc:HGNC:3603]	10	rs734951240	C/G	10200246	10200246		intron_variant	C/G								ENSGALP00010026562.1	10196204	10347306
FBN1	fibrillin 1 [Source:HGNC Symbol;Acc:HGNC:3603]	10	rs734951240	C/G	10200246	10200246		intron_variant	C/G								ENSGALP00010026576.1	10196204	10347306
FBN1	fibrillin 1 [Source:HGNC Symbol;Acc:HGNC:3603]	10	rs734951240	C/G	10200246	10200246		intron_variant	C/G								ENSGALP00010026588.1	10196204	10347306
FBN1	fibrillin 1 [Source:HGNC Symbol;Acc:HGNC:3603]	10	rs734951240	C/G	10200246	10200246		intron_variant	C/G								ENSGALP00010026599.1	10196204	10347306
FBN1	fibrillin 1 [Source:HGNC Symbol;Acc:HGNC:3603]	10	rs734951240	C/G	10200246	10200246		intron_variant	C/G								ENSGALP00010026614.1	10196204	10347306
FBN1	fibrillin 1 [Source:HGNC Symbol;Acc:HGNC:3603]	10	rs316918884	G/A	10200378	10200378		intron_variant	G/A								ENSGALP00010026562.1	10196204	10347306
FBN1	fibrillin 1 [Source:HGNC Symbol;Acc:HGNC:3603]	10	rs316918884	G/A	10200378	10200378		intron_variant	G/A								ENSGALP00010026576.1	10196204	10347306
FBN1	fibrillin 1 [Source:HGNC Symbol;Acc:HGNC:3603]	10	rs316918884	G/A	10200378	10200378		intron_variant	G/A								ENSGALP00010026588.1	10196204	10347306
FBN1	fibrillin 1 [Source:HGNC Symbol;Acc:HGNC:3603]	10	rs316918884	G/A	10200378	10200378		intron_variant	G/A								ENSGALP00010026599.1	10196204	10347306
FBN1	fibrillin 1 [Source:HGNC Symbol;Acc:HGNC:3603]	10	rs316918884	G/A	10200378	10200378		intron_variant	G/A								ENSGALP00010026614.1	10196204	10347306
FBN1	fibrillin 1 [Source:HGNC Symbol;Acc:HGNC:3603]	10	rs3386663587	C/T	10200397	10200397		intron_variant	C/T								ENSGALP00010026562.1	10196204	10347306
FBN1	fibrillin 1 [Source:HGNC Symbol;Acc:HGNC:3603]	10	rs3386663587	C/T	10200397	10200397		intron_variant	C/T								ENSGALP00010026576.1	10196204	10347306
FBN1	fibrillin 1 [Source:HGNC Symbol;Acc:HGNC:3603]	10	rs3386663587	C/T	10200397	10200397		intron_variant	C/T								ENSGALP00010026588.1	10196204	10347306
FBN1	fibrillin 1 [Source:HGNC Symbol;Acc:HGNC:3603]	10	rs3386663587	C/T	10200397	10200397		intron_variant	C/T								ENSGALP00010026599.1	10196204	10347306
FBN1	fibrillin 1 [Source:HGNC Symbol;Acc:HGNC:3603]	10	rs3386663587	C/T	10200397	10200397		intron_variant	C/T								ENSGALP00010026614.1	10196204	10347306
FBN1	fibrillin 1 [Source:HGNC Symbol;Acc:HGNC:3603]	10	rs315942918	G/T	10200468	10200468		intron_variant	G/T								ENSGALP00010026562.1	10196204	10347306
FBN1	fibrillin 1 [Source:HGNC Symbol;Acc:HGNC:3603]	10	rs315942918	G/T	10200468	10200468		intron_variant	G/T								ENSGALP00010026576.1	10196204	10347306
FBN1	fibrillin 1 [Source:HGNC Symbol;Acc:HGNC:3603]	10	rs315942918	G/T	10200468	10200468		intron_variant	G/T								ENSGALP00010026588.1	10196204	10347306
FBN1	fibrillin 1 [Source:HGNC Symbol;Acc:HGNC:3603]	10	rs315942918	G/T	10200468	10200468		intron_variant	G/T								ENSGALP00010026599.1	10196204	10347306
FBN1	fibrillin 1 [Source:HGNC Symbol;Acc:HGNC:3603]	10	rs315942918	G/T	10200468	10200468		intron_variant	G/T								ENSGALP00010026614.1	10196204	10347306
FBN1	fibrillin 1 [Source:HGNC Symbol;Acc:HGNC:3603]	10	rs313583590	G/A	10200502	10200502		intron_variant	G/A								ENSGALP00010026562.1	10196204	10347306
FBN1	fibrillin 1 [Source:HGNC Symbol;Acc:HGNC:3603]	10	rs313583590	G/A	10200502	10200502		intron_variant	G/A								ENSGALP00010026576.1	10196204	10347306
FBN1	fibrillin 1 [Source:HGNC Symbol;Acc:HGNC:3603]	10	rs313583590	G/A	10200502	10200502		intron_variant	G/A								ENSGALP00010026588.1	10196204	10347306
FBN1	fibrillin 1 [Source:HGNC Symbol;Acc:HGNC:3603]	10	rs313583590	G/A	10200502	10200502		intron_variant	G/A								ENSGALP00010026599.1	10196204	10347306
FBN1	fibrillin 1 [Source:HGNC Symbol;Acc:HGNC:3603]	10	rs313583590	G/A	10200502	10200502		intron_variant	G/A								ENSGALP00010026614.1	10196204	10347306
FBN1	fibrillin 1 [Source:HGNC Symbol;Acc:HGNC:3603]	10	rs317344187	T/C	10200562	10200562		intron_variant	T/C								ENSGALP00010026562.1	10196204	10347306
FBN1	fibrillin 1 [Source:HGNC Symbol;Acc:HGNC:3603]	10	rs317344187	T/C	10200562	10200562		intron_variant	T/C								ENSGALP00010026576.1	10196204	10347306
FBN1	fibrillin 1 [Source:HGNC Symbol;Acc:HGNC:3603]	10	rs317344187	T/C	10200562	10200562		intron_variant	T/C								ENSGALP00010026588.1	10196204	10347306
FBN1	fibrillin 1 [Source:HGNC Symbol;Acc:HGNC:3603]	10	rs317344187	T/C	10200562	10200562		intron_variant	T/C								ENSGALP00010026599.1	10196204	10347306
FBN1	fibrillin 1 [Source:HGNC Symbol;Acc:HGNC:3603]	10	rs317344187	T/C	10200562	10200562		intron_variant	T/C								ENSGALP00010026614.1	10196204	10347306
FBN1	fibrillin 1 [Source:HGNC Symbol;Acc:HGNC:3603]	10	rs3386715958	A/T	10200581	10200581		intron_variant	A/T								ENSGALP00010026562.1	10196204	10347306
FBN1	fibrillin 1 [Source:HGNC Symbol;Acc:HGNC:3603]	10	rs3386715958	A/T	10200581	10200581		intron_variant	A/T								ENSGALP00010026576.1	10196204	10347306
FBN1	fibrillin 1 [Source:HGNC Symbol;Acc:HGNC:3603]	10	rs3386715958	A/T	10200581	10200581		intron_variant	A/T								ENSGALP00010026588.1	10196204	10347306
FBN1	fibrillin 1 [Source:HGNC Symbol;Acc:HGNC:3603]	10	rs3386715958	A/T	10200581	10200581		intron_variant	A/T								ENSGALP00010026599.1	10196204	10347306
FBN1	fibrillin 1 [Source:HGNC Symbol;Acc:HGNC:3603]	10	rs3386715958	A/T	10200581	10200581		intron_variant	A/T								ENSGALP00010026614.1	10196204	10347306
FBN1	fibrillin 1 [Source:HGNC Symbol;Acc:HGNC:3603]	10	rs3386648814	G/A	10200612	10200612		intron_variant	G/A								ENSGALP00010026562.1	10196204	10347306
FBN1	fibrillin 1 [Source:HGNC Symbol;Acc:HGNC:3603]	10	rs3386648814	G/A	10200612	10200612		intron_variant	G/A								ENSGALP00010026576.1	10196204	10347306
FBN1	fibrillin 1 [Source:HGNC Symbol;Acc:HGNC:3603]	10	rs3386648814	G/A	10200612	10200612		intron_variant	G/A								ENSGALP00010026588.1	10196204	10347306
FBN1	fibrillin 1 [Source:HGNC Symbol;Acc:HGNC:3603]	10	rs3386648814	G/A	10200612	10200612		intron_variant	G/A								ENSGALP00010026599.1	10196204	10347306
FBN1	fibrillin 1 [Source:HGNC Symbol;Acc:HGNC:3603]	10	rs3386648814	G/A	10200612	10200612		intron_variant	G/A								ENSGALP00010026614.1	10196204	10347306
FBN1	fibrillin 1 [Source:HGNC Symbol;Acc:HGNC:3603]	10	rs1060072272	T/A	10200613	10200613		intron_variant	T/A								ENSGALP00010026562.1	10196204	10347306
FBN1	fibrillin 1 [Source:HGNC Symbol;Acc:HGNC:3603]	10	rs1060072272	T/A	10200613	10200613		intron_variant	T/A								ENSGALP00010026576.1	10196204	10347306
FBN1	fibrillin 1 [Source:HGNC Symbol;Acc:HGNC:3603]	10	rs1060072272	T/A	10200613	10200613		intron_variant	T/A								ENSGALP00010026588.1	10196204	10347306
FBN1	fibrillin 1 [Source:HGNC Symbol;Acc:HGNC:3603]	10	rs1060072272	T/A	10200613	10200613		intron_variant	T/A								ENSGALP00010026599.1	10196204	10347306
FBN1	fibrillin 1 [Source:HGNC Symbol;Acc:HGNC:3603]	10	rs1060072272	T/A	10200613	10200613		intron_variant	T/A								ENSGALP00010026614.1	10196204	10347306
FBN1	fibrillin 1 [Source:HGNC Symbol;Acc:HGNC:3603]	10	rs1058696975	G/T	10200629	10200629		intron_variant	G/T								ENSGALP00010026562.1	10196204	10347306
FBN1	fibrillin 1 [Source:HGNC Symbol;Acc:HGNC:3603]	10	rs1058696975	G/T	10200629	10200629		intron_variant	G/T								ENSGALP00010026576.1	10196204	10347306
FBN1	fibrillin 1 [Source:HGNC Symbol;Acc:HGNC:3603]	10	rs1058696975	G/T	10200629	10200629		intron_variant	G/T								ENSGALP00010026588.1	10196204	10347306
FBN1	fibrillin 1 [Source:HGNC Symbol;Acc:HGNC:3603]	10	rs1058696975	G/T	10200629	10200629		intron_variant	G/T								ENSGALP00010026599.1	10196204	10347306
FBN1	fibrillin 1 [Source:HGNC Symbol;Acc:HGNC:3603]	10	rs1058696975	G/T	10200629	10200629		intron_variant	G/T								ENSGALP00010026614.1	10196204	10347306
FBN1	fibrillin 1 [Source:HGNC Symbol;Acc:HGNC:3603]	10	rs3386683034	C/T	10200675	10200675		intron_variant	C/T								ENSGALP00010026562.1	10196204	10347306
FBN1	fibrillin 1 [Source:HGNC Symbol;Acc:HGNC:3603]	10	rs3386683034	C/T	10200675	10200675		intron_variant	C/T								ENSGALP00010026576.1	10196204	10347306
FBN1	fibrillin 1 [Source:HGNC Symbol;Acc:HGNC:3603]	10	rs3386683034	C/T	10200675	10200675		intron_variant	C/T								ENSGALP00010026588.1	10196204	10347306
FBN1	fibrillin 1 [Source:HGNC Symbol;Acc:HGNC:3603]	10	rs3386683034	C/T	10200675	10200675		intron_variant	C/T								ENSGALP00010026599.1	10196204	10347306
FBN1	fibrillin 1 [Source:HGNC Symbol;Acc:HGNC:3603]	10	rs3386683034	C/T	10200675	10200675		intron_variant	C/T								ENSGALP00010026614.1	10196204	10347306
FBN1	fibrillin 1 [Source:HGNC Symbol;Acc:HGNC:3603]	10	rs1059939400	A/T	10200676	10200676		intron_variant	A/T								ENSGALP00010026562.1	10196204	10347306
FBN1	fibrillin 1 [Source:HGNC Symbol;Acc:HGNC:3603]	10	rs1059939400	A/T	10200676	10200676		intron_variant	A/T								ENSGALP00010026576.1	10196204	10347306
FBN1	fibrillin 1 [Source:HGNC Symbol;Acc:HGNC:3603]	10	rs1059939400	A/T	10200676	10200676		intron_variant	A/T								ENSGALP00010026588.1	10196204	10347306
FBN1	fibrillin 1 [Source:HGNC Symbol;Acc:HGNC:3603]	10	rs1059939400	A/T	10200676	10200676		intron_variant	A/T								ENSGALP00010026599.1	10196204	10347306
FBN1	fibrillin 1 [Source:HGNC Symbol;Acc:HGNC:3603]	10	rs1059939400	A/T	10200676	10200676		intron_variant	A/T								ENSGALP00010026614.1	10196204	10347306
FBN1	fibrillin 1 [Source:HGNC Symbol;Acc:HGNC:3603]	10	rs741244525	A/G	10200752	10200752		intron_variant	A/G								ENSGALP00010026562.1	10196204	10347306
FBN1	fibrillin 1 [Source:HGNC Symbol;Acc:HGNC:3603]	10	rs741244525	A/G	10200752	10200752		intron_variant	A/G								ENSGALP00010026576.1	10196204	10347306
FBN1	fibrillin 1 [Source:HGNC Symbol;Acc:HGNC:3603]	10	rs741244525	A/G	10200752	10200752		intron_variant	A/G								ENSGALP00010026588.1	10196204	10347306
FBN1	fibrillin 1 [Source:HGNC Symbol;Acc:HGNC:3603]	10	rs741244525	A/G	10200752	10200752		intron_variant	A/G								ENSGALP00010026599.1	10196204	10347306
FBN1	fibrillin 1 [Source:HGNC Symbol;Acc:HGNC:3603]	10	rs741244525	A/G	10200752	10200752		intron_variant	A/G								ENSGALP00010026614.1	10196204	10347306
FBN1	fibrillin 1 [Source:HGNC Symbol;Acc:HGNC:3603]	10	rs731030862	T/G	10200769	10200769		intron_variant	T/G								ENSGALP00010026562.1	10196204	10347306
FBN1	fibrillin 1 [Source:HGNC Symbol;Acc:HGNC:3603]	10	rs731030862	T/G	10200769	10200769		intron_variant	T/G								ENSGALP00010026576.1	10196204	10347306
FBN1	fibrillin 1 [Source:HGNC Symbol;Acc:HGNC:3603]	10	rs731030862	T/G	10200769	10200769		intron_variant	T/G								ENSGALP00010026588.1	10196204	10347306
FBN1	fibrillin 1 [Source:HGNC Symbol;Acc:HGNC:3603]	10	rs731030862	T/G	10200769	10200769		intron_variant	T/G								ENSGALP00010026599.1	10196204	10347306
FBN1	fibrillin 1 [Source:HGNC Symbol;Acc:HGNC:3603]	10	rs731030862	T/G	10200769	10200769		intron_variant	T/G								ENSGALP00010026614.1	10196204	10347306
FBN1	fibrillin 1 [Source:HGNC Symbol;Acc:HGNC:3603]	10	rs734342251	A/C	10200772	10200772		intron_variant	A/C								ENSGALP00010026562.1	10196204	10347306
FBN1	fibrillin 1 [Source:HGNC Symbol;Acc:HGNC:3603]	10	rs734342251	A/C	10200772	10200772		intron_variant	A/C								ENSGALP00010026576.1	10196204	10347306
FBN1	fibrillin 1 [Source:HGNC Symbol;Acc:HGNC:3603]	10	rs734342251	A/C	10200772	10200772		intron_variant	A/C								ENSGALP00010026588.1	10196204	10347306
FBN1	fibrillin 1 [Source:HGNC Symbol;Acc:HGNC:3603]	10	rs734342251	A/C	10200772	10200772		intron_variant	A/C								ENSGALP00010026599.1	10196204	10347306
FBN1	fibrillin 1 [Source:HGNC Symbol;Acc:HGNC:3603]	10	rs734342251	A/C	10200772	10200772		intron_variant	A/C								ENSGALP00010026614.1	10196204	10347306
FBN1	fibrillin 1 [Source:HGNC Symbol;Acc:HGNC:3603]	10	rs733984739	TG/-	10200857	10200858		intron_variant	TG/-								ENSGALP00010026562.1	10196204	10347306
FBN1	fibrillin 1 [Source:HGNC Symbol;Acc:HGNC:3603]	10	rs733984739	TG/-	10200857	10200858		intron_variant	TG/-								ENSGALP00010026576.1	10196204	10347306
FBN1	fibrillin 1 [Source:HGNC Symbol;Acc:HGNC:3603]	10	rs733984739	TG/-	10200857	10200858		intron_variant	TG/-								ENSGALP00010026588.1	10196204	10347306
FBN1	fibrillin 1 [Source:HGNC Symbol;Acc:HGNC:3603]	10	rs733984739	TG/-	10200857	10200858		intron_variant	TG/-								ENSGALP00010026599.1	10196204	10347306
FBN1	fibrillin 1 [Source:HGNC Symbol;Acc:HGNC:3603]	10	rs733984739	TG/-	10200857	10200858		intron_variant	TG/-								ENSGALP00010026614.1	10196204	10347306
FBN1	fibrillin 1 [Source:HGNC Symbol;Acc:HGNC:3603]	10	rs731837222	C/T	10200920	10200920		intron_variant	C/T								ENSGALP00010026562.1	10196204	10347306
FBN1	fibrillin 1 [Source:HGNC Symbol;Acc:HGNC:3603]	10	rs731837222	C/T	10200920	10200920		intron_variant	C/T								ENSGALP00010026576.1	10196204	10347306
FBN1	fibrillin 1 [Source:HGNC Symbol;Acc:HGNC:3603]	10	rs731837222	C/T	10200920	10200920		intron_variant	C/T								ENSGALP00010026588.1	10196204	10347306
FBN1	fibrillin 1 [Source:HGNC Symbol;Acc:HGNC:3603]	10	rs731837222	C/T	10200920	10200920		intron_variant	C/T								ENSGALP00010026599.1	10196204	10347306
FBN1	fibrillin 1 [Source:HGNC Symbol;Acc:HGNC:3603]	10	rs731837222	C/T	10200920	10200920		intron_variant	C/T								ENSGALP00010026614.1	10196204	10347306
FBN1	fibrillin 1 [Source:HGNC Symbol;Acc:HGNC:3603]	10	rs1060498648	C/-	10200929	10200929		intron_variant	C/-								ENSGALP00010026562.1	10196204	10347306
FBN1	fibrillin 1 [Source:HGNC Symbol;Acc:HGNC:3603]	10	rs1060498648	C/-	10200929	10200929		intron_variant	C/-								ENSGALP00010026576.1	10196204	10347306
FBN1	fibrillin 1 [Source:HGNC Symbol;Acc:HGNC:3603]	10	rs1060498648	C/-	10200929	10200929		intron_variant	C/-								ENSGALP00010026588.1	10196204	10347306
FBN1	fibrillin 1 [Source:HGNC Symbol;Acc:HGNC:3603]	10	rs1060498648	C/-	10200929	10200929		intron_variant	C/-								ENSGALP00010026599.1	10196204	10347306
FBN1	fibrillin 1 [Source:HGNC Symbol;Acc:HGNC:3603]	10	rs1060498648	C/-	10200929	10200929		intron_variant	C/-								ENSGALP00010026614.1	10196204	10347306
FBN1	fibrillin 1 [Source:HGNC Symbol;Acc:HGNC:3603]	10	rs738032182	C/G	10200945	10200945		intron_variant	C/G								ENSGALP00010026562.1	10196204	10347306
FBN1	fibrillin 1 [Source:HGNC Symbol;Acc:HGNC:3603]	10	rs738032182	C/G	10200945	10200945		intron_variant	C/G								ENSGALP00010026576.1	10196204	10347306
FBN1	fibrillin 1 [Source:HGNC Symbol;Acc:HGNC:3603]	10	rs738032182	C/G	10200945	10200945		intron_variant	C/G								ENSGALP00010026588.1	10196204	10347306
FBN1	fibrillin 1 [Source:HGNC Symbol;Acc:HGNC:3603]	10	rs738032182	C/G	10200945	10200945		intron_variant	C/G								ENSGALP00010026599.1	10196204	10347306
FBN1	fibrillin 1 [Source:HGNC Symbol;Acc:HGNC:3603]	10	rs738032182	C/G	10200945	10200945		intron_variant	C/G								ENSGALP00010026614.1	10196204	10347306
FBN1	fibrillin 1 [Source:HGNC Symbol;Acc:HGNC:3603]	10	rs739953465	T/C	10200951	10200951		intron_variant	T/C								ENSGALP00010026562.1	10196204	10347306
FBN1	fibrillin 1 [Source:HGNC Symbol;Acc:HGNC:3603]	10	rs739953465	T/C	10200951	10200951		intron_variant	T/C								ENSGALP00010026576.1	10196204	10347306
FBN1	fibrillin 1 [Source:HGNC Symbol;Acc:HGNC:3603]	10	rs739953465	T/C	10200951	10200951		intron_variant	T/C								ENSGALP00010026588.1	10196204	10347306
FBN1	fibrillin 1 [Source:HGNC Symbol;Acc:HGNC:3603]	10	rs739953465	T/C	10200951	10200951		intron_variant	T/C								ENSGALP00010026599.1	10196204	10347306
FBN1	fibrillin 1 [Source:HGNC Symbol;Acc:HGNC:3603]	10	rs739953465	T/C	10200951	10200951		intron_variant	T/C								ENSGALP00010026614.1	10196204	10347306
FBN1	fibrillin 1 [Source:HGNC Symbol;Acc:HGNC:3603]	10	rs1057741794	TGA/-	10200952	10200954		intron_variant	TGA/-								ENSGALP00010026562.1	10196204	10347306
FBN1	fibrillin 1 [Source:HGNC Symbol;Acc:HGNC:3603]	10	rs1057741794	TGA/-	10200952	10200954		intron_variant	TGA/-								ENSGALP00010026576.1	10196204	10347306
FBN1	fibrillin 1 [Source:HGNC Symbol;Acc:HGNC:3603]	10	rs1057741794	TGA/-	10200952	10200954		intron_variant	TGA/-								ENSGALP00010026588.1	10196204	10347306
FBN1	fibrillin 1 [Source:HGNC Symbol;Acc:HGNC:3603]	10	rs1057741794	TGA/-	10200952	10200954		intron_variant	TGA/-								ENSGALP00010026599.1	10196204	10347306
FBN1	fibrillin 1 [Source:HGNC Symbol;Acc:HGNC:3603]	10	rs1057741794	TGA/-	10200952	10200954		intron_variant	TGA/-								ENSGALP00010026614.1	10196204	10347306
FBN1	fibrillin 1 [Source:HGNC Symbol;Acc:HGNC:3603]	10	rs731106774	A/C	10200954	10200954		intron_variant	A/C								ENSGALP00010026562.1	10196204	10347306
FBN1	fibrillin 1 [Source:HGNC Symbol;Acc:HGNC:3603]	10	rs731106774	A/C	10200954	10200954		intron_variant	A/C								ENSGALP00010026576.1	10196204	10347306
FBN1	fibrillin 1 [Source:HGNC Symbol;Acc:HGNC:3603]	10	rs731106774	A/C	10200954	10200954		intron_variant	A/C								ENSGALP00010026588.1	10196204	10347306
FBN1	fibrillin 1 [Source:HGNC Symbol;Acc:HGNC:3603]	10	rs731106774	A/C	10200954	10200954		intron_variant	A/C								ENSGALP00010026599.1	10196204	10347306
FBN1	fibrillin 1 [Source:HGNC Symbol;Acc:HGNC:3603]	10	rs731106774	A/C	10200954	10200954		intron_variant	A/C								ENSGALP00010026614.1	10196204	10347306
FBN1	fibrillin 1 [Source:HGNC Symbol;Acc:HGNC:3603]	10	rs794060442	C/G	10200984	10200984		intron_variant	C/G								ENSGALP00010026562.1	10196204	10347306
FBN1	fibrillin 1 [Source:HGNC Symbol;Acc:HGNC:3603]	10	rs794060442	C/G	10200984	10200984		intron_variant	C/G								ENSGALP00010026576.1	10196204	10347306
FBN1	fibrillin 1 [Source:HGNC Symbol;Acc:HGNC:3603]	10	rs794060442	C/G	10200984	10200984		intron_variant	C/G								ENSGALP00010026588.1	10196204	10347306
FBN1	fibrillin 1 [Source:HGNC Symbol;Acc:HGNC:3603]	10	rs794060442	C/G	10200984	10200984		intron_variant	C/G								ENSGALP00010026599.1	10196204	10347306
FBN1	fibrillin 1 [Source:HGNC Symbol;Acc:HGNC:3603]	10	rs794060442	C/G	10200984	10200984		intron_variant	C/G								ENSGALP00010026614.1	10196204	10347306
FBN1	fibrillin 1 [Source:HGNC Symbol;Acc:HGNC:3603]	10	rs738590954	T/C	10200999	10200999		intron_variant	T/C								ENSGALP00010026562.1	10196204	10347306
FBN1	fibrillin 1 [Source:HGNC Symbol;Acc:HGNC:3603]	10	rs738590954	T/C	10200999	10200999		intron_variant	T/C								ENSGALP00010026576.1	10196204	10347306
FBN1	fibrillin 1 [Source:HGNC Symbol;Acc:HGNC:3603]	10	rs738590954	T/C	10200999	10200999		intron_variant	T/C								ENSGALP00010026588.1	10196204	10347306
FBN1	fibrillin 1 [Source:HGNC Symbol;Acc:HGNC:3603]	10	rs738590954	T/C	10200999	10200999		intron_variant	T/C								ENSGALP00010026599.1	10196204	10347306
FBN1	fibrillin 1 [Source:HGNC Symbol;Acc:HGNC:3603]	10	rs738590954	T/C	10200999	10200999		intron_variant	T/C								ENSGALP00010026614.1	10196204	10347306
FBN1	fibrillin 1 [Source:HGNC Symbol;Acc:HGNC:3603]	10	rs739472727	G/A	10201352	10201352		intron_variant	G/A								ENSGALP00010026562.1	10196204	10347306
FBN1	fibrillin 1 [Source:HGNC Symbol;Acc:HGNC:3603]	10	rs739472727	G/A	10201352	10201352		intron_variant	G/A								ENSGALP00010026576.1	10196204	10347306
FBN1	fibrillin 1 [Source:HGNC Symbol;Acc:HGNC:3603]	10	rs739472727	G/A	10201352	10201352		intron_variant	G/A								ENSGALP00010026588.1	10196204	10347306
FBN1	fibrillin 1 [Source:HGNC Symbol;Acc:HGNC:3603]	10	rs739472727	G/A	10201352	10201352		intron_variant	G/A								ENSGALP00010026599.1	10196204	10347306
FBN1	fibrillin 1 [Source:HGNC Symbol;Acc:HGNC:3603]	10	rs739472727	G/A	10201352	10201352		intron_variant	G/A								ENSGALP00010026614.1	10196204	10347306
FBN1	fibrillin 1 [Source:HGNC Symbol;Acc:HGNC:3603]	10	rs736276446	G/T	10201449	10201449		intron_variant	G/T								ENSGALP00010026562.1	10196204	10347306
FBN1	fibrillin 1 [Source:HGNC Symbol;Acc:HGNC:3603]	10	rs736276446	G/T	10201449	10201449		intron_variant	G/T								ENSGALP00010026576.1	10196204	10347306
FBN1	fibrillin 1 [Source:HGNC Symbol;Acc:HGNC:3603]	10	rs736276446	G/T	10201449	10201449		intron_variant	G/T								ENSGALP00010026588.1	10196204	10347306
FBN1	fibrillin 1 [Source:HGNC Symbol;Acc:HGNC:3603]	10	rs736276446	G/T	10201449	10201449		intron_variant	G/T								ENSGALP00010026599.1	10196204	10347306
FBN1	fibrillin 1 [Source:HGNC Symbol;Acc:HGNC:3603]	10	rs736276446	G/T	10201449	10201449		intron_variant	G/T								ENSGALP00010026614.1	10196204	10347306
FBN1	fibrillin 1 [Source:HGNC Symbol;Acc:HGNC:3603]	10	rs794489678	-/A	10201532	10201531		intron_variant	-/A								ENSGALP00010026562.1	10196204	10347306
FBN1	fibrillin 1 [Source:HGNC Symbol;Acc:HGNC:3603]	10	rs794489678	-/A	10201532	10201531		intron_variant	-/A								ENSGALP00010026576.1	10196204	10347306
FBN1	fibrillin 1 [Source:HGNC Symbol;Acc:HGNC:3603]	10	rs794489678	-/A	10201532	10201531		intron_variant	-/A								ENSGALP00010026588.1	10196204	10347306
FBN1	fibrillin 1 [Source:HGNC Symbol;Acc:HGNC:3603]	10	rs794489678	-/A	10201532	10201531		intron_variant	-/A								ENSGALP00010026599.1	10196204	10347306
FBN1	fibrillin 1 [Source:HGNC Symbol;Acc:HGNC:3603]	10	rs794489678	-/A	10201532	10201531		intron_variant	-/A								ENSGALP00010026614.1	10196204	10347306
FBN1	fibrillin 1 [Source:HGNC Symbol;Acc:HGNC:3603]	10	rs731337391	-/A	10201534	10201533		intron_variant	-/A								ENSGALP00010026562.1	10196204	10347306
FBN1	fibrillin 1 [Source:HGNC Symbol;Acc:HGNC:3603]	10	rs731337391	-/A	10201534	10201533		intron_variant	-/A								ENSGALP00010026576.1	10196204	10347306
FBN1	fibrillin 1 [Source:HGNC Symbol;Acc:HGNC:3603]	10	rs731337391	-/A	10201534	10201533		intron_variant	-/A								ENSGALP00010026588.1	10196204	10347306
FBN1	fibrillin 1 [Source:HGNC Symbol;Acc:HGNC:3603]	10	rs731337391	-/A	10201534	10201533		intron_variant	-/A								ENSGALP00010026599.1	10196204	10347306
FBN1	fibrillin 1 [Source:HGNC Symbol;Acc:HGNC:3603]	10	rs731337391	-/A	10201534	10201533		intron_variant	-/A								ENSGALP00010026614.1	10196204	10347306
FBN1	fibrillin 1 [Source:HGNC Symbol;Acc:HGNC:3603]	10	rs737019952	A/G	10201546	10201546		intron_variant	A/G								ENSGALP00010026562.1	10196204	10347306
FBN1	fibrillin 1 [Source:HGNC Symbol;Acc:HGNC:3603]	10	rs737019952	A/G	10201546	10201546		intron_variant	A/G								ENSGALP00010026576.1	10196204	10347306
FBN1	fibrillin 1 [Source:HGNC Symbol;Acc:HGNC:3603]	10	rs737019952	A/G	10201546	10201546		intron_variant	A/G								ENSGALP00010026588.1	10196204	10347306
FBN1	fibrillin 1 [Source:HGNC Symbol;Acc:HGNC:3603]	10	rs737019952	A/G	10201546	10201546		intron_variant	A/G								ENSGALP00010026599.1	10196204	10347306
FBN1	fibrillin 1 [Source:HGNC Symbol;Acc:HGNC:3603]	10	rs737019952	A/G	10201546	10201546		intron_variant	A/G								ENSGALP00010026614.1	10196204	10347306
FBN1	fibrillin 1 [Source:HGNC Symbol;Acc:HGNC:3603]	10	rs3555687535	TAGTTGAGAATCCGGTC/-	10201562	10201578		intron_variant	TAGTTGAGAATCCGGTC/-								ENSGALP00010026562.1	10196204	10347306
FBN1	fibrillin 1 [Source:HGNC Symbol;Acc:HGNC:3603]	10	rs3555687535	TAGTTGAGAATCCGGTC/-	10201562	10201578		intron_variant	TAGTTGAGAATCCGGTC/-								ENSGALP00010026576.1	10196204	10347306
FBN1	fibrillin 1 [Source:HGNC Symbol;Acc:HGNC:3603]	10	rs3555687535	TAGTTGAGAATCCGGTC/-	10201562	10201578		intron_variant	TAGTTGAGAATCCGGTC/-								ENSGALP00010026588.1	10196204	10347306
FBN1	fibrillin 1 [Source:HGNC Symbol;Acc:HGNC:3603]	10	rs3555687535	TAGTTGAGAATCCGGTC/-	10201562	10201578		intron_variant	TAGTTGAGAATCCGGTC/-								ENSGALP00010026599.1	10196204	10347306
FBN1	fibrillin 1 [Source:HGNC Symbol;Acc:HGNC:3603]	10	rs3555687535	TAGTTGAGAATCCGGTC/-	10201562	10201578		intron_variant	TAGTTGAGAATCCGGTC/-								ENSGALP00010026614.1	10196204	10347306
FBN1	fibrillin 1 [Source:HGNC Symbol;Acc:HGNC:3603]	10	rs733598774	C/T	10201574	10201574		intron_variant	C/T								ENSGALP00010026562.1	10196204	10347306
FBN1	fibrillin 1 [Source:HGNC Symbol;Acc:HGNC:3603]	10	rs733598774	C/T	10201574	10201574		intron_variant	C/T								ENSGALP00010026576.1	10196204	10347306
FBN1	fibrillin 1 [Source:HGNC Symbol;Acc:HGNC:3603]	10	rs733598774	C/T	10201574	10201574		intron_variant	C/T								ENSGALP00010026588.1	10196204	10347306
FBN1	fibrillin 1 [Source:HGNC Symbol;Acc:HGNC:3603]	10	rs733598774	C/T	10201574	10201574		intron_variant	C/T								ENSGALP00010026599.1	10196204	10347306
FBN1	fibrillin 1 [Source:HGNC Symbol;Acc:HGNC:3603]	10	rs733598774	C/T	10201574	10201574		intron_variant	C/T								ENSGALP00010026614.1	10196204	10347306
FBN1	fibrillin 1 [Source:HGNC Symbol;Acc:HGNC:3603]	10	rs3386648816	T/A	10201593	10201593		intron_variant	T/A								ENSGALP00010026562.1	10196204	10347306
FBN1	fibrillin 1 [Source:HGNC Symbol;Acc:HGNC:3603]	10	rs3386648816	T/A	10201593	10201593		intron_variant	T/A								ENSGALP00010026576.1	10196204	10347306
FBN1	fibrillin 1 [Source:HGNC Symbol;Acc:HGNC:3603]	10	rs3386648816	T/A	10201593	10201593		intron_variant	T/A								ENSGALP00010026588.1	10196204	10347306
FBN1	fibrillin 1 [Source:HGNC Symbol;Acc:HGNC:3603]	10	rs3386648816	T/A	10201593	10201593		intron_variant	T/A								ENSGALP00010026599.1	10196204	10347306
FBN1	fibrillin 1 [Source:HGNC Symbol;Acc:HGNC:3603]	10	rs3386648816	T/A	10201593	10201593		intron_variant	T/A								ENSGALP00010026614.1	10196204	10347306
FBN1	fibrillin 1 [Source:HGNC Symbol;Acc:HGNC:3603]	10	rs1058297873	C/A	10201594	10201594		intron_variant	C/A								ENSGALP00010026562.1	10196204	10347306
FBN1	fibrillin 1 [Source:HGNC Symbol;Acc:HGNC:3603]	10	rs1058297873	C/A	10201594	10201594		intron_variant	C/A								ENSGALP00010026576.1	10196204	10347306
FBN1	fibrillin 1 [Source:HGNC Symbol;Acc:HGNC:3603]	10	rs1058297873	C/A	10201594	10201594		intron_variant	C/A								ENSGALP00010026588.1	10196204	10347306
FBN1	fibrillin 1 [Source:HGNC Symbol;Acc:HGNC:3603]	10	rs1058297873	C/A	10201594	10201594		intron_variant	C/A								ENSGALP00010026599.1	10196204	10347306
FBN1	fibrillin 1 [Source:HGNC Symbol;Acc:HGNC:3603]	10	rs1058297873	C/A	10201594	10201594		intron_variant	C/A								ENSGALP00010026614.1	10196204	10347306
FBN1	fibrillin 1 [Source:HGNC Symbol;Acc:HGNC:3603]	10	rs735047230	G/C	10201626	10201626		intron_variant	G/C								ENSGALP00010026562.1	10196204	10347306
FBN1	fibrillin 1 [Source:HGNC Symbol;Acc:HGNC:3603]	10	rs735047230	G/C	10201626	10201626		intron_variant	G/C								ENSGALP00010026576.1	10196204	10347306
FBN1	fibrillin 1 [Source:HGNC Symbol;Acc:HGNC:3603]	10	rs735047230	G/C	10201626	10201626		intron_variant	G/C								ENSGALP00010026588.1	10196204	10347306
FBN1	fibrillin 1 [Source:HGNC Symbol;Acc:HGNC:3603]	10	rs735047230	G/C	10201626	10201626		intron_variant	G/C								ENSGALP00010026599.1	10196204	10347306
FBN1	fibrillin 1 [Source:HGNC Symbol;Acc:HGNC:3603]	10	rs735047230	G/C	10201626	10201626		intron_variant	G/C								ENSGALP00010026614.1	10196204	10347306
FBN1	fibrillin 1 [Source:HGNC Symbol;Acc:HGNC:3603]	10	rs731552581	A/G	10201628	10201628		intron_variant	A/G								ENSGALP00010026562.1	10196204	10347306
FBN1	fibrillin 1 [Source:HGNC Symbol;Acc:HGNC:3603]	10	rs731552581	A/G	10201628	10201628		intron_variant	A/G								ENSGALP00010026576.1	10196204	10347306
FBN1	fibrillin 1 [Source:HGNC Symbol;Acc:HGNC:3603]	10	rs731552581	A/G	10201628	10201628		intron_variant	A/G								ENSGALP00010026588.1	10196204	10347306
FBN1	fibrillin 1 [Source:HGNC Symbol;Acc:HGNC:3603]	10	rs731552581	A/G	10201628	10201628		intron_variant	A/G								ENSGALP00010026599.1	10196204	10347306
FBN1	fibrillin 1 [Source:HGNC Symbol;Acc:HGNC:3603]	10	rs731552581	A/G	10201628	10201628		intron_variant	A/G								ENSGALP00010026614.1	10196204	10347306
FBN1	fibrillin 1 [Source:HGNC Symbol;Acc:HGNC:3603]	10	rs739605616	A/T	10201629	10201629		intron_variant	A/T								ENSGALP00010026562.1	10196204	10347306
FBN1	fibrillin 1 [Source:HGNC Symbol;Acc:HGNC:3603]	10	rs739605616	A/T	10201629	10201629		intron_variant	A/T								ENSGALP00010026576.1	10196204	10347306
FBN1	fibrillin 1 [Source:HGNC Symbol;Acc:HGNC:3603]	10	rs739605616	A/T	10201629	10201629		intron_variant	A/T								ENSGALP00010026588.1	10196204	10347306
FBN1	fibrillin 1 [Source:HGNC Symbol;Acc:HGNC:3603]	10	rs739605616	A/T	10201629	10201629		intron_variant	A/T								ENSGALP00010026599.1	10196204	10347306
FBN1	fibrillin 1 [Source:HGNC Symbol;Acc:HGNC:3603]	10	rs739605616	A/T	10201629	10201629		intron_variant	A/T								ENSGALP00010026614.1	10196204	10347306
FBN1	fibrillin 1 [Source:HGNC Symbol;Acc:HGNC:3603]	10	rs733488588	A/T	10201630	10201630		intron_variant	A/T								ENSGALP00010026562.1	10196204	10347306
FBN1	fibrillin 1 [Source:HGNC Symbol;Acc:HGNC:3603]	10	rs733488588	A/T	10201630	10201630		intron_variant	A/T								ENSGALP00010026576.1	10196204	10347306
FBN1	fibrillin 1 [Source:HGNC Symbol;Acc:HGNC:3603]	10	rs733488588	A/T	10201630	10201630		intron_variant	A/T								ENSGALP00010026588.1	10196204	10347306
FBN1	fibrillin 1 [Source:HGNC Symbol;Acc:HGNC:3603]	10	rs733488588	A/T	10201630	10201630		intron_variant	A/T								ENSGALP00010026599.1	10196204	10347306
FBN1	fibrillin 1 [Source:HGNC Symbol;Acc:HGNC:3603]	10	rs733488588	A/T	10201630	10201630		intron_variant	A/T								ENSGALP00010026614.1	10196204	10347306
FBN1	fibrillin 1 [Source:HGNC Symbol;Acc:HGNC:3603]	10	rs14946886	C/T	10201642	10201642		intron_variant	C/T								ENSGALP00010026562.1	10196204	10347306
FBN1	fibrillin 1 [Source:HGNC Symbol;Acc:HGNC:3603]	10	rs14946886	C/T	10201642	10201642		intron_variant	C/T								ENSGALP00010026576.1	10196204	10347306
FBN1	fibrillin 1 [Source:HGNC Symbol;Acc:HGNC:3603]	10	rs14946886	C/T	10201642	10201642		intron_variant	C/T								ENSGALP00010026588.1	10196204	10347306
FBN1	fibrillin 1 [Source:HGNC Symbol;Acc:HGNC:3603]	10	rs14946886	C/T	10201642	10201642		intron_variant	C/T								ENSGALP00010026599.1	10196204	10347306
FBN1	fibrillin 1 [Source:HGNC Symbol;Acc:HGNC:3603]	10	rs14946886	C/T	10201642	10201642		intron_variant	C/T								ENSGALP00010026614.1	10196204	10347306
FBN1	fibrillin 1 [Source:HGNC Symbol;Acc:HGNC:3603]	10	rs3386629118	C/T	10201651	10201651		intron_variant	C/T								ENSGALP00010026562.1	10196204	10347306
FBN1	fibrillin 1 [Source:HGNC Symbol;Acc:HGNC:3603]	10	rs3386629118	C/T	10201651	10201651		intron_variant	C/T								ENSGALP00010026576.1	10196204	10347306
FBN1	fibrillin 1 [Source:HGNC Symbol;Acc:HGNC:3603]	10	rs3386629118	C/T	10201651	10201651		intron_variant	C/T								ENSGALP00010026588.1	10196204	10347306
FBN1	fibrillin 1 [Source:HGNC Symbol;Acc:HGNC:3603]	10	rs3386629118	C/T	10201651	10201651		intron_variant	C/T								ENSGALP00010026599.1	10196204	10347306
FBN1	fibrillin 1 [Source:HGNC Symbol;Acc:HGNC:3603]	10	rs3386629118	C/T	10201651	10201651		intron_variant	C/T								ENSGALP00010026614.1	10196204	10347306
FBN1	fibrillin 1 [Source:HGNC Symbol;Acc:HGNC:3603]	10	rs3386648832	C/A	10201680	10201680		intron_variant	C/A								ENSGALP00010026562.1	10196204	10347306
FBN1	fibrillin 1 [Source:HGNC Symbol;Acc:HGNC:3603]	10	rs3386648832	C/A	10201680	10201680		intron_variant	C/A								ENSGALP00010026576.1	10196204	10347306
FBN1	fibrillin 1 [Source:HGNC Symbol;Acc:HGNC:3603]	10	rs3386648832	C/A	10201680	10201680		intron_variant	C/A								ENSGALP00010026588.1	10196204	10347306
FBN1	fibrillin 1 [Source:HGNC Symbol;Acc:HGNC:3603]	10	rs3386648832	C/A	10201680	10201680		intron_variant	C/A								ENSGALP00010026599.1	10196204	10347306
FBN1	fibrillin 1 [Source:HGNC Symbol;Acc:HGNC:3603]	10	rs3386648832	C/A	10201680	10201680		intron_variant	C/A								ENSGALP00010026614.1	10196204	10347306
FBN1	fibrillin 1 [Source:HGNC Symbol;Acc:HGNC:3603]	10	rs1057894442	A/C	10201681	10201681		intron_variant	A/C								ENSGALP00010026562.1	10196204	10347306
FBN1	fibrillin 1 [Source:HGNC Symbol;Acc:HGNC:3603]	10	rs1057894442	A/C	10201681	10201681		intron_variant	A/C								ENSGALP00010026576.1	10196204	10347306
FBN1	fibrillin 1 [Source:HGNC Symbol;Acc:HGNC:3603]	10	rs1057894442	A/C	10201681	10201681		intron_variant	A/C								ENSGALP00010026588.1	10196204	10347306
FBN1	fibrillin 1 [Source:HGNC Symbol;Acc:HGNC:3603]	10	rs1057894442	A/C	10201681	10201681		intron_variant	A/C								ENSGALP00010026599.1	10196204	10347306
FBN1	fibrillin 1 [Source:HGNC Symbol;Acc:HGNC:3603]	10	rs1057894442	A/C	10201681	10201681		intron_variant	A/C								ENSGALP00010026614.1	10196204	10347306
FBN1	fibrillin 1 [Source:HGNC Symbol;Acc:HGNC:3603]	10	rs732368930	A/C	10201692	10201692		intron_variant	A/C								ENSGALP00010026562.1	10196204	10347306
FBN1	fibrillin 1 [Source:HGNC Symbol;Acc:HGNC:3603]	10	rs732368930	A/C	10201692	10201692		intron_variant	A/C								ENSGALP00010026576.1	10196204	10347306
FBN1	fibrillin 1 [Source:HGNC Symbol;Acc:HGNC:3603]	10	rs732368930	A/C	10201692	10201692		intron_variant	A/C								ENSGALP00010026588.1	10196204	10347306
FBN1	fibrillin 1 [Source:HGNC Symbol;Acc:HGNC:3603]	10	rs732368930	A/C	10201692	10201692		intron_variant	A/C								ENSGALP00010026599.1	10196204	10347306
FBN1	fibrillin 1 [Source:HGNC Symbol;Acc:HGNC:3603]	10	rs732368930	A/C	10201692	10201692		intron_variant	A/C								ENSGALP00010026614.1	10196204	10347306
FBN1	fibrillin 1 [Source:HGNC Symbol;Acc:HGNC:3603]	10	rs740192329	A/G	10201698	10201698		intron_variant	A/G								ENSGALP00010026562.1	10196204	10347306
FBN1	fibrillin 1 [Source:HGNC Symbol;Acc:HGNC:3603]	10	rs740192329	A/G	10201698	10201698		intron_variant	A/G								ENSGALP00010026576.1	10196204	10347306
FBN1	fibrillin 1 [Source:HGNC Symbol;Acc:HGNC:3603]	10	rs740192329	A/G	10201698	10201698		intron_variant	A/G								ENSGALP00010026588.1	10196204	10347306
FBN1	fibrillin 1 [Source:HGNC Symbol;Acc:HGNC:3603]	10	rs740192329	A/G	10201698	10201698		intron_variant	A/G								ENSGALP00010026599.1	10196204	10347306
FBN1	fibrillin 1 [Source:HGNC Symbol;Acc:HGNC:3603]	10	rs740192329	A/G	10201698	10201698		intron_variant	A/G								ENSGALP00010026614.1	10196204	10347306
FBN1	fibrillin 1 [Source:HGNC Symbol;Acc:HGNC:3603]	10	rs316583171	C/T	10201704	10201704		intron_variant	C/T								ENSGALP00010026562.1	10196204	10347306
FBN1	fibrillin 1 [Source:HGNC Symbol;Acc:HGNC:3603]	10	rs316583171	C/T	10201704	10201704		intron_variant	C/T								ENSGALP00010026576.1	10196204	10347306
FBN1	fibrillin 1 [Source:HGNC Symbol;Acc:HGNC:3603]	10	rs316583171	C/T	10201704	10201704		intron_variant	C/T								ENSGALP00010026588.1	10196204	10347306
FBN1	fibrillin 1 [Source:HGNC Symbol;Acc:HGNC:3603]	10	rs316583171	C/T	10201704	10201704		intron_variant	C/T								ENSGALP00010026599.1	10196204	10347306
FBN1	fibrillin 1 [Source:HGNC Symbol;Acc:HGNC:3603]	10	rs316583171	C/T	10201704	10201704		intron_variant	C/T								ENSGALP00010026614.1	10196204	10347306
FBN1	fibrillin 1 [Source:HGNC Symbol;Acc:HGNC:3603]	10	rs3555693197	C/T	10201760	10201760		intron_variant	C/T								ENSGALP00010026562.1	10196204	10347306
FBN1	fibrillin 1 [Source:HGNC Symbol;Acc:HGNC:3603]	10	rs3555693197	C/T	10201760	10201760		intron_variant	C/T								ENSGALP00010026576.1	10196204	10347306
FBN1	fibrillin 1 [Source:HGNC Symbol;Acc:HGNC:3603]	10	rs3555693197	C/T	10201760	10201760		intron_variant	C/T								ENSGALP00010026588.1	10196204	10347306
FBN1	fibrillin 1 [Source:HGNC Symbol;Acc:HGNC:3603]	10	rs3555693197	C/T	10201760	10201760		intron_variant	C/T								ENSGALP00010026599.1	10196204	10347306
FBN1	fibrillin 1 [Source:HGNC Symbol;Acc:HGNC:3603]	10	rs3555693197	C/T	10201760	10201760		intron_variant	C/T								ENSGALP00010026614.1	10196204	10347306
FBN1	fibrillin 1 [Source:HGNC Symbol;Acc:HGNC:3603]	10	rs1058113164	T/C	10201761	10201761		intron_variant	T/C								ENSGALP00010026562.1	10196204	10347306
FBN1	fibrillin 1 [Source:HGNC Symbol;Acc:HGNC:3603]	10	rs1058113164	T/C	10201761	10201761		intron_variant	T/C								ENSGALP00010026576.1	10196204	10347306
FBN1	fibrillin 1 [Source:HGNC Symbol;Acc:HGNC:3603]	10	rs1058113164	T/C	10201761	10201761		intron_variant	T/C								ENSGALP00010026588.1	10196204	10347306
FBN1	fibrillin 1 [Source:HGNC Symbol;Acc:HGNC:3603]	10	rs1058113164	T/C	10201761	10201761		intron_variant	T/C								ENSGALP00010026599.1	10196204	10347306
FBN1	fibrillin 1 [Source:HGNC Symbol;Acc:HGNC:3603]	10	rs1058113164	T/C	10201761	10201761		intron_variant	T/C								ENSGALP00010026614.1	10196204	10347306
FBN1	fibrillin 1 [Source:HGNC Symbol;Acc:HGNC:3603]	10	rs3386657745	C/T	10201832	10201832		intron_variant	C/T								ENSGALP00010026562.1	10196204	10347306
FBN1	fibrillin 1 [Source:HGNC Symbol;Acc:HGNC:3603]	10	rs3386657745	C/T	10201832	10201832		intron_variant	C/T								ENSGALP00010026576.1	10196204	10347306
FBN1	fibrillin 1 [Source:HGNC Symbol;Acc:HGNC:3603]	10	rs3386657745	C/T	10201832	10201832		intron_variant	C/T								ENSGALP00010026588.1	10196204	10347306
FBN1	fibrillin 1 [Source:HGNC Symbol;Acc:HGNC:3603]	10	rs3386657745	C/T	10201832	10201832		intron_variant	C/T								ENSGALP00010026599.1	10196204	10347306
FBN1	fibrillin 1 [Source:HGNC Symbol;Acc:HGNC:3603]	10	rs3386657745	C/T	10201832	10201832		intron_variant	C/T								ENSGALP00010026614.1	10196204	10347306
FBN1	fibrillin 1 [Source:HGNC Symbol;Acc:HGNC:3603]	10	rs3386443794	A/G	10201833	10201833		intron_variant	A/G								ENSGALP00010026562.1	10196204	10347306
FBN1	fibrillin 1 [Source:HGNC Symbol;Acc:HGNC:3603]	10	rs3386443794	A/G	10201833	10201833		intron_variant	A/G								ENSGALP00010026576.1	10196204	10347306
FBN1	fibrillin 1 [Source:HGNC Symbol;Acc:HGNC:3603]	10	rs3386443794	A/G	10201833	10201833		intron_variant	A/G								ENSGALP00010026588.1	10196204	10347306
FBN1	fibrillin 1 [Source:HGNC Symbol;Acc:HGNC:3603]	10	rs3386443794	A/G	10201833	10201833		intron_variant	A/G								ENSGALP00010026599.1	10196204	10347306
FBN1	fibrillin 1 [Source:HGNC Symbol;Acc:HGNC:3603]	10	rs3386443794	A/G	10201833	10201833		intron_variant	A/G								ENSGALP00010026614.1	10196204	10347306
FBN1	fibrillin 1 [Source:HGNC Symbol;Acc:HGNC:3603]	10	rs740447143	T/G	10201837	10201837		intron_variant	T/G								ENSGALP00010026562.1	10196204	10347306
FBN1	fibrillin 1 [Source:HGNC Symbol;Acc:HGNC:3603]	10	rs740447143	T/G	10201837	10201837		intron_variant	T/G								ENSGALP00010026576.1	10196204	10347306
FBN1	fibrillin 1 [Source:HGNC Symbol;Acc:HGNC:3603]	10	rs740447143	T/G	10201837	10201837		intron_variant	T/G								ENSGALP00010026588.1	10196204	10347306
FBN1	fibrillin 1 [Source:HGNC Symbol;Acc:HGNC:3603]	10	rs740447143	T/G	10201837	10201837		intron_variant	T/G								ENSGALP00010026599.1	10196204	10347306
FBN1	fibrillin 1 [Source:HGNC Symbol;Acc:HGNC:3603]	10	rs740447143	T/G	10201837	10201837		intron_variant	T/G								ENSGALP00010026614.1	10196204	10347306
FBN1	fibrillin 1 [Source:HGNC Symbol;Acc:HGNC:3603]	10	rs731629560	A/C	10201843	10201843		intron_variant	A/C								ENSGALP00010026562.1	10196204	10347306
FBN1	fibrillin 1 [Source:HGNC Symbol;Acc:HGNC:3603]	10	rs731629560	A/C	10201843	10201843		intron_variant	A/C								ENSGALP00010026576.1	10196204	10347306
FBN1	fibrillin 1 [Source:HGNC Symbol;Acc:HGNC:3603]	10	rs731629560	A/C	10201843	10201843		intron_variant	A/C								ENSGALP00010026588.1	10196204	10347306
FBN1	fibrillin 1 [Source:HGNC Symbol;Acc:HGNC:3603]	10	rs731629560	A/C	10201843	10201843		intron_variant	A/C								ENSGALP00010026599.1	10196204	10347306
FBN1	fibrillin 1 [Source:HGNC Symbol;Acc:HGNC:3603]	10	rs731629560	A/C	10201843	10201843		intron_variant	A/C								ENSGALP00010026614.1	10196204	10347306
FBN1	fibrillin 1 [Source:HGNC Symbol;Acc:HGNC:3603]	10	rs80648051	C/T	10201850	10201850		intron_variant	C/T								ENSGALP00010026562.1	10196204	10347306
FBN1	fibrillin 1 [Source:HGNC Symbol;Acc:HGNC:3603]	10	rs80648051	C/T	10201850	10201850		intron_variant	C/T								ENSGALP00010026576.1	10196204	10347306
FBN1	fibrillin 1 [Source:HGNC Symbol;Acc:HGNC:3603]	10	rs80648051	C/T	10201850	10201850		intron_variant	C/T								ENSGALP00010026588.1	10196204	10347306
FBN1	fibrillin 1 [Source:HGNC Symbol;Acc:HGNC:3603]	10	rs80648051	C/T	10201850	10201850		intron_variant	C/T								ENSGALP00010026599.1	10196204	10347306
FBN1	fibrillin 1 [Source:HGNC Symbol;Acc:HGNC:3603]	10	rs80648051	C/T	10201850	10201850		intron_variant	C/T								ENSGALP00010026614.1	10196204	10347306
FBN1	fibrillin 1 [Source:HGNC Symbol;Acc:HGNC:3603]	10	rs741419925	A/T	10201878	10201878		intron_variant	A/T								ENSGALP00010026562.1	10196204	10347306
FBN1	fibrillin 1 [Source:HGNC Symbol;Acc:HGNC:3603]	10	rs741419925	A/T	10201878	10201878		intron_variant	A/T								ENSGALP00010026576.1	10196204	10347306
FBN1	fibrillin 1 [Source:HGNC Symbol;Acc:HGNC:3603]	10	rs741419925	A/T	10201878	10201878		intron_variant	A/T								ENSGALP00010026588.1	10196204	10347306
FBN1	fibrillin 1 [Source:HGNC Symbol;Acc:HGNC:3603]	10	rs741419925	A/T	10201878	10201878		intron_variant	A/T								ENSGALP00010026599.1	10196204	10347306
FBN1	fibrillin 1 [Source:HGNC Symbol;Acc:HGNC:3603]	10	rs741419925	A/T	10201878	10201878		intron_variant	A/T								ENSGALP00010026614.1	10196204	10347306
FBN1	fibrillin 1 [Source:HGNC Symbol;Acc:HGNC:3603]	10	rs731208370	G/A	10202001	10202001		intron_variant	G/A								ENSGALP00010026562.1	10196204	10347306
FBN1	fibrillin 1 [Source:HGNC Symbol;Acc:HGNC:3603]	10	rs731208370	G/A	10202001	10202001		intron_variant	G/A								ENSGALP00010026576.1	10196204	10347306
FBN1	fibrillin 1 [Source:HGNC Symbol;Acc:HGNC:3603]	10	rs731208370	G/A	10202001	10202001		intron_variant	G/A								ENSGALP00010026588.1	10196204	10347306
FBN1	fibrillin 1 [Source:HGNC Symbol;Acc:HGNC:3603]	10	rs731208370	G/A	10202001	10202001		intron_variant	G/A								ENSGALP00010026599.1	10196204	10347306
FBN1	fibrillin 1 [Source:HGNC Symbol;Acc:HGNC:3603]	10	rs731208370	G/A	10202001	10202001		intron_variant	G/A								ENSGALP00010026614.1	10196204	10347306
FBN1	fibrillin 1 [Source:HGNC Symbol;Acc:HGNC:3603]	10	rs738558374	T/C	10202008	10202008		intron_variant	T/C								ENSGALP00010026562.1	10196204	10347306
FBN1	fibrillin 1 [Source:HGNC Symbol;Acc:HGNC:3603]	10	rs738558374	T/C	10202008	10202008		intron_variant	T/C								ENSGALP00010026576.1	10196204	10347306
FBN1	fibrillin 1 [Source:HGNC Symbol;Acc:HGNC:3603]	10	rs738558374	T/C	10202008	10202008		intron_variant	T/C								ENSGALP00010026588.1	10196204	10347306
FBN1	fibrillin 1 [Source:HGNC Symbol;Acc:HGNC:3603]	10	rs738558374	T/C	10202008	10202008		intron_variant	T/C								ENSGALP00010026599.1	10196204	10347306
FBN1	fibrillin 1 [Source:HGNC Symbol;Acc:HGNC:3603]	10	rs738558374	T/C	10202008	10202008		intron_variant	T/C								ENSGALP00010026614.1	10196204	10347306
FBN1	fibrillin 1 [Source:HGNC Symbol;Acc:HGNC:3603]	10	rs312806778	A/G	10202097	10202097		intron_variant	A/G								ENSGALP00010026562.1	10196204	10347306
FBN1	fibrillin 1 [Source:HGNC Symbol;Acc:HGNC:3603]	10	rs312806778	A/G	10202097	10202097		intron_variant	A/G								ENSGALP00010026576.1	10196204	10347306
FBN1	fibrillin 1 [Source:HGNC Symbol;Acc:HGNC:3603]	10	rs312806778	A/G	10202097	10202097		intron_variant	A/G								ENSGALP00010026588.1	10196204	10347306
FBN1	fibrillin 1 [Source:HGNC Symbol;Acc:HGNC:3603]	10	rs312806778	A/G	10202097	10202097		intron_variant	A/G								ENSGALP00010026599.1	10196204	10347306
FBN1	fibrillin 1 [Source:HGNC Symbol;Acc:HGNC:3603]	10	rs312806778	A/G	10202097	10202097		intron_variant	A/G								ENSGALP00010026614.1	10196204	10347306
FBN1	fibrillin 1 [Source:HGNC Symbol;Acc:HGNC:3603]	10	rs3386648813	A/C	10202152	10202152		intron_variant	A/C								ENSGALP00010026562.1	10196204	10347306
FBN1	fibrillin 1 [Source:HGNC Symbol;Acc:HGNC:3603]	10	rs3386648813	A/C	10202152	10202152		intron_variant	A/C								ENSGALP00010026576.1	10196204	10347306
FBN1	fibrillin 1 [Source:HGNC Symbol;Acc:HGNC:3603]	10	rs3386648813	A/C	10202152	10202152		intron_variant	A/C								ENSGALP00010026588.1	10196204	10347306
FBN1	fibrillin 1 [Source:HGNC Symbol;Acc:HGNC:3603]	10	rs3386648813	A/C	10202152	10202152		intron_variant	A/C								ENSGALP00010026599.1	10196204	10347306
FBN1	fibrillin 1 [Source:HGNC Symbol;Acc:HGNC:3603]	10	rs3386648813	A/C	10202152	10202152		intron_variant	A/C								ENSGALP00010026614.1	10196204	10347306
FBN1	fibrillin 1 [Source:HGNC Symbol;Acc:HGNC:3603]	10	rs1060488066	A/C	10202153	10202153		intron_variant	A/C								ENSGALP00010026562.1	10196204	10347306
FBN1	fibrillin 1 [Source:HGNC Symbol;Acc:HGNC:3603]	10	rs1060488066	A/C	10202153	10202153		intron_variant	A/C								ENSGALP00010026576.1	10196204	10347306
FBN1	fibrillin 1 [Source:HGNC Symbol;Acc:HGNC:3603]	10	rs1060488066	A/C	10202153	10202153		intron_variant	A/C								ENSGALP00010026588.1	10196204	10347306
FBN1	fibrillin 1 [Source:HGNC Symbol;Acc:HGNC:3603]	10	rs1060488066	A/C	10202153	10202153		intron_variant	A/C								ENSGALP00010026599.1	10196204	10347306
FBN1	fibrillin 1 [Source:HGNC Symbol;Acc:HGNC:3603]	10	rs1060488066	A/C	10202153	10202153		intron_variant	A/C								ENSGALP00010026614.1	10196204	10347306
FBN1	fibrillin 1 [Source:HGNC Symbol;Acc:HGNC:3603]	10	rs317806262	C/G	10202154	10202154		intron_variant	C/G								ENSGALP00010026562.1	10196204	10347306
FBN1	fibrillin 1 [Source:HGNC Symbol;Acc:HGNC:3603]	10	rs317806262	C/G	10202154	10202154		intron_variant	C/G								ENSGALP00010026576.1	10196204	10347306
FBN1	fibrillin 1 [Source:HGNC Symbol;Acc:HGNC:3603]	10	rs317806262	C/G	10202154	10202154		intron_variant	C/G								ENSGALP00010026588.1	10196204	10347306
FBN1	fibrillin 1 [Source:HGNC Symbol;Acc:HGNC:3603]	10	rs317806262	C/G	10202154	10202154		intron_variant	C/G								ENSGALP00010026599.1	10196204	10347306
FBN1	fibrillin 1 [Source:HGNC Symbol;Acc:HGNC:3603]	10	rs317806262	C/G	10202154	10202154		intron_variant	C/G								ENSGALP00010026614.1	10196204	10347306
FBN1	fibrillin 1 [Source:HGNC Symbol;Acc:HGNC:3603]	10	rs80731592	C/T	10202183	10202183		intron_variant	C/T								ENSGALP00010026562.1	10196204	10347306
FBN1	fibrillin 1 [Source:HGNC Symbol;Acc:HGNC:3603]	10	rs80731592	C/T	10202183	10202183		intron_variant	C/T								ENSGALP00010026576.1	10196204	10347306
FBN1	fibrillin 1 [Source:HGNC Symbol;Acc:HGNC:3603]	10	rs80731592	C/T	10202183	10202183		intron_variant	C/T								ENSGALP00010026588.1	10196204	10347306
FBN1	fibrillin 1 [Source:HGNC Symbol;Acc:HGNC:3603]	10	rs80731592	C/T	10202183	10202183		intron_variant	C/T								ENSGALP00010026599.1	10196204	10347306
FBN1	fibrillin 1 [Source:HGNC Symbol;Acc:HGNC:3603]	10	rs80731592	C/T	10202183	10202183		intron_variant	C/T								ENSGALP00010026614.1	10196204	10347306
FBN1	fibrillin 1 [Source:HGNC Symbol;Acc:HGNC:3603]	10	rs3386651516	C/T	10202253	10202253		intron_variant	C/T								ENSGALP00010026562.1	10196204	10347306
FBN1	fibrillin 1 [Source:HGNC Symbol;Acc:HGNC:3603]	10	rs3386651516	C/T	10202253	10202253		intron_variant	C/T								ENSGALP00010026576.1	10196204	10347306
FBN1	fibrillin 1 [Source:HGNC Symbol;Acc:HGNC:3603]	10	rs3386651516	C/T	10202253	10202253		intron_variant	C/T								ENSGALP00010026588.1	10196204	10347306
FBN1	fibrillin 1 [Source:HGNC Symbol;Acc:HGNC:3603]	10	rs3386651516	C/T	10202253	10202253		intron_variant	C/T								ENSGALP00010026599.1	10196204	10347306
FBN1	fibrillin 1 [Source:HGNC Symbol;Acc:HGNC:3603]	10	rs3386651516	C/T	10202253	10202253		intron_variant	C/T								ENSGALP00010026614.1	10196204	10347306
FBN1	fibrillin 1 [Source:HGNC Symbol;Acc:HGNC:3603]	10	rs1057991266	T/C	10202254	10202254		intron_variant	T/C								ENSGALP00010026562.1	10196204	10347306
FBN1	fibrillin 1 [Source:HGNC Symbol;Acc:HGNC:3603]	10	rs1057991266	T/C	10202254	10202254		intron_variant	T/C								ENSGALP00010026576.1	10196204	10347306
FBN1	fibrillin 1 [Source:HGNC Symbol;Acc:HGNC:3603]	10	rs1057991266	T/C	10202254	10202254		intron_variant	T/C								ENSGALP00010026588.1	10196204	10347306
FBN1	fibrillin 1 [Source:HGNC Symbol;Acc:HGNC:3603]	10	rs1057991266	T/C	10202254	10202254		intron_variant	T/C								ENSGALP00010026599.1	10196204	10347306
FBN1	fibrillin 1 [Source:HGNC Symbol;Acc:HGNC:3603]	10	rs1057991266	T/C	10202254	10202254		intron_variant	T/C								ENSGALP00010026614.1	10196204	10347306
FBN1	fibrillin 1 [Source:HGNC Symbol;Acc:HGNC:3603]	10	rs80659655	A/G	10202369	10202369		intron_variant	A/G								ENSGALP00010026562.1	10196204	10347306
FBN1	fibrillin 1 [Source:HGNC Symbol;Acc:HGNC:3603]	10	rs80659655	A/G	10202369	10202369		intron_variant	A/G								ENSGALP00010026576.1	10196204	10347306
FBN1	fibrillin 1 [Source:HGNC Symbol;Acc:HGNC:3603]	10	rs80659655	A/G	10202369	10202369		intron_variant	A/G								ENSGALP00010026588.1	10196204	10347306
FBN1	fibrillin 1 [Source:HGNC Symbol;Acc:HGNC:3603]	10	rs80659655	A/G	10202369	10202369		intron_variant	A/G								ENSGALP00010026599.1	10196204	10347306
FBN1	fibrillin 1 [Source:HGNC Symbol;Acc:HGNC:3603]	10	rs80659655	A/G	10202369	10202369		intron_variant	A/G								ENSGALP00010026614.1	10196204	10347306
FBN1	fibrillin 1 [Source:HGNC Symbol;Acc:HGNC:3603]	10	rs736047050	T/G	10202379	10202379		intron_variant	T/G								ENSGALP00010026562.1	10196204	10347306
FBN1	fibrillin 1 [Source:HGNC Symbol;Acc:HGNC:3603]	10	rs736047050	T/G	10202379	10202379		intron_variant	T/G								ENSGALP00010026576.1	10196204	10347306
FBN1	fibrillin 1 [Source:HGNC Symbol;Acc:HGNC:3603]	10	rs736047050	T/G	10202379	10202379		intron_variant	T/G								ENSGALP00010026588.1	10196204	10347306
FBN1	fibrillin 1 [Source:HGNC Symbol;Acc:HGNC:3603]	10	rs736047050	T/G	10202379	10202379		intron_variant	T/G								ENSGALP00010026599.1	10196204	10347306
FBN1	fibrillin 1 [Source:HGNC Symbol;Acc:HGNC:3603]	10	rs736047050	T/G	10202379	10202379		intron_variant	T/G								ENSGALP00010026614.1	10196204	10347306
FBN1	fibrillin 1 [Source:HGNC Symbol;Acc:HGNC:3603]	10	rs80696719	A/G	10202381	10202381		intron_variant	A/G								ENSGALP00010026562.1	10196204	10347306
FBN1	fibrillin 1 [Source:HGNC Symbol;Acc:HGNC:3603]	10	rs80696719	A/G	10202381	10202381		intron_variant	A/G								ENSGALP00010026576.1	10196204	10347306
FBN1	fibrillin 1 [Source:HGNC Symbol;Acc:HGNC:3603]	10	rs80696719	A/G	10202381	10202381		intron_variant	A/G								ENSGALP00010026588.1	10196204	10347306
FBN1	fibrillin 1 [Source:HGNC Symbol;Acc:HGNC:3603]	10	rs80696719	A/G	10202381	10202381		intron_variant	A/G								ENSGALP00010026599.1	10196204	10347306
FBN1	fibrillin 1 [Source:HGNC Symbol;Acc:HGNC:3603]	10	rs80696719	A/G	10202381	10202381		intron_variant	A/G								ENSGALP00010026614.1	10196204	10347306
FBN1	fibrillin 1 [Source:HGNC Symbol;Acc:HGNC:3603]	10	rs80776082	C/T	10202382	10202382		intron_variant	C/T								ENSGALP00010026562.1	10196204	10347306
FBN1	fibrillin 1 [Source:HGNC Symbol;Acc:HGNC:3603]	10	rs80776082	C/T	10202382	10202382		intron_variant	C/T								ENSGALP00010026576.1	10196204	10347306
FBN1	fibrillin 1 [Source:HGNC Symbol;Acc:HGNC:3603]	10	rs80776082	C/T	10202382	10202382		intron_variant	C/T								ENSGALP00010026588.1	10196204	10347306
FBN1	fibrillin 1 [Source:HGNC Symbol;Acc:HGNC:3603]	10	rs80776082	C/T	10202382	10202382		intron_variant	C/T								ENSGALP00010026599.1	10196204	10347306
FBN1	fibrillin 1 [Source:HGNC Symbol;Acc:HGNC:3603]	10	rs80776082	C/T	10202382	10202382		intron_variant	C/T								ENSGALP00010026614.1	10196204	10347306
FBN1	fibrillin 1 [Source:HGNC Symbol;Acc:HGNC:3603]	10	rs735657097	G/A	10202395	10202395		intron_variant	G/A								ENSGALP00010026562.1	10196204	10347306
FBN1	fibrillin 1 [Source:HGNC Symbol;Acc:HGNC:3603]	10	rs735657097	G/A	10202395	10202395		intron_variant	G/A								ENSGALP00010026576.1	10196204	10347306
FBN1	fibrillin 1 [Source:HGNC Symbol;Acc:HGNC:3603]	10	rs735657097	G/A	10202395	10202395		intron_variant	G/A								ENSGALP00010026588.1	10196204	10347306
FBN1	fibrillin 1 [Source:HGNC Symbol;Acc:HGNC:3603]	10	rs735657097	G/A	10202395	10202395		intron_variant	G/A								ENSGALP00010026599.1	10196204	10347306
FBN1	fibrillin 1 [Source:HGNC Symbol;Acc:HGNC:3603]	10	rs735657097	G/A	10202395	10202395		intron_variant	G/A								ENSGALP00010026614.1	10196204	10347306
FBN1	fibrillin 1 [Source:HGNC Symbol;Acc:HGNC:3603]	10	rs312521028	G/A	10202397	10202397		intron_variant	G/A								ENSGALP00010026562.1	10196204	10347306
FBN1	fibrillin 1 [Source:HGNC Symbol;Acc:HGNC:3603]	10	rs312521028	G/A	10202397	10202397		intron_variant	G/A								ENSGALP00010026576.1	10196204	10347306
FBN1	fibrillin 1 [Source:HGNC Symbol;Acc:HGNC:3603]	10	rs312521028	G/A	10202397	10202397		intron_variant	G/A								ENSGALP00010026588.1	10196204	10347306
FBN1	fibrillin 1 [Source:HGNC Symbol;Acc:HGNC:3603]	10	rs312521028	G/A	10202397	10202397		intron_variant	G/A								ENSGALP00010026599.1	10196204	10347306
FBN1	fibrillin 1 [Source:HGNC Symbol;Acc:HGNC:3603]	10	rs312521028	G/A	10202397	10202397		intron_variant	G/A								ENSGALP00010026614.1	10196204	10347306
FBN1	fibrillin 1 [Source:HGNC Symbol;Acc:HGNC:3603]	10	rs732803040	G/C	10202512	10202512		intron_variant	G/C								ENSGALP00010026562.1	10196204	10347306
FBN1	fibrillin 1 [Source:HGNC Symbol;Acc:HGNC:3603]	10	rs732803040	G/C	10202512	10202512		intron_variant	G/C								ENSGALP00010026576.1	10196204	10347306
FBN1	fibrillin 1 [Source:HGNC Symbol;Acc:HGNC:3603]	10	rs732803040	G/C	10202512	10202512		intron_variant	G/C								ENSGALP00010026588.1	10196204	10347306
FBN1	fibrillin 1 [Source:HGNC Symbol;Acc:HGNC:3603]	10	rs732803040	G/C	10202512	10202512		intron_variant	G/C								ENSGALP00010026599.1	10196204	10347306
FBN1	fibrillin 1 [Source:HGNC Symbol;Acc:HGNC:3603]	10	rs732803040	G/C	10202512	10202512		intron_variant	G/C								ENSGALP00010026614.1	10196204	10347306
FBN1	fibrillin 1 [Source:HGNC Symbol;Acc:HGNC:3603]	10	rs735767769	C/T	10202516	10202516		intron_variant	C/T								ENSGALP00010026562.1	10196204	10347306
FBN1	fibrillin 1 [Source:HGNC Symbol;Acc:HGNC:3603]	10	rs735767769	C/T	10202516	10202516		intron_variant	C/T								ENSGALP00010026576.1	10196204	10347306
FBN1	fibrillin 1 [Source:HGNC Symbol;Acc:HGNC:3603]	10	rs735767769	C/T	10202516	10202516		intron_variant	C/T								ENSGALP00010026588.1	10196204	10347306
FBN1	fibrillin 1 [Source:HGNC Symbol;Acc:HGNC:3603]	10	rs735767769	C/T	10202516	10202516		intron_variant	C/T								ENSGALP00010026599.1	10196204	10347306
FBN1	fibrillin 1 [Source:HGNC Symbol;Acc:HGNC:3603]	10	rs735767769	C/T	10202516	10202516		intron_variant	C/T								ENSGALP00010026614.1	10196204	10347306
FBN1	fibrillin 1 [Source:HGNC Symbol;Acc:HGNC:3603]	10	rs80609546	T/G	10202554	10202554		intron_variant	T/G								ENSGALP00010026562.1	10196204	10347306
FBN1	fibrillin 1 [Source:HGNC Symbol;Acc:HGNC:3603]	10	rs80609546	T/G	10202554	10202554		intron_variant	T/G								ENSGALP00010026576.1	10196204	10347306
FBN1	fibrillin 1 [Source:HGNC Symbol;Acc:HGNC:3603]	10	rs80609546	T/G	10202554	10202554		intron_variant	T/G								ENSGALP00010026588.1	10196204	10347306
FBN1	fibrillin 1 [Source:HGNC Symbol;Acc:HGNC:3603]	10	rs80609546	T/G	10202554	10202554		intron_variant	T/G								ENSGALP00010026599.1	10196204	10347306
FBN1	fibrillin 1 [Source:HGNC Symbol;Acc:HGNC:3603]	10	rs80609546	T/G	10202554	10202554		intron_variant	T/G								ENSGALP00010026614.1	10196204	10347306
FBN1	fibrillin 1 [Source:HGNC Symbol;Acc:HGNC:3603]	10	rs3555681286	-/CTGC	10202573	10202572		intron_variant	-/CTGC								ENSGALP00010026562.1	10196204	10347306
FBN1	fibrillin 1 [Source:HGNC Symbol;Acc:HGNC:3603]	10	rs3555681286	-/CTGC	10202573	10202572		intron_variant	-/CTGC								ENSGALP00010026576.1	10196204	10347306
FBN1	fibrillin 1 [Source:HGNC Symbol;Acc:HGNC:3603]	10	rs3555681286	-/CTGC	10202573	10202572		intron_variant	-/CTGC								ENSGALP00010026588.1	10196204	10347306
FBN1	fibrillin 1 [Source:HGNC Symbol;Acc:HGNC:3603]	10	rs3555681286	-/CTGC	10202573	10202572		intron_variant	-/CTGC								ENSGALP00010026599.1	10196204	10347306
FBN1	fibrillin 1 [Source:HGNC Symbol;Acc:HGNC:3603]	10	rs3555681286	-/CTGC	10202573	10202572		intron_variant	-/CTGC								ENSGALP00010026614.1	10196204	10347306
FBN1	fibrillin 1 [Source:HGNC Symbol;Acc:HGNC:3603]	10	rs733093069	T/A	10202599	10202599		intron_variant	T/A								ENSGALP00010026562.1	10196204	10347306
FBN1	fibrillin 1 [Source:HGNC Symbol;Acc:HGNC:3603]	10	rs733093069	T/A	10202599	10202599		intron_variant	T/A								ENSGALP00010026576.1	10196204	10347306
FBN1	fibrillin 1 [Source:HGNC Symbol;Acc:HGNC:3603]	10	rs733093069	T/A	10202599	10202599		intron_variant	T/A								ENSGALP00010026588.1	10196204	10347306
FBN1	fibrillin 1 [Source:HGNC Symbol;Acc:HGNC:3603]	10	rs733093069	T/A	10202599	10202599		intron_variant	T/A								ENSGALP00010026599.1	10196204	10347306
FBN1	fibrillin 1 [Source:HGNC Symbol;Acc:HGNC:3603]	10	rs733093069	T/A	10202599	10202599		intron_variant	T/A								ENSGALP00010026614.1	10196204	10347306
FBN1	fibrillin 1 [Source:HGNC Symbol;Acc:HGNC:3603]	10	rs733648608	C/T	10202612	10202612		intron_variant	C/T								ENSGALP00010026562.1	10196204	10347306
FBN1	fibrillin 1 [Source:HGNC Symbol;Acc:HGNC:3603]	10	rs733648608	C/T	10202612	10202612		intron_variant	C/T								ENSGALP00010026576.1	10196204	10347306
FBN1	fibrillin 1 [Source:HGNC Symbol;Acc:HGNC:3603]	10	rs733648608	C/T	10202612	10202612		intron_variant	C/T								ENSGALP00010026588.1	10196204	10347306
FBN1	fibrillin 1 [Source:HGNC Symbol;Acc:HGNC:3603]	10	rs733648608	C/T	10202612	10202612		intron_variant	C/T								ENSGALP00010026599.1	10196204	10347306
FBN1	fibrillin 1 [Source:HGNC Symbol;Acc:HGNC:3603]	10	rs733648608	C/T	10202612	10202612		intron_variant	C/T								ENSGALP00010026614.1	10196204	10347306
FBN1	fibrillin 1 [Source:HGNC Symbol;Acc:HGNC:3603]	10	rs741216565	C/T	10202650	10202650		intron_variant	C/T								ENSGALP00010026562.1	10196204	10347306
FBN1	fibrillin 1 [Source:HGNC Symbol;Acc:HGNC:3603]	10	rs741216565	C/T	10202650	10202650		intron_variant	C/T								ENSGALP00010026576.1	10196204	10347306
FBN1	fibrillin 1 [Source:HGNC Symbol;Acc:HGNC:3603]	10	rs741216565	C/T	10202650	10202650		intron_variant	C/T								ENSGALP00010026588.1	10196204	10347306
FBN1	fibrillin 1 [Source:HGNC Symbol;Acc:HGNC:3603]	10	rs741216565	C/T	10202650	10202650		intron_variant	C/T								ENSGALP00010026599.1	10196204	10347306
FBN1	fibrillin 1 [Source:HGNC Symbol;Acc:HGNC:3603]	10	rs741216565	C/T	10202650	10202650		intron_variant	C/T								ENSGALP00010026614.1	10196204	10347306
FBN1	fibrillin 1 [Source:HGNC Symbol;Acc:HGNC:3603]	10	rs3386651530	T/C	10202711	10202711		intron_variant	T/C								ENSGALP00010026562.1	10196204	10347306
FBN1	fibrillin 1 [Source:HGNC Symbol;Acc:HGNC:3603]	10	rs3386651530	T/C	10202711	10202711		intron_variant	T/C								ENSGALP00010026576.1	10196204	10347306
FBN1	fibrillin 1 [Source:HGNC Symbol;Acc:HGNC:3603]	10	rs3386651530	T/C	10202711	10202711		intron_variant	T/C								ENSGALP00010026588.1	10196204	10347306
FBN1	fibrillin 1 [Source:HGNC Symbol;Acc:HGNC:3603]	10	rs3386651530	T/C	10202711	10202711		intron_variant	T/C								ENSGALP00010026599.1	10196204	10347306
FBN1	fibrillin 1 [Source:HGNC Symbol;Acc:HGNC:3603]	10	rs3386651530	T/C	10202711	10202711		intron_variant	T/C								ENSGALP00010026614.1	10196204	10347306
FBN1	fibrillin 1 [Source:HGNC Symbol;Acc:HGNC:3603]	10	rs1059984174	G/C	10202712	10202712		intron_variant	G/C								ENSGALP00010026562.1	10196204	10347306
FBN1	fibrillin 1 [Source:HGNC Symbol;Acc:HGNC:3603]	10	rs1059984174	G/C	10202712	10202712		intron_variant	G/C								ENSGALP00010026576.1	10196204	10347306
FBN1	fibrillin 1 [Source:HGNC Symbol;Acc:HGNC:3603]	10	rs1059984174	G/C	10202712	10202712		intron_variant	G/C								ENSGALP00010026588.1	10196204	10347306
FBN1	fibrillin 1 [Source:HGNC Symbol;Acc:HGNC:3603]	10	rs1059984174	G/C	10202712	10202712		intron_variant	G/C								ENSGALP00010026599.1	10196204	10347306
FBN1	fibrillin 1 [Source:HGNC Symbol;Acc:HGNC:3603]	10	rs1059984174	G/C	10202712	10202712		intron_variant	G/C								ENSGALP00010026614.1	10196204	10347306
FBN1	fibrillin 1 [Source:HGNC Symbol;Acc:HGNC:3603]	10	rs80603275	G/A	10202762	10202762		intron_variant	G/A								ENSGALP00010026562.1	10196204	10347306
FBN1	fibrillin 1 [Source:HGNC Symbol;Acc:HGNC:3603]	10	rs80603275	G/A	10202762	10202762		intron_variant	G/A								ENSGALP00010026576.1	10196204	10347306
FBN1	fibrillin 1 [Source:HGNC Symbol;Acc:HGNC:3603]	10	rs80603275	G/A	10202762	10202762		intron_variant	G/A								ENSGALP00010026588.1	10196204	10347306
FBN1	fibrillin 1 [Source:HGNC Symbol;Acc:HGNC:3603]	10	rs80603275	G/A	10202762	10202762		intron_variant	G/A								ENSGALP00010026599.1	10196204	10347306
FBN1	fibrillin 1 [Source:HGNC Symbol;Acc:HGNC:3603]	10	rs80603275	G/A	10202762	10202762		intron_variant	G/A								ENSGALP00010026614.1	10196204	10347306
FBN1	fibrillin 1 [Source:HGNC Symbol;Acc:HGNC:3603]	10	rs3386651520	G/A	10202857	10202857		intron_variant	G/A								ENSGALP00010026562.1	10196204	10347306
FBN1	fibrillin 1 [Source:HGNC Symbol;Acc:HGNC:3603]	10	rs3386651520	G/A	10202857	10202857		intron_variant	G/A								ENSGALP00010026576.1	10196204	10347306
FBN1	fibrillin 1 [Source:HGNC Symbol;Acc:HGNC:3603]	10	rs3386651520	G/A	10202857	10202857		intron_variant	G/A								ENSGALP00010026588.1	10196204	10347306
FBN1	fibrillin 1 [Source:HGNC Symbol;Acc:HGNC:3603]	10	rs3386651520	G/A	10202857	10202857		intron_variant	G/A								ENSGALP00010026599.1	10196204	10347306
FBN1	fibrillin 1 [Source:HGNC Symbol;Acc:HGNC:3603]	10	rs3386651520	G/A	10202857	10202857		intron_variant	G/A								ENSGALP00010026614.1	10196204	10347306
FBN1	fibrillin 1 [Source:HGNC Symbol;Acc:HGNC:3603]	10	rs734580810	A/G	10202899	10202899		intron_variant	A/G								ENSGALP00010026562.1	10196204	10347306
FBN1	fibrillin 1 [Source:HGNC Symbol;Acc:HGNC:3603]	10	rs734580810	A/G	10202899	10202899		intron_variant	A/G								ENSGALP00010026576.1	10196204	10347306
FBN1	fibrillin 1 [Source:HGNC Symbol;Acc:HGNC:3603]	10	rs734580810	A/G	10202899	10202899		intron_variant	A/G								ENSGALP00010026588.1	10196204	10347306
FBN1	fibrillin 1 [Source:HGNC Symbol;Acc:HGNC:3603]	10	rs734580810	A/G	10202899	10202899		intron_variant	A/G								ENSGALP00010026599.1	10196204	10347306
FBN1	fibrillin 1 [Source:HGNC Symbol;Acc:HGNC:3603]	10	rs734580810	A/G	10202899	10202899		intron_variant	A/G								ENSGALP00010026614.1	10196204	10347306
FBN1	fibrillin 1 [Source:HGNC Symbol;Acc:HGNC:3603]	10	rs80622113	G/A	10202988	10202988		intron_variant	G/A								ENSGALP00010026562.1	10196204	10347306
FBN1	fibrillin 1 [Source:HGNC Symbol;Acc:HGNC:3603]	10	rs80622113	G/A	10202988	10202988		intron_variant	G/A								ENSGALP00010026576.1	10196204	10347306
FBN1	fibrillin 1 [Source:HGNC Symbol;Acc:HGNC:3603]	10	rs80622113	G/A	10202988	10202988		intron_variant	G/A								ENSGALP00010026588.1	10196204	10347306
FBN1	fibrillin 1 [Source:HGNC Symbol;Acc:HGNC:3603]	10	rs80622113	G/A	10202988	10202988		intron_variant	G/A								ENSGALP00010026599.1	10196204	10347306
FBN1	fibrillin 1 [Source:HGNC Symbol;Acc:HGNC:3603]	10	rs80622113	G/A	10202988	10202988		intron_variant	G/A								ENSGALP00010026614.1	10196204	10347306
FBN1	fibrillin 1 [Source:HGNC Symbol;Acc:HGNC:3603]	10	rs794085526	C/A	10203035	10203035		intron_variant	C/A								ENSGALP00010026562.1	10196204	10347306
FBN1	fibrillin 1 [Source:HGNC Symbol;Acc:HGNC:3603]	10	rs794085526	C/A	10203035	10203035		intron_variant	C/A								ENSGALP00010026576.1	10196204	10347306
FBN1	fibrillin 1 [Source:HGNC Symbol;Acc:HGNC:3603]	10	rs794085526	C/A	10203035	10203035		intron_variant	C/A								ENSGALP00010026588.1	10196204	10347306
FBN1	fibrillin 1 [Source:HGNC Symbol;Acc:HGNC:3603]	10	rs794085526	C/A	10203035	10203035		intron_variant	C/A								ENSGALP00010026599.1	10196204	10347306
FBN1	fibrillin 1 [Source:HGNC Symbol;Acc:HGNC:3603]	10	rs794085526	C/A	10203035	10203035		intron_variant	C/A								ENSGALP00010026614.1	10196204	10347306
FBN1	fibrillin 1 [Source:HGNC Symbol;Acc:HGNC:3603]	10	rs315832759	T/C	10203043	10203043		intron_variant	T/C								ENSGALP00010026562.1	10196204	10347306
FBN1	fibrillin 1 [Source:HGNC Symbol;Acc:HGNC:3603]	10	rs315832759	T/C	10203043	10203043		intron_variant	T/C								ENSGALP00010026576.1	10196204	10347306
FBN1	fibrillin 1 [Source:HGNC Symbol;Acc:HGNC:3603]	10	rs315832759	T/C	10203043	10203043		intron_variant	T/C								ENSGALP00010026588.1	10196204	10347306
FBN1	fibrillin 1 [Source:HGNC Symbol;Acc:HGNC:3603]	10	rs315832759	T/C	10203043	10203043		intron_variant	T/C								ENSGALP00010026599.1	10196204	10347306
FBN1	fibrillin 1 [Source:HGNC Symbol;Acc:HGNC:3603]	10	rs315832759	T/C	10203043	10203043		intron_variant	T/C								ENSGALP00010026614.1	10196204	10347306
FBN1	fibrillin 1 [Source:HGNC Symbol;Acc:HGNC:3603]	10	rs80748967	G/C	10203074	10203074		intron_variant	G/C								ENSGALP00010026562.1	10196204	10347306
FBN1	fibrillin 1 [Source:HGNC Symbol;Acc:HGNC:3603]	10	rs80748967	G/C	10203074	10203074		intron_variant	G/C								ENSGALP00010026576.1	10196204	10347306
FBN1	fibrillin 1 [Source:HGNC Symbol;Acc:HGNC:3603]	10	rs80748967	G/C	10203074	10203074		intron_variant	G/C								ENSGALP00010026588.1	10196204	10347306
FBN1	fibrillin 1 [Source:HGNC Symbol;Acc:HGNC:3603]	10	rs80748967	G/C	10203074	10203074		intron_variant	G/C								ENSGALP00010026599.1	10196204	10347306
FBN1	fibrillin 1 [Source:HGNC Symbol;Acc:HGNC:3603]	10	rs80748967	G/C	10203074	10203074		intron_variant	G/C								ENSGALP00010026614.1	10196204	10347306
FBN1	fibrillin 1 [Source:HGNC Symbol;Acc:HGNC:3603]	10	rs740906336	A/G	10203204	10203204		intron_variant	A/G								ENSGALP00010026562.1	10196204	10347306
FBN1	fibrillin 1 [Source:HGNC Symbol;Acc:HGNC:3603]	10	rs740906336	A/G	10203204	10203204		intron_variant	A/G								ENSGALP00010026576.1	10196204	10347306
FBN1	fibrillin 1 [Source:HGNC Symbol;Acc:HGNC:3603]	10	rs740906336	A/G	10203204	10203204		intron_variant	A/G								ENSGALP00010026588.1	10196204	10347306
FBN1	fibrillin 1 [Source:HGNC Symbol;Acc:HGNC:3603]	10	rs740906336	A/G	10203204	10203204		intron_variant	A/G								ENSGALP00010026599.1	10196204	10347306
FBN1	fibrillin 1 [Source:HGNC Symbol;Acc:HGNC:3603]	10	rs740906336	A/G	10203204	10203204		intron_variant	A/G								ENSGALP00010026614.1	10196204	10347306
FBN1	fibrillin 1 [Source:HGNC Symbol;Acc:HGNC:3603]	10	rs313163371	G/C	10203294	10203294		intron_variant	G/C								ENSGALP00010026562.1	10196204	10347306
FBN1	fibrillin 1 [Source:HGNC Symbol;Acc:HGNC:3603]	10	rs313163371	G/C	10203294	10203294		intron_variant	G/C								ENSGALP00010026576.1	10196204	10347306
FBN1	fibrillin 1 [Source:HGNC Symbol;Acc:HGNC:3603]	10	rs313163371	G/C	10203294	10203294		intron_variant	G/C								ENSGALP00010026588.1	10196204	10347306
FBN1	fibrillin 1 [Source:HGNC Symbol;Acc:HGNC:3603]	10	rs313163371	G/C	10203294	10203294		intron_variant	G/C								ENSGALP00010026599.1	10196204	10347306
FBN1	fibrillin 1 [Source:HGNC Symbol;Acc:HGNC:3603]	10	rs313163371	G/C	10203294	10203294		intron_variant	G/C								ENSGALP00010026614.1	10196204	10347306
FBN1	fibrillin 1 [Source:HGNC Symbol;Acc:HGNC:3603]	10	rs14005559	A/G	10203298	10203298		intron_variant	A/G								ENSGALP00010026562.1	10196204	10347306
FBN1	fibrillin 1 [Source:HGNC Symbol;Acc:HGNC:3603]	10	rs14005559	A/G	10203298	10203298		intron_variant	A/G								ENSGALP00010026576.1	10196204	10347306
FBN1	fibrillin 1 [Source:HGNC Symbol;Acc:HGNC:3603]	10	rs14005559	A/G	10203298	10203298		intron_variant	A/G								ENSGALP00010026588.1	10196204	10347306
FBN1	fibrillin 1 [Source:HGNC Symbol;Acc:HGNC:3603]	10	rs14005559	A/G	10203298	10203298		intron_variant	A/G								ENSGALP00010026599.1	10196204	10347306
FBN1	fibrillin 1 [Source:HGNC Symbol;Acc:HGNC:3603]	10	rs14005559	A/G	10203298	10203298		intron_variant	A/G								ENSGALP00010026614.1	10196204	10347306
FBN1	fibrillin 1 [Source:HGNC Symbol;Acc:HGNC:3603]	10	rs80722754	G/A	10203309	10203309		intron_variant	G/A								ENSGALP00010026562.1	10196204	10347306
FBN1	fibrillin 1 [Source:HGNC Symbol;Acc:HGNC:3603]	10	rs80722754	G/A	10203309	10203309		intron_variant	G/A								ENSGALP00010026576.1	10196204	10347306
FBN1	fibrillin 1 [Source:HGNC Symbol;Acc:HGNC:3603]	10	rs80722754	G/A	10203309	10203309		intron_variant	G/A								ENSGALP00010026588.1	10196204	10347306
FBN1	fibrillin 1 [Source:HGNC Symbol;Acc:HGNC:3603]	10	rs80722754	G/A	10203309	10203309		intron_variant	G/A								ENSGALP00010026599.1	10196204	10347306
FBN1	fibrillin 1 [Source:HGNC Symbol;Acc:HGNC:3603]	10	rs80722754	G/A	10203309	10203309		intron_variant	G/A								ENSGALP00010026614.1	10196204	10347306
FBN1	fibrillin 1 [Source:HGNC Symbol;Acc:HGNC:3603]	10	rs3386657755	T/C	10203362	10203362		intron_variant	T/C								ENSGALP00010026562.1	10196204	10347306
FBN1	fibrillin 1 [Source:HGNC Symbol;Acc:HGNC:3603]	10	rs3386657755	T/C	10203362	10203362		intron_variant	T/C								ENSGALP00010026576.1	10196204	10347306
FBN1	fibrillin 1 [Source:HGNC Symbol;Acc:HGNC:3603]	10	rs3386657755	T/C	10203362	10203362		intron_variant	T/C								ENSGALP00010026588.1	10196204	10347306
FBN1	fibrillin 1 [Source:HGNC Symbol;Acc:HGNC:3603]	10	rs3386657755	T/C	10203362	10203362		intron_variant	T/C								ENSGALP00010026599.1	10196204	10347306
FBN1	fibrillin 1 [Source:HGNC Symbol;Acc:HGNC:3603]	10	rs3386657755	T/C	10203362	10203362		intron_variant	T/C								ENSGALP00010026614.1	10196204	10347306
FBN1	fibrillin 1 [Source:HGNC Symbol;Acc:HGNC:3603]	10	rs1059559758	T/C	10203363	10203363		intron_variant	T/C								ENSGALP00010026562.1	10196204	10347306
FBN1	fibrillin 1 [Source:HGNC Symbol;Acc:HGNC:3603]	10	rs1059559758	T/C	10203363	10203363		intron_variant	T/C								ENSGALP00010026576.1	10196204	10347306
FBN1	fibrillin 1 [Source:HGNC Symbol;Acc:HGNC:3603]	10	rs1059559758	T/C	10203363	10203363		intron_variant	T/C								ENSGALP00010026588.1	10196204	10347306
FBN1	fibrillin 1 [Source:HGNC Symbol;Acc:HGNC:3603]	10	rs1059559758	T/C	10203363	10203363		intron_variant	T/C								ENSGALP00010026599.1	10196204	10347306
FBN1	fibrillin 1 [Source:HGNC Symbol;Acc:HGNC:3603]	10	rs1059559758	T/C	10203363	10203363		intron_variant	T/C								ENSGALP00010026614.1	10196204	10347306
FBN1	fibrillin 1 [Source:HGNC Symbol;Acc:HGNC:3603]	10	rs14005560	C/T	10203381	10203381		intron_variant	C/T								ENSGALP00010026562.1	10196204	10347306
FBN1	fibrillin 1 [Source:HGNC Symbol;Acc:HGNC:3603]	10	rs14005560	C/T	10203381	10203381		intron_variant	C/T								ENSGALP00010026576.1	10196204	10347306
FBN1	fibrillin 1 [Source:HGNC Symbol;Acc:HGNC:3603]	10	rs14005560	C/T	10203381	10203381		intron_variant	C/T								ENSGALP00010026588.1	10196204	10347306
FBN1	fibrillin 1 [Source:HGNC Symbol;Acc:HGNC:3603]	10	rs14005560	C/T	10203381	10203381		intron_variant	C/T								ENSGALP00010026599.1	10196204	10347306
FBN1	fibrillin 1 [Source:HGNC Symbol;Acc:HGNC:3603]	10	rs14005560	C/T	10203381	10203381		intron_variant	C/T								ENSGALP00010026614.1	10196204	10347306
FBN1	fibrillin 1 [Source:HGNC Symbol;Acc:HGNC:3603]	10	rs3386592772	C/T	10203461	10203461		intron_variant	C/T								ENSGALP00010026562.1	10196204	10347306
FBN1	fibrillin 1 [Source:HGNC Symbol;Acc:HGNC:3603]	10	rs3386592772	C/T	10203461	10203461		intron_variant	C/T								ENSGALP00010026576.1	10196204	10347306
FBN1	fibrillin 1 [Source:HGNC Symbol;Acc:HGNC:3603]	10	rs3386592772	C/T	10203461	10203461		intron_variant	C/T								ENSGALP00010026588.1	10196204	10347306
FBN1	fibrillin 1 [Source:HGNC Symbol;Acc:HGNC:3603]	10	rs3386592772	C/T	10203461	10203461		intron_variant	C/T								ENSGALP00010026599.1	10196204	10347306
FBN1	fibrillin 1 [Source:HGNC Symbol;Acc:HGNC:3603]	10	rs3386592772	C/T	10203461	10203461		intron_variant	C/T								ENSGALP00010026614.1	10196204	10347306
FBN1	fibrillin 1 [Source:HGNC Symbol;Acc:HGNC:3603]	10	rs1057531417	C/A	10203463	10203463		intron_variant	C/A								ENSGALP00010026562.1	10196204	10347306
FBN1	fibrillin 1 [Source:HGNC Symbol;Acc:HGNC:3603]	10	rs1057531417	C/A	10203463	10203463		intron_variant	C/A								ENSGALP00010026576.1	10196204	10347306
FBN1	fibrillin 1 [Source:HGNC Symbol;Acc:HGNC:3603]	10	rs1057531417	C/A	10203463	10203463		intron_variant	C/A								ENSGALP00010026588.1	10196204	10347306
FBN1	fibrillin 1 [Source:HGNC Symbol;Acc:HGNC:3603]	10	rs1057531417	C/A	10203463	10203463		intron_variant	C/A								ENSGALP00010026599.1	10196204	10347306
FBN1	fibrillin 1 [Source:HGNC Symbol;Acc:HGNC:3603]	10	rs1057531417	C/A	10203463	10203463		intron_variant	C/A								ENSGALP00010026614.1	10196204	10347306
FBN1	fibrillin 1 [Source:HGNC Symbol;Acc:HGNC:3603]	10	rs3386657751	C/T	10203464	10203464		intron_variant	C/T								ENSGALP00010026562.1	10196204	10347306
FBN1	fibrillin 1 [Source:HGNC Symbol;Acc:HGNC:3603]	10	rs3386657751	C/T	10203464	10203464		intron_variant	C/T								ENSGALP00010026576.1	10196204	10347306
FBN1	fibrillin 1 [Source:HGNC Symbol;Acc:HGNC:3603]	10	rs3386657751	C/T	10203464	10203464		intron_variant	C/T								ENSGALP00010026588.1	10196204	10347306
FBN1	fibrillin 1 [Source:HGNC Symbol;Acc:HGNC:3603]	10	rs3386657751	C/T	10203464	10203464		intron_variant	C/T								ENSGALP00010026599.1	10196204	10347306
FBN1	fibrillin 1 [Source:HGNC Symbol;Acc:HGNC:3603]	10	rs3386657751	C/T	10203464	10203464		intron_variant	C/T								ENSGALP00010026614.1	10196204	10347306
FBN1	fibrillin 1 [Source:HGNC Symbol;Acc:HGNC:3603]	10	rs1057764946	G/T	10203465	10203465		intron_variant	G/T								ENSGALP00010026562.1	10196204	10347306
FBN1	fibrillin 1 [Source:HGNC Symbol;Acc:HGNC:3603]	10	rs1057764946	G/T	10203465	10203465		intron_variant	G/T								ENSGALP00010026576.1	10196204	10347306
FBN1	fibrillin 1 [Source:HGNC Symbol;Acc:HGNC:3603]	10	rs1057764946	G/T	10203465	10203465		intron_variant	G/T								ENSGALP00010026588.1	10196204	10347306
FBN1	fibrillin 1 [Source:HGNC Symbol;Acc:HGNC:3603]	10	rs1057764946	G/T	10203465	10203465		intron_variant	G/T								ENSGALP00010026599.1	10196204	10347306
FBN1	fibrillin 1 [Source:HGNC Symbol;Acc:HGNC:3603]	10	rs1057764946	G/T	10203465	10203465		intron_variant	G/T								ENSGALP00010026614.1	10196204	10347306
FBN1	fibrillin 1 [Source:HGNC Symbol;Acc:HGNC:3603]	10	rs14005561	C/A	10203495	10203495		intron_variant	C/A								ENSGALP00010026562.1	10196204	10347306
FBN1	fibrillin 1 [Source:HGNC Symbol;Acc:HGNC:3603]	10	rs14005561	C/A	10203495	10203495		intron_variant	C/A								ENSGALP00010026576.1	10196204	10347306
FBN1	fibrillin 1 [Source:HGNC Symbol;Acc:HGNC:3603]	10	rs14005561	C/A	10203495	10203495		intron_variant	C/A								ENSGALP00010026588.1	10196204	10347306
FBN1	fibrillin 1 [Source:HGNC Symbol;Acc:HGNC:3603]	10	rs14005561	C/A	10203495	10203495		intron_variant	C/A								ENSGALP00010026599.1	10196204	10347306
FBN1	fibrillin 1 [Source:HGNC Symbol;Acc:HGNC:3603]	10	rs14005561	C/A	10203495	10203495		intron_variant	C/A								ENSGALP00010026614.1	10196204	10347306
FBN1	fibrillin 1 [Source:HGNC Symbol;Acc:HGNC:3603]	10	rs14005562	T/G	10203521	10203521		intron_variant	T/G								ENSGALP00010026562.1	10196204	10347306
FBN1	fibrillin 1 [Source:HGNC Symbol;Acc:HGNC:3603]	10	rs14005562	T/G	10203521	10203521		intron_variant	T/G								ENSGALP00010026576.1	10196204	10347306
FBN1	fibrillin 1 [Source:HGNC Symbol;Acc:HGNC:3603]	10	rs14005562	T/G	10203521	10203521		intron_variant	T/G								ENSGALP00010026588.1	10196204	10347306
FBN1	fibrillin 1 [Source:HGNC Symbol;Acc:HGNC:3603]	10	rs14005562	T/G	10203521	10203521		intron_variant	T/G								ENSGALP00010026599.1	10196204	10347306
FBN1	fibrillin 1 [Source:HGNC Symbol;Acc:HGNC:3603]	10	rs14005562	T/G	10203521	10203521		intron_variant	T/G								ENSGALP00010026614.1	10196204	10347306
FBN1	fibrillin 1 [Source:HGNC Symbol;Acc:HGNC:3603]	10	rs14005563	C/T	10203543	10203543		intron_variant	C/T								ENSGALP00010026562.1	10196204	10347306
FBN1	fibrillin 1 [Source:HGNC Symbol;Acc:HGNC:3603]	10	rs14005563	C/T	10203543	10203543		intron_variant	C/T								ENSGALP00010026576.1	10196204	10347306
FBN1	fibrillin 1 [Source:HGNC Symbol;Acc:HGNC:3603]	10	rs14005563	C/T	10203543	10203543		intron_variant	C/T								ENSGALP00010026588.1	10196204	10347306
FBN1	fibrillin 1 [Source:HGNC Symbol;Acc:HGNC:3603]	10	rs14005563	C/T	10203543	10203543		intron_variant	C/T								ENSGALP00010026599.1	10196204	10347306
FBN1	fibrillin 1 [Source:HGNC Symbol;Acc:HGNC:3603]	10	rs14005563	C/T	10203543	10203543		intron_variant	C/T								ENSGALP00010026614.1	10196204	10347306
FBN1	fibrillin 1 [Source:HGNC Symbol;Acc:HGNC:3603]	10	rs14005564	G/A	10203620	10203620		intron_variant	G/A								ENSGALP00010026562.1	10196204	10347306
FBN1	fibrillin 1 [Source:HGNC Symbol;Acc:HGNC:3603]	10	rs14005564	G/A	10203620	10203620		intron_variant	G/A								ENSGALP00010026576.1	10196204	10347306
FBN1	fibrillin 1 [Source:HGNC Symbol;Acc:HGNC:3603]	10	rs14005564	G/A	10203620	10203620		intron_variant	G/A								ENSGALP00010026588.1	10196204	10347306
FBN1	fibrillin 1 [Source:HGNC Symbol;Acc:HGNC:3603]	10	rs14005564	G/A	10203620	10203620		intron_variant	G/A								ENSGALP00010026599.1	10196204	10347306
FBN1	fibrillin 1 [Source:HGNC Symbol;Acc:HGNC:3603]	10	rs14005564	G/A	10203620	10203620		intron_variant	G/A								ENSGALP00010026614.1	10196204	10347306
FBN1	fibrillin 1 [Source:HGNC Symbol;Acc:HGNC:3603]	10	rs739609636	A/C	10203629	10203629		intron_variant	A/C								ENSGALP00010026562.1	10196204	10347306
FBN1	fibrillin 1 [Source:HGNC Symbol;Acc:HGNC:3603]	10	rs739609636	A/C	10203629	10203629		intron_variant	A/C								ENSGALP00010026576.1	10196204	10347306
FBN1	fibrillin 1 [Source:HGNC Symbol;Acc:HGNC:3603]	10	rs739609636	A/C	10203629	10203629		intron_variant	A/C								ENSGALP00010026588.1	10196204	10347306
FBN1	fibrillin 1 [Source:HGNC Symbol;Acc:HGNC:3603]	10	rs739609636	A/C	10203629	10203629		intron_variant	A/C								ENSGALP00010026599.1	10196204	10347306
FBN1	fibrillin 1 [Source:HGNC Symbol;Acc:HGNC:3603]	10	rs739609636	A/C	10203629	10203629		intron_variant	A/C								ENSGALP00010026614.1	10196204	10347306
FBN1	fibrillin 1 [Source:HGNC Symbol;Acc:HGNC:3603]	10	rs3388002326	G/C	10203654	10203654		intron_variant	G/C								ENSGALP00010026562.1	10196204	10347306
FBN1	fibrillin 1 [Source:HGNC Symbol;Acc:HGNC:3603]	10	rs3388002326	G/C	10203654	10203654		intron_variant	G/C								ENSGALP00010026576.1	10196204	10347306
FBN1	fibrillin 1 [Source:HGNC Symbol;Acc:HGNC:3603]	10	rs3388002326	G/C	10203654	10203654		intron_variant	G/C								ENSGALP00010026588.1	10196204	10347306
FBN1	fibrillin 1 [Source:HGNC Symbol;Acc:HGNC:3603]	10	rs3388002326	G/C	10203654	10203654		intron_variant	G/C								ENSGALP00010026599.1	10196204	10347306
FBN1	fibrillin 1 [Source:HGNC Symbol;Acc:HGNC:3603]	10	rs3388002326	G/C	10203654	10203654		intron_variant	G/C								ENSGALP00010026614.1	10196204	10347306
FBN1	fibrillin 1 [Source:HGNC Symbol;Acc:HGNC:3603]	10	rs14005565	T/C	10203672	10203672		intron_variant	T/C								ENSGALP00010026562.1	10196204	10347306
FBN1	fibrillin 1 [Source:HGNC Symbol;Acc:HGNC:3603]	10	rs14005565	T/C	10203672	10203672		intron_variant	T/C								ENSGALP00010026576.1	10196204	10347306
FBN1	fibrillin 1 [Source:HGNC Symbol;Acc:HGNC:3603]	10	rs14005565	T/C	10203672	10203672		intron_variant	T/C								ENSGALP00010026588.1	10196204	10347306
FBN1	fibrillin 1 [Source:HGNC Symbol;Acc:HGNC:3603]	10	rs14005565	T/C	10203672	10203672		intron_variant	T/C								ENSGALP00010026599.1	10196204	10347306
FBN1	fibrillin 1 [Source:HGNC Symbol;Acc:HGNC:3603]	10	rs14005565	T/C	10203672	10203672		intron_variant	T/C								ENSGALP00010026614.1	10196204	10347306
FBN1	fibrillin 1 [Source:HGNC Symbol;Acc:HGNC:3603]	10	rs14005566	G/A	10203703	10203703		intron_variant	G/A								ENSGALP00010026562.1	10196204	10347306
FBN1	fibrillin 1 [Source:HGNC Symbol;Acc:HGNC:3603]	10	rs14005566	G/A	10203703	10203703		intron_variant	G/A								ENSGALP00010026576.1	10196204	10347306
FBN1	fibrillin 1 [Source:HGNC Symbol;Acc:HGNC:3603]	10	rs14005566	G/A	10203703	10203703		intron_variant	G/A								ENSGALP00010026588.1	10196204	10347306
FBN1	fibrillin 1 [Source:HGNC Symbol;Acc:HGNC:3603]	10	rs14005566	G/A	10203703	10203703		intron_variant	G/A								ENSGALP00010026599.1	10196204	10347306
FBN1	fibrillin 1 [Source:HGNC Symbol;Acc:HGNC:3603]	10	rs14005566	G/A	10203703	10203703		intron_variant	G/A								ENSGALP00010026614.1	10196204	10347306
FBN1	fibrillin 1 [Source:HGNC Symbol;Acc:HGNC:3603]	10	rs14005567	G/A	10203714	10203714		intron_variant	G/A								ENSGALP00010026562.1	10196204	10347306
FBN1	fibrillin 1 [Source:HGNC Symbol;Acc:HGNC:3603]	10	rs14005567	G/A	10203714	10203714		intron_variant	G/A								ENSGALP00010026576.1	10196204	10347306
FBN1	fibrillin 1 [Source:HGNC Symbol;Acc:HGNC:3603]	10	rs14005567	G/A	10203714	10203714		intron_variant	G/A								ENSGALP00010026588.1	10196204	10347306
FBN1	fibrillin 1 [Source:HGNC Symbol;Acc:HGNC:3603]	10	rs14005567	G/A	10203714	10203714		intron_variant	G/A								ENSGALP00010026599.1	10196204	10347306
FBN1	fibrillin 1 [Source:HGNC Symbol;Acc:HGNC:3603]	10	rs14005567	G/A	10203714	10203714		intron_variant	G/A								ENSGALP00010026614.1	10196204	10347306
FBN1	fibrillin 1 [Source:HGNC Symbol;Acc:HGNC:3603]	10	rs14005568	A/C	10203733	10203733		intron_variant	A/C								ENSGALP00010026562.1	10196204	10347306
FBN1	fibrillin 1 [Source:HGNC Symbol;Acc:HGNC:3603]	10	rs14005568	A/C	10203733	10203733		intron_variant	A/C								ENSGALP00010026576.1	10196204	10347306
FBN1	fibrillin 1 [Source:HGNC Symbol;Acc:HGNC:3603]	10	rs14005568	A/C	10203733	10203733		intron_variant	A/C								ENSGALP00010026588.1	10196204	10347306
FBN1	fibrillin 1 [Source:HGNC Symbol;Acc:HGNC:3603]	10	rs14005568	A/C	10203733	10203733		intron_variant	A/C								ENSGALP00010026599.1	10196204	10347306
FBN1	fibrillin 1 [Source:HGNC Symbol;Acc:HGNC:3603]	10	rs14005568	A/C	10203733	10203733		intron_variant	A/C								ENSGALP00010026614.1	10196204	10347306
FBN1	fibrillin 1 [Source:HGNC Symbol;Acc:HGNC:3603]	10	rs737397196	A/G	10203761	10203761		intron_variant	A/G								ENSGALP00010026562.1	10196204	10347306
FBN1	fibrillin 1 [Source:HGNC Symbol;Acc:HGNC:3603]	10	rs737397196	A/G	10203761	10203761		intron_variant	A/G								ENSGALP00010026576.1	10196204	10347306
FBN1	fibrillin 1 [Source:HGNC Symbol;Acc:HGNC:3603]	10	rs737397196	A/G	10203761	10203761		intron_variant	A/G								ENSGALP00010026588.1	10196204	10347306
FBN1	fibrillin 1 [Source:HGNC Symbol;Acc:HGNC:3603]	10	rs737397196	A/G	10203761	10203761		intron_variant	A/G								ENSGALP00010026599.1	10196204	10347306
FBN1	fibrillin 1 [Source:HGNC Symbol;Acc:HGNC:3603]	10	rs737397196	A/G	10203761	10203761		intron_variant	A/G								ENSGALP00010026614.1	10196204	10347306
FBN1	fibrillin 1 [Source:HGNC Symbol;Acc:HGNC:3603]	10	rs3386672015	G/A	10203779	10203779		intron_variant	G/A								ENSGALP00010026562.1	10196204	10347306
FBN1	fibrillin 1 [Source:HGNC Symbol;Acc:HGNC:3603]	10	rs3386672015	G/A	10203779	10203779		intron_variant	G/A								ENSGALP00010026576.1	10196204	10347306
FBN1	fibrillin 1 [Source:HGNC Symbol;Acc:HGNC:3603]	10	rs3386672015	G/A	10203779	10203779		intron_variant	G/A								ENSGALP00010026588.1	10196204	10347306
FBN1	fibrillin 1 [Source:HGNC Symbol;Acc:HGNC:3603]	10	rs3386672015	G/A	10203779	10203779		intron_variant	G/A								ENSGALP00010026599.1	10196204	10347306
FBN1	fibrillin 1 [Source:HGNC Symbol;Acc:HGNC:3603]	10	rs3386672015	G/A	10203779	10203779		intron_variant	G/A								ENSGALP00010026614.1	10196204	10347306
FBN1	fibrillin 1 [Source:HGNC Symbol;Acc:HGNC:3603]	10	rs80716003	G/T	10203789	10203789		intron_variant	G/T								ENSGALP00010026562.1	10196204	10347306
FBN1	fibrillin 1 [Source:HGNC Symbol;Acc:HGNC:3603]	10	rs80716003	G/T	10203789	10203789		intron_variant	G/T								ENSGALP00010026576.1	10196204	10347306
FBN1	fibrillin 1 [Source:HGNC Symbol;Acc:HGNC:3603]	10	rs80716003	G/T	10203789	10203789		intron_variant	G/T								ENSGALP00010026588.1	10196204	10347306
FBN1	fibrillin 1 [Source:HGNC Symbol;Acc:HGNC:3603]	10	rs80716003	G/T	10203789	10203789		intron_variant	G/T								ENSGALP00010026599.1	10196204	10347306
FBN1	fibrillin 1 [Source:HGNC Symbol;Acc:HGNC:3603]	10	rs80716003	G/T	10203789	10203789		intron_variant	G/T								ENSGALP00010026614.1	10196204	10347306
FBN1	fibrillin 1 [Source:HGNC Symbol;Acc:HGNC:3603]	10	rs80653675	C/T	10203791	10203791		intron_variant	C/T								ENSGALP00010026562.1	10196204	10347306
FBN1	fibrillin 1 [Source:HGNC Symbol;Acc:HGNC:3603]	10	rs80653675	C/T	10203791	10203791		intron_variant	C/T								ENSGALP00010026576.1	10196204	10347306
FBN1	fibrillin 1 [Source:HGNC Symbol;Acc:HGNC:3603]	10	rs80653675	C/T	10203791	10203791		intron_variant	C/T								ENSGALP00010026588.1	10196204	10347306
FBN1	fibrillin 1 [Source:HGNC Symbol;Acc:HGNC:3603]	10	rs80653675	C/T	10203791	10203791		intron_variant	C/T								ENSGALP00010026599.1	10196204	10347306
FBN1	fibrillin 1 [Source:HGNC Symbol;Acc:HGNC:3603]	10	rs80653675	C/T	10203791	10203791		intron_variant	C/T								ENSGALP00010026614.1	10196204	10347306
FBN1	fibrillin 1 [Source:HGNC Symbol;Acc:HGNC:3603]	10	rs740635743	C/T	10203833	10203833		intron_variant	C/T								ENSGALP00010026562.1	10196204	10347306
FBN1	fibrillin 1 [Source:HGNC Symbol;Acc:HGNC:3603]	10	rs740635743	C/T	10203833	10203833		intron_variant	C/T								ENSGALP00010026576.1	10196204	10347306
FBN1	fibrillin 1 [Source:HGNC Symbol;Acc:HGNC:3603]	10	rs740635743	C/T	10203833	10203833		intron_variant	C/T								ENSGALP00010026588.1	10196204	10347306
FBN1	fibrillin 1 [Source:HGNC Symbol;Acc:HGNC:3603]	10	rs740635743	C/T	10203833	10203833		intron_variant	C/T								ENSGALP00010026599.1	10196204	10347306
FBN1	fibrillin 1 [Source:HGNC Symbol;Acc:HGNC:3603]	10	rs740635743	C/T	10203833	10203833		intron_variant	C/T								ENSGALP00010026614.1	10196204	10347306
FBN1	fibrillin 1 [Source:HGNC Symbol;Acc:HGNC:3603]	10	rs80683499	C/T	10203835	10203835		intron_variant	C/T								ENSGALP00010026562.1	10196204	10347306
FBN1	fibrillin 1 [Source:HGNC Symbol;Acc:HGNC:3603]	10	rs80683499	C/T	10203835	10203835		intron_variant	C/T								ENSGALP00010026576.1	10196204	10347306
FBN1	fibrillin 1 [Source:HGNC Symbol;Acc:HGNC:3603]	10	rs80683499	C/T	10203835	10203835		intron_variant	C/T								ENSGALP00010026588.1	10196204	10347306
FBN1	fibrillin 1 [Source:HGNC Symbol;Acc:HGNC:3603]	10	rs80683499	C/T	10203835	10203835		intron_variant	C/T								ENSGALP00010026599.1	10196204	10347306
FBN1	fibrillin 1 [Source:HGNC Symbol;Acc:HGNC:3603]	10	rs80683499	C/T	10203835	10203835		intron_variant	C/T								ENSGALP00010026614.1	10196204	10347306
FBN1	fibrillin 1 [Source:HGNC Symbol;Acc:HGNC:3603]	10	rs80591455	T/G	10203860	10203860		intron_variant	T/G								ENSGALP00010026562.1	10196204	10347306
FBN1	fibrillin 1 [Source:HGNC Symbol;Acc:HGNC:3603]	10	rs80591455	T/G	10203860	10203860		intron_variant	T/G								ENSGALP00010026576.1	10196204	10347306
FBN1	fibrillin 1 [Source:HGNC Symbol;Acc:HGNC:3603]	10	rs80591455	T/G	10203860	10203860		intron_variant	T/G								ENSGALP00010026588.1	10196204	10347306
FBN1	fibrillin 1 [Source:HGNC Symbol;Acc:HGNC:3603]	10	rs80591455	T/G	10203860	10203860		intron_variant	T/G								ENSGALP00010026599.1	10196204	10347306
FBN1	fibrillin 1 [Source:HGNC Symbol;Acc:HGNC:3603]	10	rs80591455	T/G	10203860	10203860		intron_variant	T/G								ENSGALP00010026614.1	10196204	10347306
FBN1	fibrillin 1 [Source:HGNC Symbol;Acc:HGNC:3603]	10	rs80631773	G/C	10203915	10203915		intron_variant	G/C								ENSGALP00010026562.1	10196204	10347306
FBN1	fibrillin 1 [Source:HGNC Symbol;Acc:HGNC:3603]	10	rs80631773	G/C	10203915	10203915		intron_variant	G/C								ENSGALP00010026576.1	10196204	10347306
FBN1	fibrillin 1 [Source:HGNC Symbol;Acc:HGNC:3603]	10	rs80631773	G/C	10203915	10203915		intron_variant	G/C								ENSGALP00010026588.1	10196204	10347306
FBN1	fibrillin 1 [Source:HGNC Symbol;Acc:HGNC:3603]	10	rs80631773	G/C	10203915	10203915		intron_variant	G/C								ENSGALP00010026599.1	10196204	10347306
FBN1	fibrillin 1 [Source:HGNC Symbol;Acc:HGNC:3603]	10	rs80631773	G/C	10203915	10203915		intron_variant	G/C								ENSGALP00010026614.1	10196204	10347306
FBN1	fibrillin 1 [Source:HGNC Symbol;Acc:HGNC:3603]	10	rs733831817	A/G	10203941	10203941		intron_variant	A/G								ENSGALP00010026562.1	10196204	10347306
FBN1	fibrillin 1 [Source:HGNC Symbol;Acc:HGNC:3603]	10	rs733831817	A/G	10203941	10203941		intron_variant	A/G								ENSGALP00010026576.1	10196204	10347306
FBN1	fibrillin 1 [Source:HGNC Symbol;Acc:HGNC:3603]	10	rs733831817	A/G	10203941	10203941		intron_variant	A/G								ENSGALP00010026588.1	10196204	10347306
FBN1	fibrillin 1 [Source:HGNC Symbol;Acc:HGNC:3603]	10	rs733831817	A/G	10203941	10203941		intron_variant	A/G								ENSGALP00010026599.1	10196204	10347306
FBN1	fibrillin 1 [Source:HGNC Symbol;Acc:HGNC:3603]	10	rs733831817	A/G	10203941	10203941		intron_variant	A/G								ENSGALP00010026614.1	10196204	10347306
FBN1	fibrillin 1 [Source:HGNC Symbol;Acc:HGNC:3603]	10	rs3386592766	C/T	10203949	10203949		intron_variant	C/T								ENSGALP00010026562.1	10196204	10347306
FBN1	fibrillin 1 [Source:HGNC Symbol;Acc:HGNC:3603]	10	rs3386592766	C/T	10203949	10203949		intron_variant	C/T								ENSGALP00010026576.1	10196204	10347306
FBN1	fibrillin 1 [Source:HGNC Symbol;Acc:HGNC:3603]	10	rs3386592766	C/T	10203949	10203949		intron_variant	C/T								ENSGALP00010026588.1	10196204	10347306
FBN1	fibrillin 1 [Source:HGNC Symbol;Acc:HGNC:3603]	10	rs3386592766	C/T	10203949	10203949		intron_variant	C/T								ENSGALP00010026599.1	10196204	10347306
FBN1	fibrillin 1 [Source:HGNC Symbol;Acc:HGNC:3603]	10	rs3386592766	C/T	10203949	10203949		intron_variant	C/T								ENSGALP00010026614.1	10196204	10347306
FBN1	fibrillin 1 [Source:HGNC Symbol;Acc:HGNC:3603]	10	rs741380605	G/C	10203958	10203958		intron_variant	G/C								ENSGALP00010026562.1	10196204	10347306
FBN1	fibrillin 1 [Source:HGNC Symbol;Acc:HGNC:3603]	10	rs741380605	G/C	10203958	10203958		intron_variant	G/C								ENSGALP00010026576.1	10196204	10347306
FBN1	fibrillin 1 [Source:HGNC Symbol;Acc:HGNC:3603]	10	rs741380605	G/C	10203958	10203958		intron_variant	G/C								ENSGALP00010026588.1	10196204	10347306
FBN1	fibrillin 1 [Source:HGNC Symbol;Acc:HGNC:3603]	10	rs741380605	G/C	10203958	10203958		intron_variant	G/C								ENSGALP00010026599.1	10196204	10347306
FBN1	fibrillin 1 [Source:HGNC Symbol;Acc:HGNC:3603]	10	rs741380605	G/C	10203958	10203958		intron_variant	G/C								ENSGALP00010026614.1	10196204	10347306
FBN1	fibrillin 1 [Source:HGNC Symbol;Acc:HGNC:3603]	10	rs3386677897	A/T	10203959	10203959		intron_variant	A/T								ENSGALP00010026562.1	10196204	10347306
FBN1	fibrillin 1 [Source:HGNC Symbol;Acc:HGNC:3603]	10	rs3386677897	A/T	10203959	10203959		intron_variant	A/T								ENSGALP00010026576.1	10196204	10347306
FBN1	fibrillin 1 [Source:HGNC Symbol;Acc:HGNC:3603]	10	rs3386677897	A/T	10203959	10203959		intron_variant	A/T								ENSGALP00010026588.1	10196204	10347306
FBN1	fibrillin 1 [Source:HGNC Symbol;Acc:HGNC:3603]	10	rs3386677897	A/T	10203959	10203959		intron_variant	A/T								ENSGALP00010026599.1	10196204	10347306
FBN1	fibrillin 1 [Source:HGNC Symbol;Acc:HGNC:3603]	10	rs3386677897	A/T	10203959	10203959		intron_variant	A/T								ENSGALP00010026614.1	10196204	10347306
FBN1	fibrillin 1 [Source:HGNC Symbol;Acc:HGNC:3603]	10	rs1058755859	C/T	10203960	10203960		intron_variant	C/T								ENSGALP00010026562.1	10196204	10347306
FBN1	fibrillin 1 [Source:HGNC Symbol;Acc:HGNC:3603]	10	rs1058755859	C/T	10203960	10203960		intron_variant	C/T								ENSGALP00010026576.1	10196204	10347306
FBN1	fibrillin 1 [Source:HGNC Symbol;Acc:HGNC:3603]	10	rs1058755859	C/T	10203960	10203960		intron_variant	C/T								ENSGALP00010026588.1	10196204	10347306
FBN1	fibrillin 1 [Source:HGNC Symbol;Acc:HGNC:3603]	10	rs1058755859	C/T	10203960	10203960		intron_variant	C/T								ENSGALP00010026599.1	10196204	10347306
FBN1	fibrillin 1 [Source:HGNC Symbol;Acc:HGNC:3603]	10	rs1058755859	C/T	10203960	10203960		intron_variant	C/T								ENSGALP00010026614.1	10196204	10347306
FBN1	fibrillin 1 [Source:HGNC Symbol;Acc:HGNC:3603]	10	rs1058000164	G/T	10203961	10203961		intron_variant	G/T								ENSGALP00010026562.1	10196204	10347306
FBN1	fibrillin 1 [Source:HGNC Symbol;Acc:HGNC:3603]	10	rs1058000164	G/T	10203961	10203961		intron_variant	G/T								ENSGALP00010026576.1	10196204	10347306
FBN1	fibrillin 1 [Source:HGNC Symbol;Acc:HGNC:3603]	10	rs1058000164	G/T	10203961	10203961		intron_variant	G/T								ENSGALP00010026588.1	10196204	10347306
FBN1	fibrillin 1 [Source:HGNC Symbol;Acc:HGNC:3603]	10	rs1058000164	G/T	10203961	10203961		intron_variant	G/T								ENSGALP00010026599.1	10196204	10347306
FBN1	fibrillin 1 [Source:HGNC Symbol;Acc:HGNC:3603]	10	rs1058000164	G/T	10203961	10203961		intron_variant	G/T								ENSGALP00010026614.1	10196204	10347306
FBN1	fibrillin 1 [Source:HGNC Symbol;Acc:HGNC:3603]	10	rs731998268	T/C	10203962	10203962		intron_variant	T/C								ENSGALP00010026562.1	10196204	10347306
FBN1	fibrillin 1 [Source:HGNC Symbol;Acc:HGNC:3603]	10	rs731998268	T/C	10203962	10203962		intron_variant	T/C								ENSGALP00010026576.1	10196204	10347306
FBN1	fibrillin 1 [Source:HGNC Symbol;Acc:HGNC:3603]	10	rs731998268	T/C	10203962	10203962		intron_variant	T/C								ENSGALP00010026588.1	10196204	10347306
FBN1	fibrillin 1 [Source:HGNC Symbol;Acc:HGNC:3603]	10	rs731998268	T/C	10203962	10203962		intron_variant	T/C								ENSGALP00010026599.1	10196204	10347306
FBN1	fibrillin 1 [Source:HGNC Symbol;Acc:HGNC:3603]	10	rs731998268	T/C	10203962	10203962		intron_variant	T/C								ENSGALP00010026614.1	10196204	10347306
FBN1	fibrillin 1 [Source:HGNC Symbol;Acc:HGNC:3603]	10	rs738192864	C/A	10204098	10204098		intron_variant	C/A								ENSGALP00010026562.1	10196204	10347306
FBN1	fibrillin 1 [Source:HGNC Symbol;Acc:HGNC:3603]	10	rs738192864	C/A	10204098	10204098		intron_variant	C/A								ENSGALP00010026576.1	10196204	10347306
FBN1	fibrillin 1 [Source:HGNC Symbol;Acc:HGNC:3603]	10	rs738192864	C/A	10204098	10204098		intron_variant	C/A								ENSGALP00010026588.1	10196204	10347306
FBN1	fibrillin 1 [Source:HGNC Symbol;Acc:HGNC:3603]	10	rs738192864	C/A	10204098	10204098		intron_variant	C/A								ENSGALP00010026599.1	10196204	10347306
FBN1	fibrillin 1 [Source:HGNC Symbol;Acc:HGNC:3603]	10	rs738192864	C/A	10204098	10204098		intron_variant	C/A								ENSGALP00010026614.1	10196204	10347306
FBN1	fibrillin 1 [Source:HGNC Symbol;Acc:HGNC:3603]	10	rs741493253	C/T	10204108	10204108		intron_variant	C/T								ENSGALP00010026562.1	10196204	10347306
FBN1	fibrillin 1 [Source:HGNC Symbol;Acc:HGNC:3603]	10	rs741493253	C/T	10204108	10204108		intron_variant	C/T								ENSGALP00010026576.1	10196204	10347306
FBN1	fibrillin 1 [Source:HGNC Symbol;Acc:HGNC:3603]	10	rs741493253	C/T	10204108	10204108		intron_variant	C/T								ENSGALP00010026588.1	10196204	10347306
FBN1	fibrillin 1 [Source:HGNC Symbol;Acc:HGNC:3603]	10	rs741493253	C/T	10204108	10204108		intron_variant	C/T								ENSGALP00010026599.1	10196204	10347306
FBN1	fibrillin 1 [Source:HGNC Symbol;Acc:HGNC:3603]	10	rs741493253	C/T	10204108	10204108		intron_variant	C/T								ENSGALP00010026614.1	10196204	10347306
FBN1	fibrillin 1 [Source:HGNC Symbol;Acc:HGNC:3603]	10	rs730930578	C/T	10204160	10204160		intron_variant	C/T								ENSGALP00010026562.1	10196204	10347306
FBN1	fibrillin 1 [Source:HGNC Symbol;Acc:HGNC:3603]	10	rs730930578	C/T	10204160	10204160		intron_variant	C/T								ENSGALP00010026576.1	10196204	10347306
FBN1	fibrillin 1 [Source:HGNC Symbol;Acc:HGNC:3603]	10	rs730930578	C/T	10204160	10204160		intron_variant	C/T								ENSGALP00010026588.1	10196204	10347306
FBN1	fibrillin 1 [Source:HGNC Symbol;Acc:HGNC:3603]	10	rs730930578	C/T	10204160	10204160		intron_variant	C/T								ENSGALP00010026599.1	10196204	10347306
FBN1	fibrillin 1 [Source:HGNC Symbol;Acc:HGNC:3603]	10	rs730930578	C/T	10204160	10204160		intron_variant	C/T								ENSGALP00010026614.1	10196204	10347306
FBN1	fibrillin 1 [Source:HGNC Symbol;Acc:HGNC:3603]	10	rs731277634	C/T	10204194	10204194		intron_variant	C/T								ENSGALP00010026562.1	10196204	10347306
FBN1	fibrillin 1 [Source:HGNC Symbol;Acc:HGNC:3603]	10	rs731277634	C/T	10204194	10204194		intron_variant	C/T								ENSGALP00010026576.1	10196204	10347306
FBN1	fibrillin 1 [Source:HGNC Symbol;Acc:HGNC:3603]	10	rs731277634	C/T	10204194	10204194		intron_variant	C/T								ENSGALP00010026588.1	10196204	10347306
FBN1	fibrillin 1 [Source:HGNC Symbol;Acc:HGNC:3603]	10	rs731277634	C/T	10204194	10204194		intron_variant	C/T								ENSGALP00010026599.1	10196204	10347306
FBN1	fibrillin 1 [Source:HGNC Symbol;Acc:HGNC:3603]	10	rs731277634	C/T	10204194	10204194		intron_variant	C/T								ENSGALP00010026614.1	10196204	10347306
FBN1	fibrillin 1 [Source:HGNC Symbol;Acc:HGNC:3603]	10	rs3386443755	G/A	10204276	10204276		intron_variant	G/A								ENSGALP00010026588.1	10196204	10347306
FBN1	fibrillin 1 [Source:HGNC Symbol;Acc:HGNC:3603]	10	rs1058972582	A/G	10204277	10204277		intron_variant	A/G								ENSGALP00010026588.1	10196204	10347306
FBN1	fibrillin 1 [Source:HGNC Symbol;Acc:HGNC:3603]	10	rs738380584	C/T	10204304	10204304		intron_variant	C/T								ENSGALP00010026588.1	10196204	10347306
FBN1	fibrillin 1 [Source:HGNC Symbol;Acc:HGNC:3603]	10	rs316819761	G/A	10204309	10204309		intron_variant	G/A								ENSGALP00010026588.1	10196204	10347306
FBN1	fibrillin 1 [Source:HGNC Symbol;Acc:HGNC:3603]	10	rs315232226	A/G	10204315	10204315		intron_variant	A/G								ENSGALP00010026588.1	10196204	10347306
FBN1	fibrillin 1 [Source:HGNC Symbol;Acc:HGNC:3603]	10	rs313854539	A/G	10204376	10204376		intron_variant	A/G								ENSGALP00010026562.1	10196204	10347306
FBN1	fibrillin 1 [Source:HGNC Symbol;Acc:HGNC:3603]	10	rs313854539	A/G	10204376	10204376		intron_variant	A/G								ENSGALP00010026576.1	10196204	10347306
FBN1	fibrillin 1 [Source:HGNC Symbol;Acc:HGNC:3603]	10	rs313854539	A/G	10204376	10204376		intron_variant	A/G								ENSGALP00010026588.1	10196204	10347306
FBN1	fibrillin 1 [Source:HGNC Symbol;Acc:HGNC:3603]	10	rs313854539	A/G	10204376	10204376		intron_variant	A/G								ENSGALP00010026599.1	10196204	10347306
FBN1	fibrillin 1 [Source:HGNC Symbol;Acc:HGNC:3603]	10	rs313854539	A/G	10204376	10204376		intron_variant	A/G								ENSGALP00010026614.1	10196204	10347306
FBN1	fibrillin 1 [Source:HGNC Symbol;Acc:HGNC:3603]	10	rs732247494	G/A	10204384	10204384		intron_variant	G/A								ENSGALP00010026562.1	10196204	10347306
FBN1	fibrillin 1 [Source:HGNC Symbol;Acc:HGNC:3603]	10	rs732247494	G/A	10204384	10204384		intron_variant	G/A								ENSGALP00010026576.1	10196204	10347306
FBN1	fibrillin 1 [Source:HGNC Symbol;Acc:HGNC:3603]	10	rs732247494	G/A	10204384	10204384		intron_variant	G/A								ENSGALP00010026588.1	10196204	10347306
FBN1	fibrillin 1 [Source:HGNC Symbol;Acc:HGNC:3603]	10	rs732247494	G/A	10204384	10204384		intron_variant	G/A								ENSGALP00010026599.1	10196204	10347306
FBN1	fibrillin 1 [Source:HGNC Symbol;Acc:HGNC:3603]	10	rs732247494	G/A	10204384	10204384		intron_variant	G/A								ENSGALP00010026614.1	10196204	10347306
FBN1	fibrillin 1 [Source:HGNC Symbol;Acc:HGNC:3603]	10	rs738282170	C/A	10204386	10204386		intron_variant	C/A								ENSGALP00010026562.1	10196204	10347306
FBN1	fibrillin 1 [Source:HGNC Symbol;Acc:HGNC:3603]	10	rs738282170	C/A	10204386	10204386		intron_variant	C/A								ENSGALP00010026576.1	10196204	10347306
FBN1	fibrillin 1 [Source:HGNC Symbol;Acc:HGNC:3603]	10	rs738282170	C/A	10204386	10204386		intron_variant	C/A								ENSGALP00010026588.1	10196204	10347306
FBN1	fibrillin 1 [Source:HGNC Symbol;Acc:HGNC:3603]	10	rs738282170	C/A	10204386	10204386		intron_variant	C/A								ENSGALP00010026599.1	10196204	10347306
FBN1	fibrillin 1 [Source:HGNC Symbol;Acc:HGNC:3603]	10	rs738282170	C/A	10204386	10204386		intron_variant	C/A								ENSGALP00010026614.1	10196204	10347306
FBN1	fibrillin 1 [Source:HGNC Symbol;Acc:HGNC:3603]	10	rs740322592	G/A	10204392	10204392		intron_variant	G/A								ENSGALP00010026562.1	10196204	10347306
FBN1	fibrillin 1 [Source:HGNC Symbol;Acc:HGNC:3603]	10	rs740322592	G/A	10204392	10204392		intron_variant	G/A								ENSGALP00010026576.1	10196204	10347306
FBN1	fibrillin 1 [Source:HGNC Symbol;Acc:HGNC:3603]	10	rs740322592	G/A	10204392	10204392		intron_variant	G/A								ENSGALP00010026588.1	10196204	10347306
FBN1	fibrillin 1 [Source:HGNC Symbol;Acc:HGNC:3603]	10	rs740322592	G/A	10204392	10204392		intron_variant	G/A								ENSGALP00010026599.1	10196204	10347306
FBN1	fibrillin 1 [Source:HGNC Symbol;Acc:HGNC:3603]	10	rs740322592	G/A	10204392	10204392		intron_variant	G/A								ENSGALP00010026614.1	10196204	10347306
FBN1	fibrillin 1 [Source:HGNC Symbol;Acc:HGNC:3603]	10	rs14946887	C/G	10204403	10204403		intron_variant	C/G								ENSGALP00010026562.1	10196204	10347306
FBN1	fibrillin 1 [Source:HGNC Symbol;Acc:HGNC:3603]	10	rs14946887	C/G	10204403	10204403		intron_variant	C/G								ENSGALP00010026576.1	10196204	10347306
FBN1	fibrillin 1 [Source:HGNC Symbol;Acc:HGNC:3603]	10	rs14946887	C/G	10204403	10204403		intron_variant	C/G								ENSGALP00010026588.1	10196204	10347306
FBN1	fibrillin 1 [Source:HGNC Symbol;Acc:HGNC:3603]	10	rs14946887	C/G	10204403	10204403		intron_variant	C/G								ENSGALP00010026599.1	10196204	10347306
FBN1	fibrillin 1 [Source:HGNC Symbol;Acc:HGNC:3603]	10	rs14946887	C/G	10204403	10204403		intron_variant	C/G								ENSGALP00010026614.1	10196204	10347306
FBN1	fibrillin 1 [Source:HGNC Symbol;Acc:HGNC:3603]	10	rs313064286	A/G	10204426	10204426		intron_variant	A/G								ENSGALP00010026562.1	10196204	10347306
FBN1	fibrillin 1 [Source:HGNC Symbol;Acc:HGNC:3603]	10	rs313064286	A/G	10204426	10204426		intron_variant	A/G								ENSGALP00010026576.1	10196204	10347306
FBN1	fibrillin 1 [Source:HGNC Symbol;Acc:HGNC:3603]	10	rs313064286	A/G	10204426	10204426		intron_variant	A/G								ENSGALP00010026588.1	10196204	10347306
FBN1	fibrillin 1 [Source:HGNC Symbol;Acc:HGNC:3603]	10	rs313064286	A/G	10204426	10204426		intron_variant	A/G								ENSGALP00010026599.1	10196204	10347306
FBN1	fibrillin 1 [Source:HGNC Symbol;Acc:HGNC:3603]	10	rs313064286	A/G	10204426	10204426		intron_variant	A/G								ENSGALP00010026614.1	10196204	10347306
FBN1	fibrillin 1 [Source:HGNC Symbol;Acc:HGNC:3603]	10	rs3555693216	A/-	10204454	10204454		intron_variant	A/-								ENSGALP00010026562.1	10196204	10347306
FBN1	fibrillin 1 [Source:HGNC Symbol;Acc:HGNC:3603]	10	rs3555693216	A/-	10204454	10204454		intron_variant	A/-								ENSGALP00010026576.1	10196204	10347306
FBN1	fibrillin 1 [Source:HGNC Symbol;Acc:HGNC:3603]	10	rs3555693216	A/-	10204454	10204454		intron_variant	A/-								ENSGALP00010026588.1	10196204	10347306
FBN1	fibrillin 1 [Source:HGNC Symbol;Acc:HGNC:3603]	10	rs3555693216	A/-	10204454	10204454		intron_variant	A/-								ENSGALP00010026599.1	10196204	10347306
FBN1	fibrillin 1 [Source:HGNC Symbol;Acc:HGNC:3603]	10	rs3555693216	A/-	10204454	10204454		intron_variant	A/-								ENSGALP00010026614.1	10196204	10347306
FBN1	fibrillin 1 [Source:HGNC Symbol;Acc:HGNC:3603]	10	rs14946888	G/C	10204477	10204477		intron_variant	G/C								ENSGALP00010026562.1	10196204	10347306
FBN1	fibrillin 1 [Source:HGNC Symbol;Acc:HGNC:3603]	10	rs14946888	G/C	10204477	10204477		intron_variant	G/C								ENSGALP00010026576.1	10196204	10347306
FBN1	fibrillin 1 [Source:HGNC Symbol;Acc:HGNC:3603]	10	rs14946888	G/C	10204477	10204477		intron_variant	G/C								ENSGALP00010026588.1	10196204	10347306
FBN1	fibrillin 1 [Source:HGNC Symbol;Acc:HGNC:3603]	10	rs14946888	G/C	10204477	10204477		intron_variant	G/C								ENSGALP00010026599.1	10196204	10347306
FBN1	fibrillin 1 [Source:HGNC Symbol;Acc:HGNC:3603]	10	rs14946888	G/C	10204477	10204477		intron_variant	G/C								ENSGALP00010026614.1	10196204	10347306
FBN1	fibrillin 1 [Source:HGNC Symbol;Acc:HGNC:3603]	10	rs14946889	G/-	10204486	10204486		intron_variant	G/-								ENSGALP00010026562.1	10196204	10347306
FBN1	fibrillin 1 [Source:HGNC Symbol;Acc:HGNC:3603]	10	rs14946889	G/-	10204486	10204486		intron_variant	G/-								ENSGALP00010026576.1	10196204	10347306
FBN1	fibrillin 1 [Source:HGNC Symbol;Acc:HGNC:3603]	10	rs14946889	G/-	10204486	10204486		intron_variant	G/-								ENSGALP00010026588.1	10196204	10347306
FBN1	fibrillin 1 [Source:HGNC Symbol;Acc:HGNC:3603]	10	rs14946889	G/-	10204486	10204486		intron_variant	G/-								ENSGALP00010026599.1	10196204	10347306
FBN1	fibrillin 1 [Source:HGNC Symbol;Acc:HGNC:3603]	10	rs14946889	G/-	10204486	10204486		intron_variant	G/-								ENSGALP00010026614.1	10196204	10347306
FBN1	fibrillin 1 [Source:HGNC Symbol;Acc:HGNC:3603]	10	rs735663075	C/G	10204549	10204549		intron_variant	C/G								ENSGALP00010026562.1	10196204	10347306
FBN1	fibrillin 1 [Source:HGNC Symbol;Acc:HGNC:3603]	10	rs735663075	C/G	10204549	10204549		intron_variant	C/G								ENSGALP00010026576.1	10196204	10347306
FBN1	fibrillin 1 [Source:HGNC Symbol;Acc:HGNC:3603]	10	rs735663075	C/G	10204549	10204549		intron_variant	C/G								ENSGALP00010026588.1	10196204	10347306
FBN1	fibrillin 1 [Source:HGNC Symbol;Acc:HGNC:3603]	10	rs735663075	C/G	10204549	10204549		intron_variant	C/G								ENSGALP00010026599.1	10196204	10347306
FBN1	fibrillin 1 [Source:HGNC Symbol;Acc:HGNC:3603]	10	rs735663075	C/G	10204549	10204549		intron_variant	C/G								ENSGALP00010026614.1	10196204	10347306
FBN1	fibrillin 1 [Source:HGNC Symbol;Acc:HGNC:3603]	10	rs736397534	T/C	10204559	10204559		intron_variant	T/C								ENSGALP00010026562.1	10196204	10347306
FBN1	fibrillin 1 [Source:HGNC Symbol;Acc:HGNC:3603]	10	rs736397534	T/C	10204559	10204559		intron_variant	T/C								ENSGALP00010026576.1	10196204	10347306
FBN1	fibrillin 1 [Source:HGNC Symbol;Acc:HGNC:3603]	10	rs736397534	T/C	10204559	10204559		intron_variant	T/C								ENSGALP00010026588.1	10196204	10347306
FBN1	fibrillin 1 [Source:HGNC Symbol;Acc:HGNC:3603]	10	rs736397534	T/C	10204559	10204559		intron_variant	T/C								ENSGALP00010026599.1	10196204	10347306
FBN1	fibrillin 1 [Source:HGNC Symbol;Acc:HGNC:3603]	10	rs736397534	T/C	10204559	10204559		intron_variant	T/C								ENSGALP00010026614.1	10196204	10347306
FBN1	fibrillin 1 [Source:HGNC Symbol;Acc:HGNC:3603]	10	rs731368222	-/TAGCTACTGCAT	10204562	10204561		intron_variant	-/TAGCTACTGCAT								ENSGALP00010026562.1	10196204	10347306
FBN1	fibrillin 1 [Source:HGNC Symbol;Acc:HGNC:3603]	10	rs731368222	-/TAGCTACTGCAT	10204562	10204561		intron_variant	-/TAGCTACTGCAT								ENSGALP00010026576.1	10196204	10347306
FBN1	fibrillin 1 [Source:HGNC Symbol;Acc:HGNC:3603]	10	rs731368222	-/TAGCTACTGCAT	10204562	10204561		intron_variant	-/TAGCTACTGCAT								ENSGALP00010026588.1	10196204	10347306
FBN1	fibrillin 1 [Source:HGNC Symbol;Acc:HGNC:3603]	10	rs731368222	-/TAGCTACTGCAT	10204562	10204561		intron_variant	-/TAGCTACTGCAT								ENSGALP00010026599.1	10196204	10347306
FBN1	fibrillin 1 [Source:HGNC Symbol;Acc:HGNC:3603]	10	rs731368222	-/TAGCTACTGCAT	10204562	10204561		intron_variant	-/TAGCTACTGCAT								ENSGALP00010026614.1	10196204	10347306
FBN1	fibrillin 1 [Source:HGNC Symbol;Acc:HGNC:3603]	10	rs1058011792	-/TAGCTACTGCAT	10204564	10204563		intron_variant	-/TAGCTACTGCAT								ENSGALP00010026562.1	10196204	10347306
FBN1	fibrillin 1 [Source:HGNC Symbol;Acc:HGNC:3603]	10	rs1058011792	-/TAGCTACTGCAT	10204564	10204563		intron_variant	-/TAGCTACTGCAT								ENSGALP00010026576.1	10196204	10347306
FBN1	fibrillin 1 [Source:HGNC Symbol;Acc:HGNC:3603]	10	rs1058011792	-/TAGCTACTGCAT	10204564	10204563		intron_variant	-/TAGCTACTGCAT								ENSGALP00010026588.1	10196204	10347306
FBN1	fibrillin 1 [Source:HGNC Symbol;Acc:HGNC:3603]	10	rs1058011792	-/TAGCTACTGCAT	10204564	10204563		intron_variant	-/TAGCTACTGCAT								ENSGALP00010026599.1	10196204	10347306
FBN1	fibrillin 1 [Source:HGNC Symbol;Acc:HGNC:3603]	10	rs1058011792	-/TAGCTACTGCAT	10204564	10204563		intron_variant	-/TAGCTACTGCAT								ENSGALP00010026614.1	10196204	10347306
FBN1	fibrillin 1 [Source:HGNC Symbol;Acc:HGNC:3603]	10	rs316820212	A/G	10204580	10204580		intron_variant	A/G								ENSGALP00010026562.1	10196204	10347306
FBN1	fibrillin 1 [Source:HGNC Symbol;Acc:HGNC:3603]	10	rs316820212	A/G	10204580	10204580		intron_variant	A/G								ENSGALP00010026576.1	10196204	10347306
FBN1	fibrillin 1 [Source:HGNC Symbol;Acc:HGNC:3603]	10	rs316820212	A/G	10204580	10204580		intron_variant	A/G								ENSGALP00010026588.1	10196204	10347306
FBN1	fibrillin 1 [Source:HGNC Symbol;Acc:HGNC:3603]	10	rs316820212	A/G	10204580	10204580		intron_variant	A/G								ENSGALP00010026599.1	10196204	10347306
FBN1	fibrillin 1 [Source:HGNC Symbol;Acc:HGNC:3603]	10	rs316820212	A/G	10204580	10204580		intron_variant	A/G								ENSGALP00010026614.1	10196204	10347306
FBN1	fibrillin 1 [Source:HGNC Symbol;Acc:HGNC:3603]	10	rs3386648830	C/G	10204588	10204588		intron_variant	C/G								ENSGALP00010026562.1	10196204	10347306
FBN1	fibrillin 1 [Source:HGNC Symbol;Acc:HGNC:3603]	10	rs3386648830	C/G	10204588	10204588		intron_variant	C/G								ENSGALP00010026576.1	10196204	10347306
FBN1	fibrillin 1 [Source:HGNC Symbol;Acc:HGNC:3603]	10	rs3386648830	C/G	10204588	10204588		intron_variant	C/G								ENSGALP00010026588.1	10196204	10347306
FBN1	fibrillin 1 [Source:HGNC Symbol;Acc:HGNC:3603]	10	rs3386648830	C/G	10204588	10204588		intron_variant	C/G								ENSGALP00010026599.1	10196204	10347306
FBN1	fibrillin 1 [Source:HGNC Symbol;Acc:HGNC:3603]	10	rs3386648830	C/G	10204588	10204588		intron_variant	C/G								ENSGALP00010026614.1	10196204	10347306
FBN1	fibrillin 1 [Source:HGNC Symbol;Acc:HGNC:3603]	10	rs314616311	T/A	10204600	10204600		intron_variant	T/A								ENSGALP00010026562.1	10196204	10347306
FBN1	fibrillin 1 [Source:HGNC Symbol;Acc:HGNC:3603]	10	rs314616311	T/A	10204600	10204600		intron_variant	T/A								ENSGALP00010026576.1	10196204	10347306
FBN1	fibrillin 1 [Source:HGNC Symbol;Acc:HGNC:3603]	10	rs314616311	T/A	10204600	10204600		intron_variant	T/A								ENSGALP00010026588.1	10196204	10347306
FBN1	fibrillin 1 [Source:HGNC Symbol;Acc:HGNC:3603]	10	rs314616311	T/A	10204600	10204600		intron_variant	T/A								ENSGALP00010026599.1	10196204	10347306
FBN1	fibrillin 1 [Source:HGNC Symbol;Acc:HGNC:3603]	10	rs314616311	T/A	10204600	10204600		intron_variant	T/A								ENSGALP00010026614.1	10196204	10347306
FBN1	fibrillin 1 [Source:HGNC Symbol;Acc:HGNC:3603]	10	rs312350711	C/T	10204666	10204666		intron_variant	C/T								ENSGALP00010026562.1	10196204	10347306
FBN1	fibrillin 1 [Source:HGNC Symbol;Acc:HGNC:3603]	10	rs312350711	C/T	10204666	10204666		intron_variant	C/T								ENSGALP00010026576.1	10196204	10347306
FBN1	fibrillin 1 [Source:HGNC Symbol;Acc:HGNC:3603]	10	rs312350711	C/T	10204666	10204666		intron_variant	C/T								ENSGALP00010026588.1	10196204	10347306
FBN1	fibrillin 1 [Source:HGNC Symbol;Acc:HGNC:3603]	10	rs312350711	C/T	10204666	10204666		intron_variant	C/T								ENSGALP00010026599.1	10196204	10347306
FBN1	fibrillin 1 [Source:HGNC Symbol;Acc:HGNC:3603]	10	rs312350711	C/T	10204666	10204666		intron_variant	C/T								ENSGALP00010026614.1	10196204	10347306
FBN1	fibrillin 1 [Source:HGNC Symbol;Acc:HGNC:3603]	10	rs732484103	T/C	10204700	10204700		intron_variant	T/C								ENSGALP00010026562.1	10196204	10347306
FBN1	fibrillin 1 [Source:HGNC Symbol;Acc:HGNC:3603]	10	rs732484103	T/C	10204700	10204700		intron_variant	T/C								ENSGALP00010026576.1	10196204	10347306
FBN1	fibrillin 1 [Source:HGNC Symbol;Acc:HGNC:3603]	10	rs732484103	T/C	10204700	10204700		intron_variant	T/C								ENSGALP00010026588.1	10196204	10347306
FBN1	fibrillin 1 [Source:HGNC Symbol;Acc:HGNC:3603]	10	rs732484103	T/C	10204700	10204700		intron_variant	T/C								ENSGALP00010026599.1	10196204	10347306
FBN1	fibrillin 1 [Source:HGNC Symbol;Acc:HGNC:3603]	10	rs732484103	T/C	10204700	10204700		intron_variant	T/C								ENSGALP00010026614.1	10196204	10347306
FBN1	fibrillin 1 [Source:HGNC Symbol;Acc:HGNC:3603]	10	rs3386570237	A/G	10204709	10204709		intron_variant	A/G								ENSGALP00010026562.1	10196204	10347306
FBN1	fibrillin 1 [Source:HGNC Symbol;Acc:HGNC:3603]	10	rs3386570237	A/G	10204709	10204709		intron_variant	A/G								ENSGALP00010026576.1	10196204	10347306
FBN1	fibrillin 1 [Source:HGNC Symbol;Acc:HGNC:3603]	10	rs3386570237	A/G	10204709	10204709		intron_variant	A/G								ENSGALP00010026588.1	10196204	10347306
FBN1	fibrillin 1 [Source:HGNC Symbol;Acc:HGNC:3603]	10	rs3386570237	A/G	10204709	10204709		intron_variant	A/G								ENSGALP00010026599.1	10196204	10347306
FBN1	fibrillin 1 [Source:HGNC Symbol;Acc:HGNC:3603]	10	rs3386570237	A/G	10204709	10204709		intron_variant	A/G								ENSGALP00010026614.1	10196204	10347306
FBN1	fibrillin 1 [Source:HGNC Symbol;Acc:HGNC:3603]	10	rs315982050	C/T	10204750	10204750		intron_variant	C/T								ENSGALP00010026562.1	10196204	10347306
FBN1	fibrillin 1 [Source:HGNC Symbol;Acc:HGNC:3603]	10	rs315982050	C/T	10204750	10204750		intron_variant	C/T								ENSGALP00010026576.1	10196204	10347306
FBN1	fibrillin 1 [Source:HGNC Symbol;Acc:HGNC:3603]	10	rs315982050	C/T	10204750	10204750		intron_variant	C/T								ENSGALP00010026588.1	10196204	10347306
FBN1	fibrillin 1 [Source:HGNC Symbol;Acc:HGNC:3603]	10	rs315982050	C/T	10204750	10204750		intron_variant	C/T								ENSGALP00010026599.1	10196204	10347306
FBN1	fibrillin 1 [Source:HGNC Symbol;Acc:HGNC:3603]	10	rs315982050	C/T	10204750	10204750		intron_variant	C/T								ENSGALP00010026614.1	10196204	10347306
FBN1	fibrillin 1 [Source:HGNC Symbol;Acc:HGNC:3603]	10	rs741590561	C/T	10204802	10204802		intron_variant	C/T								ENSGALP00010026562.1	10196204	10347306
FBN1	fibrillin 1 [Source:HGNC Symbol;Acc:HGNC:3603]	10	rs741590561	C/T	10204802	10204802		intron_variant	C/T								ENSGALP00010026576.1	10196204	10347306
FBN1	fibrillin 1 [Source:HGNC Symbol;Acc:HGNC:3603]	10	rs741590561	C/T	10204802	10204802		intron_variant	C/T								ENSGALP00010026588.1	10196204	10347306
FBN1	fibrillin 1 [Source:HGNC Symbol;Acc:HGNC:3603]	10	rs741590561	C/T	10204802	10204802		intron_variant	C/T								ENSGALP00010026599.1	10196204	10347306
FBN1	fibrillin 1 [Source:HGNC Symbol;Acc:HGNC:3603]	10	rs741590561	C/T	10204802	10204802		intron_variant	C/T								ENSGALP00010026614.1	10196204	10347306
FBN1	fibrillin 1 [Source:HGNC Symbol;Acc:HGNC:3603]	10	rs314979857	C/G	10204809	10204809		intron_variant	C/G								ENSGALP00010026562.1	10196204	10347306
FBN1	fibrillin 1 [Source:HGNC Symbol;Acc:HGNC:3603]	10	rs314979857	C/G	10204809	10204809		intron_variant	C/G								ENSGALP00010026576.1	10196204	10347306
FBN1	fibrillin 1 [Source:HGNC Symbol;Acc:HGNC:3603]	10	rs314979857	C/G	10204809	10204809		intron_variant	C/G								ENSGALP00010026588.1	10196204	10347306
FBN1	fibrillin 1 [Source:HGNC Symbol;Acc:HGNC:3603]	10	rs314979857	C/G	10204809	10204809		intron_variant	C/G								ENSGALP00010026599.1	10196204	10347306
FBN1	fibrillin 1 [Source:HGNC Symbol;Acc:HGNC:3603]	10	rs314979857	C/G	10204809	10204809		intron_variant	C/G								ENSGALP00010026614.1	10196204	10347306
FBN1	fibrillin 1 [Source:HGNC Symbol;Acc:HGNC:3603]	10	rs3388088251	C/T	10204815	10204815		intron_variant	C/T								ENSGALP00010026562.1	10196204	10347306
FBN1	fibrillin 1 [Source:HGNC Symbol;Acc:HGNC:3603]	10	rs3388088251	C/T	10204815	10204815		intron_variant	C/T								ENSGALP00010026576.1	10196204	10347306
FBN1	fibrillin 1 [Source:HGNC Symbol;Acc:HGNC:3603]	10	rs3388088251	C/T	10204815	10204815		intron_variant	C/T								ENSGALP00010026588.1	10196204	10347306
FBN1	fibrillin 1 [Source:HGNC Symbol;Acc:HGNC:3603]	10	rs3388088251	C/T	10204815	10204815		intron_variant	C/T								ENSGALP00010026599.1	10196204	10347306
FBN1	fibrillin 1 [Source:HGNC Symbol;Acc:HGNC:3603]	10	rs3388088251	C/T	10204815	10204815		intron_variant	C/T								ENSGALP00010026614.1	10196204	10347306
FBN1	fibrillin 1 [Source:HGNC Symbol;Acc:HGNC:3603]	10	rs3386677909	T/C	10204867	10204867		intron_variant	T/C								ENSGALP00010026562.1	10196204	10347306
FBN1	fibrillin 1 [Source:HGNC Symbol;Acc:HGNC:3603]	10	rs3386677909	T/C	10204867	10204867		intron_variant	T/C								ENSGALP00010026576.1	10196204	10347306
FBN1	fibrillin 1 [Source:HGNC Symbol;Acc:HGNC:3603]	10	rs3386677909	T/C	10204867	10204867		intron_variant	T/C								ENSGALP00010026588.1	10196204	10347306
FBN1	fibrillin 1 [Source:HGNC Symbol;Acc:HGNC:3603]	10	rs3386677909	T/C	10204867	10204867		intron_variant	T/C								ENSGALP00010026599.1	10196204	10347306
FBN1	fibrillin 1 [Source:HGNC Symbol;Acc:HGNC:3603]	10	rs3386677909	T/C	10204867	10204867		intron_variant	T/C								ENSGALP00010026614.1	10196204	10347306
FBN1	fibrillin 1 [Source:HGNC Symbol;Acc:HGNC:3603]	10	rs3386570235	C/T	10204975	10204975		intron_variant	C/T								ENSGALP00010026562.1	10196204	10347306
FBN1	fibrillin 1 [Source:HGNC Symbol;Acc:HGNC:3603]	10	rs3386570235	C/T	10204975	10204975		intron_variant	C/T								ENSGALP00010026576.1	10196204	10347306
FBN1	fibrillin 1 [Source:HGNC Symbol;Acc:HGNC:3603]	10	rs3386570235	C/T	10204975	10204975		intron_variant	C/T								ENSGALP00010026588.1	10196204	10347306
FBN1	fibrillin 1 [Source:HGNC Symbol;Acc:HGNC:3603]	10	rs3386570235	C/T	10204975	10204975		intron_variant	C/T								ENSGALP00010026599.1	10196204	10347306
FBN1	fibrillin 1 [Source:HGNC Symbol;Acc:HGNC:3603]	10	rs3386570235	C/T	10204975	10204975		intron_variant	C/T								ENSGALP00010026614.1	10196204	10347306
FBN1	fibrillin 1 [Source:HGNC Symbol;Acc:HGNC:3603]	10	rs314873597	C/T	10204998	10204998		intron_variant	C/T								ENSGALP00010026562.1	10196204	10347306
FBN1	fibrillin 1 [Source:HGNC Symbol;Acc:HGNC:3603]	10	rs314873597	C/T	10204998	10204998		intron_variant	C/T								ENSGALP00010026576.1	10196204	10347306
FBN1	fibrillin 1 [Source:HGNC Symbol;Acc:HGNC:3603]	10	rs314873597	C/T	10204998	10204998		intron_variant	C/T								ENSGALP00010026588.1	10196204	10347306
FBN1	fibrillin 1 [Source:HGNC Symbol;Acc:HGNC:3603]	10	rs314873597	C/T	10204998	10204998		intron_variant	C/T								ENSGALP00010026599.1	10196204	10347306
FBN1	fibrillin 1 [Source:HGNC Symbol;Acc:HGNC:3603]	10	rs314873597	C/T	10204998	10204998		intron_variant	C/T								ENSGALP00010026614.1	10196204	10347306
FBN1	fibrillin 1 [Source:HGNC Symbol;Acc:HGNC:3603]	10	rs3386592775	C/T	10205036	10205036		intron_variant	C/T								ENSGALP00010026562.1	10196204	10347306
FBN1	fibrillin 1 [Source:HGNC Symbol;Acc:HGNC:3603]	10	rs3386592775	C/T	10205036	10205036		intron_variant	C/T								ENSGALP00010026576.1	10196204	10347306
FBN1	fibrillin 1 [Source:HGNC Symbol;Acc:HGNC:3603]	10	rs3386592775	C/T	10205036	10205036		intron_variant	C/T								ENSGALP00010026588.1	10196204	10347306
FBN1	fibrillin 1 [Source:HGNC Symbol;Acc:HGNC:3603]	10	rs3386592775	C/T	10205036	10205036		intron_variant	C/T								ENSGALP00010026599.1	10196204	10347306
FBN1	fibrillin 1 [Source:HGNC Symbol;Acc:HGNC:3603]	10	rs3386592775	C/T	10205036	10205036		intron_variant	C/T								ENSGALP00010026614.1	10196204	10347306
FBN1	fibrillin 1 [Source:HGNC Symbol;Acc:HGNC:3603]	10	rs740864083	T/G	10205071	10205071		intron_variant	T/G								ENSGALP00010026562.1	10196204	10347306
FBN1	fibrillin 1 [Source:HGNC Symbol;Acc:HGNC:3603]	10	rs740864083	T/G	10205071	10205071		intron_variant	T/G								ENSGALP00010026576.1	10196204	10347306
FBN1	fibrillin 1 [Source:HGNC Symbol;Acc:HGNC:3603]	10	rs740864083	T/G	10205071	10205071		intron_variant	T/G								ENSGALP00010026588.1	10196204	10347306
FBN1	fibrillin 1 [Source:HGNC Symbol;Acc:HGNC:3603]	10	rs740864083	T/G	10205071	10205071		intron_variant	T/G								ENSGALP00010026599.1	10196204	10347306
FBN1	fibrillin 1 [Source:HGNC Symbol;Acc:HGNC:3603]	10	rs740864083	T/G	10205071	10205071		intron_variant	T/G								ENSGALP00010026614.1	10196204	10347306
FBN1	fibrillin 1 [Source:HGNC Symbol;Acc:HGNC:3603]	10	rs312652373	C/A	10205079	10205079		intron_variant	C/A								ENSGALP00010026562.1	10196204	10347306
FBN1	fibrillin 1 [Source:HGNC Symbol;Acc:HGNC:3603]	10	rs312652373	C/A	10205079	10205079		intron_variant	C/A								ENSGALP00010026576.1	10196204	10347306
FBN1	fibrillin 1 [Source:HGNC Symbol;Acc:HGNC:3603]	10	rs312652373	C/A	10205079	10205079		intron_variant	C/A								ENSGALP00010026588.1	10196204	10347306
FBN1	fibrillin 1 [Source:HGNC Symbol;Acc:HGNC:3603]	10	rs312652373	C/A	10205079	10205079		intron_variant	C/A								ENSGALP00010026599.1	10196204	10347306
FBN1	fibrillin 1 [Source:HGNC Symbol;Acc:HGNC:3603]	10	rs312652373	C/A	10205079	10205079		intron_variant	C/A								ENSGALP00010026614.1	10196204	10347306
FBN1	fibrillin 1 [Source:HGNC Symbol;Acc:HGNC:3603]	10	rs317100536	C/T	10205084	10205084		intron_variant	C/T								ENSGALP00010026562.1	10196204	10347306
FBN1	fibrillin 1 [Source:HGNC Symbol;Acc:HGNC:3603]	10	rs317100536	C/T	10205084	10205084		intron_variant	C/T								ENSGALP00010026576.1	10196204	10347306
FBN1	fibrillin 1 [Source:HGNC Symbol;Acc:HGNC:3603]	10	rs317100536	C/T	10205084	10205084		intron_variant	C/T								ENSGALP00010026588.1	10196204	10347306
FBN1	fibrillin 1 [Source:HGNC Symbol;Acc:HGNC:3603]	10	rs317100536	C/T	10205084	10205084		intron_variant	C/T								ENSGALP00010026599.1	10196204	10347306
FBN1	fibrillin 1 [Source:HGNC Symbol;Acc:HGNC:3603]	10	rs317100536	C/T	10205084	10205084		intron_variant	C/T								ENSGALP00010026614.1	10196204	10347306
FBN1	fibrillin 1 [Source:HGNC Symbol;Acc:HGNC:3603]	10	rs3386592777	A/G	10205096	10205096		intron_variant	A/G								ENSGALP00010026562.1	10196204	10347306
FBN1	fibrillin 1 [Source:HGNC Symbol;Acc:HGNC:3603]	10	rs3386592777	A/G	10205096	10205096		intron_variant	A/G								ENSGALP00010026576.1	10196204	10347306
FBN1	fibrillin 1 [Source:HGNC Symbol;Acc:HGNC:3603]	10	rs3386592777	A/G	10205096	10205096		intron_variant	A/G								ENSGALP00010026588.1	10196204	10347306
FBN1	fibrillin 1 [Source:HGNC Symbol;Acc:HGNC:3603]	10	rs3386592777	A/G	10205096	10205096		intron_variant	A/G								ENSGALP00010026599.1	10196204	10347306
FBN1	fibrillin 1 [Source:HGNC Symbol;Acc:HGNC:3603]	10	rs3386592777	A/G	10205096	10205096		intron_variant	A/G								ENSGALP00010026614.1	10196204	10347306
FBN1	fibrillin 1 [Source:HGNC Symbol;Acc:HGNC:3603]	10	rs739379286	C/T	10205111	10205111		intron_variant	C/T								ENSGALP00010026562.1	10196204	10347306
FBN1	fibrillin 1 [Source:HGNC Symbol;Acc:HGNC:3603]	10	rs739379286	C/T	10205111	10205111		intron_variant	C/T								ENSGALP00010026576.1	10196204	10347306
FBN1	fibrillin 1 [Source:HGNC Symbol;Acc:HGNC:3603]	10	rs739379286	C/T	10205111	10205111		intron_variant	C/T								ENSGALP00010026588.1	10196204	10347306
FBN1	fibrillin 1 [Source:HGNC Symbol;Acc:HGNC:3603]	10	rs739379286	C/T	10205111	10205111		intron_variant	C/T								ENSGALP00010026599.1	10196204	10347306
FBN1	fibrillin 1 [Source:HGNC Symbol;Acc:HGNC:3603]	10	rs739379286	C/T	10205111	10205111		intron_variant	C/T								ENSGALP00010026614.1	10196204	10347306
FBN1	fibrillin 1 [Source:HGNC Symbol;Acc:HGNC:3603]	10	rs3388075357	G/A	10205125	10205125		intron_variant	G/A								ENSGALP00010026588.1	10196204	10347306
FBN1	fibrillin 1 [Source:HGNC Symbol;Acc:HGNC:3603]	10	rs3386629112	C/T	10205431	10205431		intron_variant	C/T								ENSGALP00010026562.1	10196204	10347306
FBN1	fibrillin 1 [Source:HGNC Symbol;Acc:HGNC:3603]	10	rs3386629112	C/T	10205431	10205431		intron_variant	C/T								ENSGALP00010026576.1	10196204	10347306
FBN1	fibrillin 1 [Source:HGNC Symbol;Acc:HGNC:3603]	10	rs3386629112	C/T	10205431	10205431		intron_variant	C/T								ENSGALP00010026588.1	10196204	10347306
FBN1	fibrillin 1 [Source:HGNC Symbol;Acc:HGNC:3603]	10	rs3386629112	C/T	10205431	10205431		intron_variant	C/T								ENSGALP00010026599.1	10196204	10347306
FBN1	fibrillin 1 [Source:HGNC Symbol;Acc:HGNC:3603]	10	rs3386629112	C/T	10205431	10205431		intron_variant	C/T								ENSGALP00010026614.1	10196204	10347306
FBN1	fibrillin 1 [Source:HGNC Symbol;Acc:HGNC:3603]	10	rs315016193	A/G	10205476	10205476		intron_variant	A/G								ENSGALP00010026562.1	10196204	10347306
FBN1	fibrillin 1 [Source:HGNC Symbol;Acc:HGNC:3603]	10	rs315016193	A/G	10205476	10205476		intron_variant	A/G								ENSGALP00010026576.1	10196204	10347306
FBN1	fibrillin 1 [Source:HGNC Symbol;Acc:HGNC:3603]	10	rs315016193	A/G	10205476	10205476		intron_variant	A/G								ENSGALP00010026588.1	10196204	10347306
FBN1	fibrillin 1 [Source:HGNC Symbol;Acc:HGNC:3603]	10	rs315016193	A/G	10205476	10205476		intron_variant	A/G								ENSGALP00010026599.1	10196204	10347306
FBN1	fibrillin 1 [Source:HGNC Symbol;Acc:HGNC:3603]	10	rs315016193	A/G	10205476	10205476		intron_variant	A/G								ENSGALP00010026614.1	10196204	10347306
FBN1	fibrillin 1 [Source:HGNC Symbol;Acc:HGNC:3603]	10	rs3555688530	T/A	10205525	10205525		intron_variant	T/A								ENSGALP00010026562.1	10196204	10347306
FBN1	fibrillin 1 [Source:HGNC Symbol;Acc:HGNC:3603]	10	rs3555688530	T/A	10205525	10205525		intron_variant	T/A								ENSGALP00010026576.1	10196204	10347306
FBN1	fibrillin 1 [Source:HGNC Symbol;Acc:HGNC:3603]	10	rs3555688530	T/A	10205525	10205525		intron_variant	T/A								ENSGALP00010026588.1	10196204	10347306
FBN1	fibrillin 1 [Source:HGNC Symbol;Acc:HGNC:3603]	10	rs3555688530	T/A	10205525	10205525		intron_variant	T/A								ENSGALP00010026599.1	10196204	10347306
FBN1	fibrillin 1 [Source:HGNC Symbol;Acc:HGNC:3603]	10	rs3555688530	T/A	10205525	10205525		intron_variant	T/A								ENSGALP00010026614.1	10196204	10347306
FBN1	fibrillin 1 [Source:HGNC Symbol;Acc:HGNC:3603]	10	rs3386683015	T/A	10205533	10205533		intron_variant	T/A								ENSGALP00010026562.1	10196204	10347306
FBN1	fibrillin 1 [Source:HGNC Symbol;Acc:HGNC:3603]	10	rs3386683015	T/A	10205533	10205533		intron_variant	T/A								ENSGALP00010026576.1	10196204	10347306
FBN1	fibrillin 1 [Source:HGNC Symbol;Acc:HGNC:3603]	10	rs3386683015	T/A	10205533	10205533		intron_variant	T/A								ENSGALP00010026588.1	10196204	10347306
FBN1	fibrillin 1 [Source:HGNC Symbol;Acc:HGNC:3603]	10	rs3386683015	T/A	10205533	10205533		intron_variant	T/A								ENSGALP00010026599.1	10196204	10347306
FBN1	fibrillin 1 [Source:HGNC Symbol;Acc:HGNC:3603]	10	rs3386683015	T/A	10205533	10205533		intron_variant	T/A								ENSGALP00010026614.1	10196204	10347306
FBN1	fibrillin 1 [Source:HGNC Symbol;Acc:HGNC:3603]	10	rs14005569	G/-	10205607	10205607		intron_variant	G/-								ENSGALP00010026562.1	10196204	10347306
FBN1	fibrillin 1 [Source:HGNC Symbol;Acc:HGNC:3603]	10	rs14005569	G/-	10205607	10205607		intron_variant	G/-								ENSGALP00010026576.1	10196204	10347306
FBN1	fibrillin 1 [Source:HGNC Symbol;Acc:HGNC:3603]	10	rs14005569	G/-	10205607	10205607		intron_variant	G/-								ENSGALP00010026588.1	10196204	10347306
FBN1	fibrillin 1 [Source:HGNC Symbol;Acc:HGNC:3603]	10	rs14005569	G/-	10205607	10205607		intron_variant	G/-								ENSGALP00010026599.1	10196204	10347306
FBN1	fibrillin 1 [Source:HGNC Symbol;Acc:HGNC:3603]	10	rs14005569	G/-	10205607	10205607		intron_variant	G/-								ENSGALP00010026614.1	10196204	10347306
FBN1	fibrillin 1 [Source:HGNC Symbol;Acc:HGNC:3603]	10	rs3386651536	C/A	10205900	10205900		intron_variant	C/A								ENSGALP00010026562.1	10196204	10347306
FBN1	fibrillin 1 [Source:HGNC Symbol;Acc:HGNC:3603]	10	rs3386651536	C/A	10205900	10205900		intron_variant	C/A								ENSGALP00010026576.1	10196204	10347306
FBN1	fibrillin 1 [Source:HGNC Symbol;Acc:HGNC:3603]	10	rs3386651536	C/A	10205900	10205900		intron_variant	C/A								ENSGALP00010026588.1	10196204	10347306
FBN1	fibrillin 1 [Source:HGNC Symbol;Acc:HGNC:3603]	10	rs3386651536	C/A	10205900	10205900		intron_variant	C/A								ENSGALP00010026599.1	10196204	10347306
FBN1	fibrillin 1 [Source:HGNC Symbol;Acc:HGNC:3603]	10	rs3386651536	C/A	10205900	10205900		intron_variant	C/A								ENSGALP00010026614.1	10196204	10347306
FBN1	fibrillin 1 [Source:HGNC Symbol;Acc:HGNC:3603]	10	rs1059008440	C/A	10205901	10205901		intron_variant	C/A								ENSGALP00010026562.1	10196204	10347306
FBN1	fibrillin 1 [Source:HGNC Symbol;Acc:HGNC:3603]	10	rs1059008440	C/A	10205901	10205901		intron_variant	C/A								ENSGALP00010026576.1	10196204	10347306
FBN1	fibrillin 1 [Source:HGNC Symbol;Acc:HGNC:3603]	10	rs1059008440	C/A	10205901	10205901		intron_variant	C/A								ENSGALP00010026588.1	10196204	10347306
FBN1	fibrillin 1 [Source:HGNC Symbol;Acc:HGNC:3603]	10	rs1059008440	C/A	10205901	10205901		intron_variant	C/A								ENSGALP00010026599.1	10196204	10347306
FBN1	fibrillin 1 [Source:HGNC Symbol;Acc:HGNC:3603]	10	rs1059008440	C/A	10205901	10205901		intron_variant	C/A								ENSGALP00010026614.1	10196204	10347306
FBN1	fibrillin 1 [Source:HGNC Symbol;Acc:HGNC:3603]	10	rs739152915	T/C	10205964	10205964		intron_variant	T/C								ENSGALP00010026562.1	10196204	10347306
FBN1	fibrillin 1 [Source:HGNC Symbol;Acc:HGNC:3603]	10	rs739152915	T/C	10205964	10205964		intron_variant	T/C								ENSGALP00010026576.1	10196204	10347306
FBN1	fibrillin 1 [Source:HGNC Symbol;Acc:HGNC:3603]	10	rs739152915	T/C	10205964	10205964		intron_variant	T/C								ENSGALP00010026588.1	10196204	10347306
FBN1	fibrillin 1 [Source:HGNC Symbol;Acc:HGNC:3603]	10	rs739152915	T/C	10205964	10205964		intron_variant	T/C								ENSGALP00010026599.1	10196204	10347306
FBN1	fibrillin 1 [Source:HGNC Symbol;Acc:HGNC:3603]	10	rs739152915	T/C	10205964	10205964		intron_variant	T/C								ENSGALP00010026614.1	10196204	10347306
FBN1	fibrillin 1 [Source:HGNC Symbol;Acc:HGNC:3603]	10	rs313411708	T/C	10205999	10205999		intron_variant	T/C								ENSGALP00010026562.1	10196204	10347306
FBN1	fibrillin 1 [Source:HGNC Symbol;Acc:HGNC:3603]	10	rs313411708	T/C	10205999	10205999		intron_variant	T/C								ENSGALP00010026576.1	10196204	10347306
FBN1	fibrillin 1 [Source:HGNC Symbol;Acc:HGNC:3603]	10	rs313411708	T/C	10205999	10205999		intron_variant	T/C								ENSGALP00010026588.1	10196204	10347306
FBN1	fibrillin 1 [Source:HGNC Symbol;Acc:HGNC:3603]	10	rs313411708	T/C	10205999	10205999		intron_variant	T/C								ENSGALP00010026599.1	10196204	10347306
FBN1	fibrillin 1 [Source:HGNC Symbol;Acc:HGNC:3603]	10	rs313411708	T/C	10205999	10205999		intron_variant	T/C								ENSGALP00010026614.1	10196204	10347306
FBN1	fibrillin 1 [Source:HGNC Symbol;Acc:HGNC:3603]	10	rs736322137	T/G	10206001	10206001		intron_variant	T/G								ENSGALP00010026562.1	10196204	10347306
FBN1	fibrillin 1 [Source:HGNC Symbol;Acc:HGNC:3603]	10	rs736322137	T/G	10206001	10206001		intron_variant	T/G								ENSGALP00010026576.1	10196204	10347306
FBN1	fibrillin 1 [Source:HGNC Symbol;Acc:HGNC:3603]	10	rs736322137	T/G	10206001	10206001		intron_variant	T/G								ENSGALP00010026588.1	10196204	10347306
FBN1	fibrillin 1 [Source:HGNC Symbol;Acc:HGNC:3603]	10	rs736322137	T/G	10206001	10206001		intron_variant	T/G								ENSGALP00010026599.1	10196204	10347306
FBN1	fibrillin 1 [Source:HGNC Symbol;Acc:HGNC:3603]	10	rs736322137	T/G	10206001	10206001		intron_variant	T/G								ENSGALP00010026614.1	10196204	10347306
FBN1	fibrillin 1 [Source:HGNC Symbol;Acc:HGNC:3603]	10	rs14946890	T/-	10206008	10206008		intron_variant	T/-								ENSGALP00010026562.1	10196204	10347306
FBN1	fibrillin 1 [Source:HGNC Symbol;Acc:HGNC:3603]	10	rs14946890	T/-	10206008	10206008		intron_variant	T/-								ENSGALP00010026576.1	10196204	10347306
FBN1	fibrillin 1 [Source:HGNC Symbol;Acc:HGNC:3603]	10	rs14946890	T/-	10206008	10206008		intron_variant	T/-								ENSGALP00010026588.1	10196204	10347306
FBN1	fibrillin 1 [Source:HGNC Symbol;Acc:HGNC:3603]	10	rs14946890	T/-	10206008	10206008		intron_variant	T/-								ENSGALP00010026599.1	10196204	10347306
FBN1	fibrillin 1 [Source:HGNC Symbol;Acc:HGNC:3603]	10	rs14946890	T/-	10206008	10206008		intron_variant	T/-								ENSGALP00010026614.1	10196204	10347306
FBN1	fibrillin 1 [Source:HGNC Symbol;Acc:HGNC:3603]	10	rs14946891	C/A	10206032	10206032		intron_variant	C/A								ENSGALP00010026562.1	10196204	10347306
FBN1	fibrillin 1 [Source:HGNC Symbol;Acc:HGNC:3603]	10	rs14946891	C/A	10206032	10206032		intron_variant	C/A								ENSGALP00010026576.1	10196204	10347306
FBN1	fibrillin 1 [Source:HGNC Symbol;Acc:HGNC:3603]	10	rs14946891	C/A	10206032	10206032		intron_variant	C/A								ENSGALP00010026588.1	10196204	10347306
FBN1	fibrillin 1 [Source:HGNC Symbol;Acc:HGNC:3603]	10	rs14946891	C/A	10206032	10206032		intron_variant	C/A								ENSGALP00010026599.1	10196204	10347306
FBN1	fibrillin 1 [Source:HGNC Symbol;Acc:HGNC:3603]	10	rs14946891	C/A	10206032	10206032		intron_variant	C/A								ENSGALP00010026614.1	10196204	10347306
FBN1	fibrillin 1 [Source:HGNC Symbol;Acc:HGNC:3603]	10	rs3386691932	T/C	10206055	10206055		intron_variant	T/C								ENSGALP00010026562.1	10196204	10347306
FBN1	fibrillin 1 [Source:HGNC Symbol;Acc:HGNC:3603]	10	rs3386691932	T/C	10206055	10206055		intron_variant	T/C								ENSGALP00010026576.1	10196204	10347306
FBN1	fibrillin 1 [Source:HGNC Symbol;Acc:HGNC:3603]	10	rs3386691932	T/C	10206055	10206055		intron_variant	T/C								ENSGALP00010026588.1	10196204	10347306
FBN1	fibrillin 1 [Source:HGNC Symbol;Acc:HGNC:3603]	10	rs3386691932	T/C	10206055	10206055		intron_variant	T/C								ENSGALP00010026599.1	10196204	10347306
FBN1	fibrillin 1 [Source:HGNC Symbol;Acc:HGNC:3603]	10	rs3386691932	T/C	10206055	10206055		intron_variant	T/C								ENSGALP00010026614.1	10196204	10347306
FBN1	fibrillin 1 [Source:HGNC Symbol;Acc:HGNC:3603]	10	rs14946892	G/A	10206139	10206139		intron_variant	G/A								ENSGALP00010026562.1	10196204	10347306
FBN1	fibrillin 1 [Source:HGNC Symbol;Acc:HGNC:3603]	10	rs14946892	G/A	10206139	10206139		intron_variant	G/A								ENSGALP00010026576.1	10196204	10347306
FBN1	fibrillin 1 [Source:HGNC Symbol;Acc:HGNC:3603]	10	rs14946892	G/A	10206139	10206139		intron_variant	G/A								ENSGALP00010026588.1	10196204	10347306
FBN1	fibrillin 1 [Source:HGNC Symbol;Acc:HGNC:3603]	10	rs14946892	G/A	10206139	10206139		intron_variant	G/A								ENSGALP00010026599.1	10196204	10347306
FBN1	fibrillin 1 [Source:HGNC Symbol;Acc:HGNC:3603]	10	rs14946892	G/A	10206139	10206139		intron_variant	G/A								ENSGALP00010026614.1	10196204	10347306
FBN1	fibrillin 1 [Source:HGNC Symbol;Acc:HGNC:3603]	10	rs14946893	G/A	10206146	10206146		intron_variant	G/A								ENSGALP00010026562.1	10196204	10347306
FBN1	fibrillin 1 [Source:HGNC Symbol;Acc:HGNC:3603]	10	rs14946893	G/A	10206146	10206146		intron_variant	G/A								ENSGALP00010026576.1	10196204	10347306
FBN1	fibrillin 1 [Source:HGNC Symbol;Acc:HGNC:3603]	10	rs14946893	G/A	10206146	10206146		intron_variant	G/A								ENSGALP00010026588.1	10196204	10347306
FBN1	fibrillin 1 [Source:HGNC Symbol;Acc:HGNC:3603]	10	rs14946893	G/A	10206146	10206146		intron_variant	G/A								ENSGALP00010026599.1	10196204	10347306
FBN1	fibrillin 1 [Source:HGNC Symbol;Acc:HGNC:3603]	10	rs14946893	G/A	10206146	10206146		intron_variant	G/A								ENSGALP00010026614.1	10196204	10347306
FBN1	fibrillin 1 [Source:HGNC Symbol;Acc:HGNC:3603]	10	rs14005570	T/C	10206158	10206158		intron_variant	T/C								ENSGALP00010026562.1	10196204	10347306
FBN1	fibrillin 1 [Source:HGNC Symbol;Acc:HGNC:3603]	10	rs14005570	T/C	10206158	10206158		intron_variant	T/C								ENSGALP00010026576.1	10196204	10347306
FBN1	fibrillin 1 [Source:HGNC Symbol;Acc:HGNC:3603]	10	rs14005570	T/C	10206158	10206158		intron_variant	T/C								ENSGALP00010026588.1	10196204	10347306
FBN1	fibrillin 1 [Source:HGNC Symbol;Acc:HGNC:3603]	10	rs14005570	T/C	10206158	10206158		intron_variant	T/C								ENSGALP00010026599.1	10196204	10347306
FBN1	fibrillin 1 [Source:HGNC Symbol;Acc:HGNC:3603]	10	rs14005570	T/C	10206158	10206158		intron_variant	T/C								ENSGALP00010026614.1	10196204	10347306
FBN1	fibrillin 1 [Source:HGNC Symbol;Acc:HGNC:3603]	10	rs14005571	C/T	10206202	10206202		intron_variant	C/T								ENSGALP00010026562.1	10196204	10347306
FBN1	fibrillin 1 [Source:HGNC Symbol;Acc:HGNC:3603]	10	rs14005571	C/T	10206202	10206202		intron_variant	C/T								ENSGALP00010026576.1	10196204	10347306
FBN1	fibrillin 1 [Source:HGNC Symbol;Acc:HGNC:3603]	10	rs14005571	C/T	10206202	10206202		intron_variant	C/T								ENSGALP00010026588.1	10196204	10347306
FBN1	fibrillin 1 [Source:HGNC Symbol;Acc:HGNC:3603]	10	rs14005571	C/T	10206202	10206202		intron_variant	C/T								ENSGALP00010026599.1	10196204	10347306
FBN1	fibrillin 1 [Source:HGNC Symbol;Acc:HGNC:3603]	10	rs14005571	C/T	10206202	10206202		intron_variant	C/T								ENSGALP00010026614.1	10196204	10347306
FBN1	fibrillin 1 [Source:HGNC Symbol;Acc:HGNC:3603]	10	rs3386549788	G/A	10206228	10206228		intron_variant	G/A								ENSGALP00010026562.1	10196204	10347306
FBN1	fibrillin 1 [Source:HGNC Symbol;Acc:HGNC:3603]	10	rs3386549788	G/A	10206228	10206228		intron_variant	G/A								ENSGALP00010026576.1	10196204	10347306
FBN1	fibrillin 1 [Source:HGNC Symbol;Acc:HGNC:3603]	10	rs3386549788	G/A	10206228	10206228		intron_variant	G/A								ENSGALP00010026588.1	10196204	10347306
FBN1	fibrillin 1 [Source:HGNC Symbol;Acc:HGNC:3603]	10	rs3386549788	G/A	10206228	10206228		intron_variant	G/A								ENSGALP00010026599.1	10196204	10347306
FBN1	fibrillin 1 [Source:HGNC Symbol;Acc:HGNC:3603]	10	rs3386549788	G/A	10206228	10206228		intron_variant	G/A								ENSGALP00010026614.1	10196204	10347306
FBN1	fibrillin 1 [Source:HGNC Symbol;Acc:HGNC:3603]	10	rs13818909	C/G	10206288	10206288		intron_variant	C/G								ENSGALP00010026562.1	10196204	10347306
FBN1	fibrillin 1 [Source:HGNC Symbol;Acc:HGNC:3603]	10	rs13818909	C/G	10206288	10206288		intron_variant	C/G								ENSGALP00010026576.1	10196204	10347306
FBN1	fibrillin 1 [Source:HGNC Symbol;Acc:HGNC:3603]	10	rs13818909	C/G	10206288	10206288		intron_variant	C/G								ENSGALP00010026588.1	10196204	10347306
FBN1	fibrillin 1 [Source:HGNC Symbol;Acc:HGNC:3603]	10	rs13818909	C/G	10206288	10206288		intron_variant	C/G								ENSGALP00010026599.1	10196204	10347306
FBN1	fibrillin 1 [Source:HGNC Symbol;Acc:HGNC:3603]	10	rs13818909	C/G	10206288	10206288		intron_variant	C/G								ENSGALP00010026614.1	10196204	10347306
FBN1	fibrillin 1 [Source:HGNC Symbol;Acc:HGNC:3603]	10	rs736594942	T/G	10206296	10206296		intron_variant	T/G								ENSGALP00010026562.1	10196204	10347306
FBN1	fibrillin 1 [Source:HGNC Symbol;Acc:HGNC:3603]	10	rs736594942	T/G	10206296	10206296		intron_variant	T/G								ENSGALP00010026576.1	10196204	10347306
FBN1	fibrillin 1 [Source:HGNC Symbol;Acc:HGNC:3603]	10	rs736594942	T/G	10206296	10206296		intron_variant	T/G								ENSGALP00010026588.1	10196204	10347306
FBN1	fibrillin 1 [Source:HGNC Symbol;Acc:HGNC:3603]	10	rs736594942	T/G	10206296	10206296		intron_variant	T/G								ENSGALP00010026599.1	10196204	10347306
FBN1	fibrillin 1 [Source:HGNC Symbol;Acc:HGNC:3603]	10	rs736594942	T/G	10206296	10206296		intron_variant	T/G								ENSGALP00010026614.1	10196204	10347306
FBN1	fibrillin 1 [Source:HGNC Symbol;Acc:HGNC:3603]	10	rs13784961	C/T	10206340	10206340		intron_variant	C/T								ENSGALP00010026562.1	10196204	10347306
FBN1	fibrillin 1 [Source:HGNC Symbol;Acc:HGNC:3603]	10	rs13784961	C/T	10206340	10206340		intron_variant	C/T								ENSGALP00010026576.1	10196204	10347306
FBN1	fibrillin 1 [Source:HGNC Symbol;Acc:HGNC:3603]	10	rs13784961	C/T	10206340	10206340		intron_variant	C/T								ENSGALP00010026588.1	10196204	10347306
FBN1	fibrillin 1 [Source:HGNC Symbol;Acc:HGNC:3603]	10	rs13784961	C/T	10206340	10206340		intron_variant	C/T								ENSGALP00010026599.1	10196204	10347306
FBN1	fibrillin 1 [Source:HGNC Symbol;Acc:HGNC:3603]	10	rs13784961	C/T	10206340	10206340		intron_variant	C/T								ENSGALP00010026614.1	10196204	10347306
FBN1	fibrillin 1 [Source:HGNC Symbol;Acc:HGNC:3603]	10	rs737331436	C/A	10206353	10206353		intron_variant	C/A								ENSGALP00010026562.1	10196204	10347306
FBN1	fibrillin 1 [Source:HGNC Symbol;Acc:HGNC:3603]	10	rs737331436	C/A	10206353	10206353		intron_variant	C/A								ENSGALP00010026576.1	10196204	10347306
FBN1	fibrillin 1 [Source:HGNC Symbol;Acc:HGNC:3603]	10	rs737331436	C/A	10206353	10206353		intron_variant	C/A								ENSGALP00010026588.1	10196204	10347306
FBN1	fibrillin 1 [Source:HGNC Symbol;Acc:HGNC:3603]	10	rs737331436	C/A	10206353	10206353		intron_variant	C/A								ENSGALP00010026599.1	10196204	10347306
FBN1	fibrillin 1 [Source:HGNC Symbol;Acc:HGNC:3603]	10	rs737331436	C/A	10206353	10206353		intron_variant	C/A								ENSGALP00010026614.1	10196204	10347306
FBN1	fibrillin 1 [Source:HGNC Symbol;Acc:HGNC:3603]	10	rs13784962	A/G	10206379	10206379		intron_variant	A/G								ENSGALP00010026562.1	10196204	10347306
FBN1	fibrillin 1 [Source:HGNC Symbol;Acc:HGNC:3603]	10	rs13784962	A/G	10206379	10206379		intron_variant	A/G								ENSGALP00010026576.1	10196204	10347306
FBN1	fibrillin 1 [Source:HGNC Symbol;Acc:HGNC:3603]	10	rs13784962	A/G	10206379	10206379		intron_variant	A/G								ENSGALP00010026588.1	10196204	10347306
FBN1	fibrillin 1 [Source:HGNC Symbol;Acc:HGNC:3603]	10	rs13784962	A/G	10206379	10206379		intron_variant	A/G								ENSGALP00010026599.1	10196204	10347306
FBN1	fibrillin 1 [Source:HGNC Symbol;Acc:HGNC:3603]	10	rs13784962	A/G	10206379	10206379		intron_variant	A/G								ENSGALP00010026614.1	10196204	10347306
FBN1	fibrillin 1 [Source:HGNC Symbol;Acc:HGNC:3603]	10	rs14005572	C/T	10206560	10206560		intron_variant	C/T								ENSGALP00010026562.1	10196204	10347306
FBN1	fibrillin 1 [Source:HGNC Symbol;Acc:HGNC:3603]	10	rs14005572	C/T	10206560	10206560		intron_variant	C/T								ENSGALP00010026576.1	10196204	10347306
FBN1	fibrillin 1 [Source:HGNC Symbol;Acc:HGNC:3603]	10	rs14005572	C/T	10206560	10206560		intron_variant	C/T								ENSGALP00010026588.1	10196204	10347306
FBN1	fibrillin 1 [Source:HGNC Symbol;Acc:HGNC:3603]	10	rs14005572	C/T	10206560	10206560		intron_variant	C/T								ENSGALP00010026599.1	10196204	10347306
FBN1	fibrillin 1 [Source:HGNC Symbol;Acc:HGNC:3603]	10	rs14005572	C/T	10206560	10206560		intron_variant	C/T								ENSGALP00010026614.1	10196204	10347306
FBN1	fibrillin 1 [Source:HGNC Symbol;Acc:HGNC:3603]	10	rs14005573	G/T	10206562	10206562		intron_variant	G/T								ENSGALP00010026562.1	10196204	10347306
FBN1	fibrillin 1 [Source:HGNC Symbol;Acc:HGNC:3603]	10	rs14005573	G/T	10206562	10206562		intron_variant	G/T								ENSGALP00010026576.1	10196204	10347306
FBN1	fibrillin 1 [Source:HGNC Symbol;Acc:HGNC:3603]	10	rs14005573	G/T	10206562	10206562		intron_variant	G/T								ENSGALP00010026588.1	10196204	10347306
FBN1	fibrillin 1 [Source:HGNC Symbol;Acc:HGNC:3603]	10	rs14005573	G/T	10206562	10206562		intron_variant	G/T								ENSGALP00010026599.1	10196204	10347306
FBN1	fibrillin 1 [Source:HGNC Symbol;Acc:HGNC:3603]	10	rs14005573	G/T	10206562	10206562		intron_variant	G/T								ENSGALP00010026614.1	10196204	10347306
FBN1	fibrillin 1 [Source:HGNC Symbol;Acc:HGNC:3603]	10	rs14005574	C/T	10206563	10206563		intron_variant	C/T								ENSGALP00010026562.1	10196204	10347306
FBN1	fibrillin 1 [Source:HGNC Symbol;Acc:HGNC:3603]	10	rs14005574	C/T	10206563	10206563		intron_variant	C/T								ENSGALP00010026576.1	10196204	10347306
FBN1	fibrillin 1 [Source:HGNC Symbol;Acc:HGNC:3603]	10	rs14005574	C/T	10206563	10206563		intron_variant	C/T								ENSGALP00010026588.1	10196204	10347306
FBN1	fibrillin 1 [Source:HGNC Symbol;Acc:HGNC:3603]	10	rs14005574	C/T	10206563	10206563		intron_variant	C/T								ENSGALP00010026599.1	10196204	10347306
FBN1	fibrillin 1 [Source:HGNC Symbol;Acc:HGNC:3603]	10	rs14005574	C/T	10206563	10206563		intron_variant	C/T								ENSGALP00010026614.1	10196204	10347306
FBN1	fibrillin 1 [Source:HGNC Symbol;Acc:HGNC:3603]	10	rs315070698	G/A	10206573	10206573		intron_variant	G/A								ENSGALP00010026562.1	10196204	10347306
FBN1	fibrillin 1 [Source:HGNC Symbol;Acc:HGNC:3603]	10	rs315070698	G/A	10206573	10206573		intron_variant	G/A								ENSGALP00010026576.1	10196204	10347306
FBN1	fibrillin 1 [Source:HGNC Symbol;Acc:HGNC:3603]	10	rs315070698	G/A	10206573	10206573		intron_variant	G/A								ENSGALP00010026588.1	10196204	10347306
FBN1	fibrillin 1 [Source:HGNC Symbol;Acc:HGNC:3603]	10	rs315070698	G/A	10206573	10206573		intron_variant	G/A								ENSGALP00010026599.1	10196204	10347306
FBN1	fibrillin 1 [Source:HGNC Symbol;Acc:HGNC:3603]	10	rs315070698	G/A	10206573	10206573		intron_variant	G/A								ENSGALP00010026614.1	10196204	10347306
FBN1	fibrillin 1 [Source:HGNC Symbol;Acc:HGNC:3603]	10	rs731564042	G/A	10206577	10206577		intron_variant	G/A								ENSGALP00010026562.1	10196204	10347306
FBN1	fibrillin 1 [Source:HGNC Symbol;Acc:HGNC:3603]	10	rs731564042	G/A	10206577	10206577		intron_variant	G/A								ENSGALP00010026576.1	10196204	10347306
FBN1	fibrillin 1 [Source:HGNC Symbol;Acc:HGNC:3603]	10	rs731564042	G/A	10206577	10206577		intron_variant	G/A								ENSGALP00010026588.1	10196204	10347306
FBN1	fibrillin 1 [Source:HGNC Symbol;Acc:HGNC:3603]	10	rs731564042	G/A	10206577	10206577		intron_variant	G/A								ENSGALP00010026599.1	10196204	10347306
FBN1	fibrillin 1 [Source:HGNC Symbol;Acc:HGNC:3603]	10	rs731564042	G/A	10206577	10206577		intron_variant	G/A								ENSGALP00010026614.1	10196204	10347306
FBN1	fibrillin 1 [Source:HGNC Symbol;Acc:HGNC:3603]	10	rs312847939	T/C	10206875	10206875		intron_variant	T/C								ENSGALP00010026562.1	10196204	10347306
FBN1	fibrillin 1 [Source:HGNC Symbol;Acc:HGNC:3603]	10	rs312847939	T/C	10206875	10206875		intron_variant	T/C								ENSGALP00010026576.1	10196204	10347306
FBN1	fibrillin 1 [Source:HGNC Symbol;Acc:HGNC:3603]	10	rs312847939	T/C	10206875	10206875		intron_variant	T/C								ENSGALP00010026588.1	10196204	10347306
FBN1	fibrillin 1 [Source:HGNC Symbol;Acc:HGNC:3603]	10	rs312847939	T/C	10206875	10206875		intron_variant	T/C								ENSGALP00010026599.1	10196204	10347306
FBN1	fibrillin 1 [Source:HGNC Symbol;Acc:HGNC:3603]	10	rs312847939	T/C	10206875	10206875		intron_variant	T/C								ENSGALP00010026614.1	10196204	10347306
FBN1	fibrillin 1 [Source:HGNC Symbol;Acc:HGNC:3603]	10	rs316378222	A/G	10206899	10206899		intron_variant	A/G								ENSGALP00010026562.1	10196204	10347306
FBN1	fibrillin 1 [Source:HGNC Symbol;Acc:HGNC:3603]	10	rs316378222	A/G	10206899	10206899		intron_variant	A/G								ENSGALP00010026576.1	10196204	10347306
FBN1	fibrillin 1 [Source:HGNC Symbol;Acc:HGNC:3603]	10	rs316378222	A/G	10206899	10206899		intron_variant	A/G								ENSGALP00010026588.1	10196204	10347306
FBN1	fibrillin 1 [Source:HGNC Symbol;Acc:HGNC:3603]	10	rs316378222	A/G	10206899	10206899		intron_variant	A/G								ENSGALP00010026599.1	10196204	10347306
FBN1	fibrillin 1 [Source:HGNC Symbol;Acc:HGNC:3603]	10	rs316378222	A/G	10206899	10206899		intron_variant	A/G								ENSGALP00010026614.1	10196204	10347306
FBN1	fibrillin 1 [Source:HGNC Symbol;Acc:HGNC:3603]	10	rs740952877	C/A	10206965	10206965		intron_variant	C/A								ENSGALP00010026562.1	10196204	10347306
FBN1	fibrillin 1 [Source:HGNC Symbol;Acc:HGNC:3603]	10	rs740952877	C/A	10206965	10206965		intron_variant	C/A								ENSGALP00010026576.1	10196204	10347306
FBN1	fibrillin 1 [Source:HGNC Symbol;Acc:HGNC:3603]	10	rs740952877	C/A	10206965	10206965		intron_variant	C/A								ENSGALP00010026588.1	10196204	10347306
FBN1	fibrillin 1 [Source:HGNC Symbol;Acc:HGNC:3603]	10	rs740952877	C/A	10206965	10206965		intron_variant	C/A								ENSGALP00010026599.1	10196204	10347306
FBN1	fibrillin 1 [Source:HGNC Symbol;Acc:HGNC:3603]	10	rs740952877	C/A	10206965	10206965		intron_variant	C/A								ENSGALP00010026614.1	10196204	10347306
FBN1	fibrillin 1 [Source:HGNC Symbol;Acc:HGNC:3603]	10	rs315852943	T/C	10206967	10206967		intron_variant	T/C								ENSGALP00010026562.1	10196204	10347306
FBN1	fibrillin 1 [Source:HGNC Symbol;Acc:HGNC:3603]	10	rs315852943	T/C	10206967	10206967		intron_variant	T/C								ENSGALP00010026576.1	10196204	10347306
FBN1	fibrillin 1 [Source:HGNC Symbol;Acc:HGNC:3603]	10	rs315852943	T/C	10206967	10206967		intron_variant	T/C								ENSGALP00010026588.1	10196204	10347306
FBN1	fibrillin 1 [Source:HGNC Symbol;Acc:HGNC:3603]	10	rs315852943	T/C	10206967	10206967		intron_variant	T/C								ENSGALP00010026599.1	10196204	10347306
FBN1	fibrillin 1 [Source:HGNC Symbol;Acc:HGNC:3603]	10	rs315852943	T/C	10206967	10206967		intron_variant	T/C								ENSGALP00010026614.1	10196204	10347306
[truncated: 24,613 more rows]
